# Supplementary material for: Transposable element dynamics in Xenopus laevis embryogenesis: a tale of two coexisting subgenomes
Source: Mob DNA. 2025 Apr 9;16:17. doi: 10.1186/s13100-025-00350-3 (PMC11980090; doi:10.1186/s13100-025-00350-3)
Supplement: Supplementary file 2 — Supplementary Material 2 [file 13100_2025_350_MOESM2_ESM.xlsx]

## Sheet: X_laevis_ZygoteVSBlastula
ID	baseMean	log2FoldChange	lfcSE	stat	pvalue	padj
1a11.L	40.107	-5.21652	3.76213	-1.38659	0.165568	0.413014
42sp43.L	1953.34	0.115473	0.692448	0.166761	0.867558	0.946004
42sp50.L	1492.06	-0.713184	0.311767	-2.28755	0.0221635	0.119894
ATP6	64052	-0.621884	0.856274	-0.726268	0.467675	0.715421
ATP8	18359.4	-0.470721	0.813941	-0.578323	0.563046	0.784434
COX1	955972	0.159399	0.770532	0.206868	0.836113	0.932583
COX2	248044	-0.25488	0.763495	-0.333834	0.738505	0.884299
COX3	282527	-0.146464	0.845639	-0.1732	0.862494	0.944454
CYTB	219784	-0.328982	0.782925	-0.420196	0.674342	0.850146
LOC100036823	0.785148	-0.920792	3.7309	-0.246801	0.805062	NA
LOC100036828	1.64935	2.5941	2.42415	1.07011	0.284572	NA
LOC100036831	381.076	-0.589464	0.411627	-1.43203	0.152134	0.393559
LOC100036845	695.68	-0.603719	0.59145	-1.02074	0.307375	0.578685
LOC100036900	0.342775	-3.05289	4.00036	-0.763155	0.445371	NA
LOC100036918	2.84223	-0.0150298	2.5938	-0.0057945	0.995377	NA
LOC100037001	1762.52	-1.39915	0.40434	-3.46033	0.000539506	0.00997687
LOC100037016	503.234	2.01809	0.406583	4.96354	6.922e-07	6.25833e-05
LOC100037040	373.312	0.0399697	0.336214	0.118882	0.905369	0.961809
LOC100037078	350.631	1.09875	0.751054	1.46295	0.143481	0.380317
LOC100037108	0.568618	0.696571	3.9439	0.17662	0.859807	NA
LOC100037118	20.051	-1.2722	1.65291	-0.769675	0.441493	NA
LOC100037197	3821.19	-1.46556	0.394487	-3.7151	0.000203127	0.00499715
LOC100037226	10481.3	-0.535056	0.396382	-1.34985	0.177064	0.429239
LOC100037235	139.43	0.15391	0.529899	0.290452	0.771471	0.900637
LOC100049737	2792.27	-1.12534	0.420431	-2.67663	0.00743658	0.0587326
LOC100049756	0.634093	2.28274	3.96028	0.576408	0.564339	NA
LOC100049763	145.236	1.75828	0.433633	4.05477	5.01847e-05	0.00179329
LOC100101283	190.44	0.731528	0.535024	1.36728	0.171538	0.421262
LOC100126627	30.5485	-0.130906	1.13101	-0.115743	0.907857	0.962828
LOC100126628	68.2428	-0.907312	0.66028	-1.37413	0.169401	0.418056
LOC100126633	0.845912	0.565399	3.08543	0.183248	0.854603	NA
LOC100126637	0.358676	0.0407252	3.97461	0.0102463	0.991825	NA
LOC100126638	349.75	1.40176	0.49531	2.83006	0.00465386	0.0429975
LOC100126657	1.2547	0.307975	2.76346	0.111446	0.911263	NA
LOC100126660	1.19326	0.238056	2.70047	0.0881535	0.929755	NA
LOC100127252	3.40868	1.40151	2.13336	0.656949	0.511214	NA
LOC100127287	158.677	0.532449	0.424658	1.25383	0.209904	0.469896
LOC100127300	24.5537	0.365168	0.85797	0.425619	0.670386	NA
LOC100127312	5334.72	-0.141931	0.472251	-0.300542	0.763763	0.897592
LOC100127316	3049.64	-0.949644	0.284283	-3.34049	0.000836301	0.0131988
LOC100127323	153.615	-1.26346	0.372432	-3.39247	0.000692646	0.0117121
LOC100127337	32.2383	-3.65769	1.50976	-2.4227	0.0154058	0.0948659
LOC100137612	607.052	0.0225463	0.426415	0.052874	0.957832	0.984228
LOC100137623	8.76574	-4.1631	2.30514	-1.80601	0.0709169	NA
LOC100137644	372.31	-1.02787	0.351463	-2.92456	0.00344949	0.035159
LOC100137665	6.17674	-1.51131	1.5517	-0.973976	0.330069	NA
LOC100137672	3522.35	-0.593621	0.455989	-1.30183	0.192974	0.448648
LOC100158288	71.4638	-24.227	3.90829	-6.19888	5.68679e-10	1.76353e-07
LOC100158299	2075.59	-0.108015	0.362687	-0.29782	0.765841	0.898741
LOC100158309	5.00846	-6.23271	3.40455	-1.8307	0.0671451	NA
LOC100158321	454.232	-0.18995	0.55631	-0.341447	0.732767	0.881233
LOC100158331	225.261	0.301995	0.391492	0.771394	0.440474	0.695696
LOC100158333	3285.08	-0.705956	0.464935	-1.5184	0.128914	0.356655
LOC100158370	225.554	0.203377	0.708538	0.287037	0.774084	0.901782
LOC100158389	110.159	-1.34478	1.37612	-0.977227	0.328457	0.59814
LOC100174801	0.163769	0.628378	4.03489	0.155736	0.876241	NA
LOC100189574	3.11393	0.08146	1.63864	0.0497121	0.960352	NA
LOC100191024	677.79	-0.176304	0.38409	-0.459017	0.646222	0.834167
LOC100191026	704.188	0.739153	0.387727	1.90638	0.0566014	0.215098
LOC100192369	1.94406	0.246808	2.81655	0.0876277	0.930173	NA
LOC100217317	1.90877	1.18315	2.00182	0.591038	0.554495	NA
LOC100217319	54.2097	0.918115	1.37673	0.666881	0.504848	0.743228
LOC100301958	131.935	1.43548	0.662471	2.16685	0.0302463	0.145259
LOC100301959	423.376	0.342788	0.606842	0.564873	0.57216	0.790295
LOC100335021	0.229056	-2.66395	4.01287	-0.663852	0.506785	NA
LOC100335115	0.245152	1.06387	4.01568	0.264928	0.791065	NA
LOC100462920	4031.8	-1.9848	0.35236	-5.63286	1.7724e-08	3.23982e-06
LOC100505423	1668.38	-0.565074	0.487463	-1.15921	0.246369	0.51373
LOC100505442	813.383	0.394821	0.532655	0.741231	0.458553	0.708584
LOC100505446	2653.34	-0.671056	0.519782	-1.29103	0.196692	0.453435
LOC100653495	5731.01	0.851973	0.456026	1.86825	0.0617266	0.226604
LOC100653500	115.077	-0.411137	3.27252	-0.125633	0.900022	0.95963
LOC100653508	130.019	-2.54127	1.02547	-2.47815	0.0132064	0.0862302
LOC101027264	0.163769	0.628378	4.03489	0.155736	0.876241	NA
LOC101027269	3.05092	0.461637	1.71074	0.269846	0.787279	NA
LOC101027273	174.409	-0.0202559	0.590436	-0.0343066	0.972633	0.990101
LOC101027277	0.391551	-1.00233	3.96685	-0.252678	0.800517	NA
LOC101027278	23.6912	-0.148356	0.970569	-0.152854	0.878513	NA
LOC101027285	253.103	0.67558	0.443883	1.52198	0.128014	0.355167
LOC101027287	421.087	1.12526	0.507916	2.21545	0.0267295	0.134466
LOC101027292	1.48637	-0.878231	2.47261	-0.355184	0.722452	NA
LOC101027296	11.1	-6.42646	2.70314	-2.3774	0.017435	NA
LOC101243554	0.573191	2.17153	3.96447	0.547746	0.583866	NA
LOC108695215	2.1993	-3.88585	3.01202	-1.29012	0.19701	NA
LOC108695218	1.94836	2.12719	3.03048	0.701932	0.482722	NA
LOC108695235	69.7679	-0.0492014	0.71531	-0.0687834	0.945162	0.978879
LOC108695242	179.338	1.42968	0.533811	2.67824	0.00740092	0.0585446
LOC108695243	10.7745	-0.44747	1.03524	-0.432238	0.665569	NA
LOC108695244	0.491307	1.95382	3.97363	0.491698	0.622933	NA
LOC108695246	0.816788	-1.47863	3.92172	-0.377037	0.706146	NA
LOC108695247	91.7424	-0.0708353	0.518317	-0.136664	0.891296	0.956844
LOC108695252	3355.36	-0.626167	0.365808	-1.71174	0.0869449	0.281096
LOC108695257	6.98046	-2.13778	1.51034	-1.41543	0.156944	NA
LOC108695263	3070.02	-1.47794	0.459876	-3.21377	0.00131004	0.017922
LOC108695282	3.0602	1.46462	3.23592	0.452612	0.650828	NA
LOC108695289	269.235	1.90804	0.471884	4.04345	5.26698e-05	0.00186805
LOC108695294	855.818	0.224214	0.393566	0.569699	0.568882	0.788219
LOC108695296	2.00339	-4.8513	3.96235	-1.22435	0.220821	NA
LOC108695306	0.687449	1.15419	3.9228	0.294227	0.768584	NA
LOC108695307	6.91425	-2.58733	1.83463	-1.41028	0.158458	NA
LOC108695312	1775.12	-0.404883	0.405223	-0.99916	0.317717	0.588023
LOC108695316	19.4694	-4.08902	1.74807	-2.33916	0.019327	NA
LOC108695328	7.63912	-1.79274	1.5951	-1.1239	0.261054	NA
LOC108695329	1222.44	0.0184753	0.42324	0.0436521	0.965182	0.987455
LOC108695335	1.50286	0.705242	2.1901	0.322014	0.747442	NA
LOC108695339	0.228516	-2.66192	4.01294	-0.663334	0.507117	NA
LOC108695343	5.93561	0.634383	1.25807	0.50425	0.614085	NA
LOC108695344	4.58123	-0.399619	1.49386	-0.267508	0.789078	NA
LOC108695345	1373.26	-0.993327	0.474765	-2.09225	0.0364163	0.162876
LOC108695349	2893.2	-0.466027	0.443272	-1.05133	0.293105	0.563106
LOC108695351	203.008	1.28278	0.554473	2.31351	0.0206949	0.115067
LOC108695356	10.0581	-3.37421	2.33446	-1.44539	0.148348	NA
LOC108695367	23.4371	-0.146658	0.904874	-0.162076	0.871246	NA
LOC108695376	0.45436	1.71393	3.98535	0.430059	0.667153	NA
LOC108695380	2.24753	-2.71571	3.53595	-0.76803	0.44247	NA
LOC108695382	2.96901	-0.410281	1.73619	-0.236312	0.813191	NA
LOC108695383	44.5513	-0.192298	0.814547	-0.236079	0.813371	0.921464
LOC108695387	5.18528	0.183793	1.71167	0.107376	0.914491	NA
LOC108695392	86.8885	1.90309	1.53446	1.24023	NA	NA
LOC108695404	903.755	-0.686693	0.527947	-1.30068	0.193367	0.449117
LOC108695407	153.417	-1.1199	1.01196	-1.10666	0.268442	0.537056
LOC108695416	1.99226	0.602295	2.25435	0.267171	0.789338	NA
LOC108695431	1555.33	-0.0407292	0.570076	-0.0714453	0.943043	0.978291
LOC108695445	20.6847	0.784215	0.983354	0.79749	0.425166	NA
LOC108695457	18.3994	1.49261	1.63249	0.914316	0.360551	NA
LOC108695459	120.453	-0.238924	0.56099	-0.425897	0.670183	0.8476
LOC108695463	36.2176	-1.07824	0.791934	-1.36153	0.173346	0.423963
LOC108695473	0.473668	-0.560035	3.94704	-0.141887	0.887169	NA
LOC108695474	2071.43	-1.09244	0.780766	-1.39919	0.161755	0.40722
LOC108695481	64.8776	-1.6687	0.851224	-1.96036	0.0499541	0.199305
LOC108695484	259.401	0.329272	0.681348	0.483266	0.628907	0.825265
LOC108695493	48.4434	0.196401	0.727088	0.27012	0.787068	0.90827
LOC108695498	62.4479	0.913554	0.571263	1.59918	0.10978	0.322887
LOC108695500	0.343584	-3.05509	4.0003	-0.763715	0.445037	NA
LOC108695502	91.7119	-1.08428	0.728391	-1.48859	0.136594	0.368935
LOC108695504	9.14917	1.5108	1.25717	1.20174	0.229462	NA
LOC108695506	35.1656	-3.69647	1.80124	-2.05218	0.0401521	0.172865
LOC108695507	0.457033	-3.34293	3.99291	-0.837216	0.402471	NA
LOC108695508	434.021	2.05841	0.377214	5.45687	4.84611e-08	7.19739e-06
LOC108695509	104.737	-0.582375	0.606509	-0.960208	0.33695	0.606128
LOC108695511	1141.53	-0.244891	0.446981	-0.547878	0.583775	0.798725
LOC108695513	0.535743	1.98356	3.9723	0.499348	0.617534	NA
LOC108695514	0.57237	-3.57592	3.98789	-0.896694	0.369882	NA
LOC108695516	111.466	-0.166677	0.664446	-0.250851	0.80193	0.916607
LOC108695517	317.243	-0.173479	0.427358	-0.405934	0.684791	0.855285
LOC108695519	100.727	0.306523	0.586346	0.522768	0.601136	0.808878
LOC108695520	148.194	1.48595	0.416785	3.56528	0.000363472	0.00758313
LOC108695521	4.34821	-4.90984	2.74544	-1.78836	0.0737174	NA
LOC108695522	595.389	-0.474007	0.648075	-0.731408	0.46453	0.712987
LOC108695523	79.5738	1.44873	0.556691	2.6024	0.00925736	0.0679798
LOC108695525	95.2425	-0.139136	0.506325	-0.274796	0.783473	0.906252
LOC108695526	22.0916	0.973624	0.980303	0.993188	0.320619	NA
LOC108695528	131.352	1.22703	0.667836	1.83733	0.0661615	0.236991
LOC108695529	331.587	0.400544	0.604347	0.662771	0.507477	0.744835
LOC108695530	14.5361	-0.474862	1.2881	-0.368654	0.712386	NA
LOC108695532	1291.29	0.589204	0.530284	1.11111	0.266521	0.535136
LOC108695533	3.00904	-0.966059	2.73322	-0.353451	0.72375	NA
LOC108695535	304.94	-0.106021	0.583633	-0.181657	0.855852	0.942178
LOC108695536	77.7443	1.23151	0.796461	1.54623	0.122049	0.3449
LOC108695537	1.33722	1.47798	2.23618	0.660939	0.508651	NA
LOC108695538	1669.12	-0.462165	0.718085	-0.643608	0.51983	0.753561
LOC108695539	35.543	-0.929437	0.839911	-1.10659	0.268471	0.537056
LOC108695540	156.579	0.655654	0.842012	0.778675	0.436171	0.693231
LOC108695541	22.4035	-0.0950516	0.834356	-0.113922	0.9093	NA
LOC108695542	0.391821	-1.00335	3.96681	-0.252936	0.800318	NA
LOC108695543	19.0353	0.635558	1.02591	0.619507	0.535583	NA
LOC108695544	61.9911	0.258532	0.989054	0.261394	0.793789	0.911471
LOC108695547	0.88173	-2.98126	3.52099	-0.846709	0.397157	NA
LOC108695548	6439.53	-1.1399	0.481327	-2.36825	0.0178725	0.104416
LOC108695550	2.16977	-0.98421	1.91624	-0.513616	0.60752	NA
LOC108695551	23.3934	-0.601196	0.916724	-0.655809	0.511947	NA
LOC108695552	21.1732	-0.433038	1.0448	-0.414469	0.67853	NA
LOC108695554	67.3075	0.273117	0.785433	0.347728	0.728044	0.878599
LOC108695555	21.9816	-0.511081	1.69565	-0.301407	0.763104	NA
LOC108695557	3.63339	1.77292	3.126	0.567154	0.57061	NA
LOC108695561	800.041	-0.885525	0.948229	-0.933872	0.35037	0.618792
LOC108695562	1998.66	-0.60555	0.402619	-1.50403	0.132574	0.362608
LOC108695564	509.813	0.872166	0.585983	1.48838	0.136651	0.368962
LOC108695568	120.389	0.712477	0.666294	1.06931	0.284929	0.554907
LOC108695570	0.32553	1.37862	4.00479	0.344243	0.730663	NA
LOC108695571	1915.44	-0.538069	0.308743	-1.74278	0.0813726	0.270217
LOC108695572	0.409422	1.69707	3.98625	0.425731	0.670304	NA
LOC108695573	0.506544	-1.38649	3.95386	-0.350669	0.725837	NA
LOC108695575	20.8348	1.25691	1.01244	1.24146	0.214435	NA
LOC108695576	84.5381	0.619962	0.889891	0.696672	0.486008	0.728141
LOC108695577	292.702	0.649938	0.511369	1.27098	0.203737	0.462142
LOC108695579	65.8541	1.18201	0.720453	1.64065	0.100869	0.307894
LOC108695580	55.4093	0.695806	0.689145	1.00967	0.312655	0.584073
LOC108695582	62.6253	-0.714381	1.02663	-0.695852	0.486521	0.728368
LOC108695583	21.3186	0.200687	0.904888	0.221781	0.824484	NA
LOC108695584	0.229056	-2.66395	4.01287	-0.663852	0.506785	NA
LOC108695585	3977.81	-1.00065	0.446147	-2.24288	0.0249048	0.128264
LOC108695586	531.061	1.22598	0.658185	1.86267	0.0625094	0.228595
LOC108695588	21.553	0.963034	0.80266	1.1998	0.230216	NA
LOC108695590	7.96464	1.11154	1.41844	0.783637	0.433253	NA
LOC108695592	167.757	-0.331192	0.807766	-0.41001	0.681799	0.853627
LOC108695612	0.163769	0.628378	4.03489	0.155736	0.876241	NA
LOC108695621	0.24465	1.0618	4.01576	0.264409	0.791465	NA
LOC108695633	0.588735	-0.953202	3.93418	-0.242287	0.808558	NA
LOC108695638	2.812	-2.56796	3.19689	-0.803269	0.421819	NA
LOC108695665	22.3411	-1.81998	0.928473	-1.96019	0.049974	NA
LOC108695671	4.01864	0.593768	1.8412	0.32249	0.747082	NA
LOC108695672	2424.67	0.943422	0.454083	2.07764	0.0377425	0.16615
LOC108695673	289.464	-2.34715	0.762882	-3.07669	0.00209313	0.0246852
LOC108695678	5.13924	0.46302	1.31844	0.351187	0.725448	NA
LOC108695679	2.07365	-0.231528	1.90656	-0.121438	0.903345	NA
LOC108695689	3527.54	-0.832753	0.614054	-1.35616	0.175049	0.426548
LOC108695691	48.954	-1.08957	0.783441	-1.39075	0.1643	0.411062
LOC108695694	4.00677	-5.90207	3.57712	-1.64995	0.0989532	NA
LOC108695696	1677.35	-0.828399	0.408363	-2.02858	0.0425006	0.179549
LOC108695699	64.7221	0.507936	0.722233	0.703286	0.481878	0.725543
LOC108695700	93.8938	-0.431175	0.859322	-0.501762	0.615835	0.817364
LOC108695702	1.60128	-1.00543	2.57622	-0.390271	0.696336	NA
LOC108695708	0.80024	0.548302	3.61524	0.151664	0.879452	NA
LOC108695711	58.1162	-0.220975	1.00063	-0.220835	0.825221	0.92724
LOC108695724	25.6219	-0.307623	1.20378	-0.255547	0.7983	NA
LOC108695735	1041.32	1.18967	0.449013	2.64952	0.00806057	0.0620358
LOC108695745	0.163769	0.628378	4.03489	0.155736	0.876241	NA
LOC108695751	0.457303	-3.34351	3.9929	-0.837363	0.402389	NA
LOC108695756	3.25795	-0.730943	1.97252	-0.370563	0.710963	NA
LOC108695757	1.53331	-0.97209	2.24882	-0.432266	0.665548	NA
LOC108695759	39.0198	-0.0953205	0.65169	-0.146267	0.883711	0.953315
LOC108695761	2.84844	0.757944	2.21568	0.342082	0.732289	NA
LOC108695777	631.507	-0.353654	0.354925	-0.996421	0.319046	0.589324
LOC108695780	0.668242	1.07032	3.18815	0.335718	0.737084	NA
LOC108695783	361.082	-1.84728	0.416372	-4.43662	9.13831e-06	0.000482181
LOC108695792	0.245653	1.06593	4.0156	0.265446	0.790666	NA
LOC108695797	1.51883	0.755017	2.48137	0.304274	0.760919	NA
LOC108695799	3.432	1.91516	2.07652	0.922293	0.356376	NA
LOC108695802	10.7802	1.04985	1.04427	1.00535	0.314729	NA
LOC108695811	1.0452	-0.721656	2.88611	-0.250045	0.802553	NA
LOC108695813	2.78821	-0.235964	1.68133	-0.140343	0.888389	NA
LOC108695817	200.71	1.15791	0.372423	3.10913	0.00187637	0.0228887
LOC108695821	4.02966	-2.27764	2.352	-0.968385	0.332852	NA
LOC108695822	0.245653	1.06593	4.0156	0.265446	0.790666	NA
LOC108695828	1.84971	-1.63576	2.01994	-0.809805	0.418052	NA
LOC108695830	0.670313	-0.629831	3.92293	-0.160551	0.872447	NA
LOC108695832	0.162765	0.622581	4.03519	0.154288	0.877383	NA
LOC108695834	9.19202	-0.329738	1.21237	-0.271977	0.78564	NA
LOC108695840	0.359912	0.0486002	3.97446	0.0122281	0.990244	NA
LOC108695864	0.702994	-1.23329	3.17644	-0.388261	0.697823	NA
LOC108695877	0.573191	2.17153	3.96447	0.547746	0.583866	NA
LOC108695886	133.744	-1.41129	1.94479	-0.725677	0.468037	0.715474
LOC108695887	0.652674	-2.61468	3.98722	-0.655767	0.511974	NA
LOC108695891	0.245653	1.06593	4.0156	0.265446	0.790666	NA
LOC108695893	20.4731	1.86741	3.75229	0.497673	NA	NA
LOC108695894	0.619001	-0.0789623	3.92559	-0.0201148	0.983952	NA
LOC108695896	0.278027	-0.388945	3.99396	-0.0973835	0.922422	NA
LOC108695903	1.10937	0.0680589	2.7461	0.0247838	0.980227	NA
LOC108695904	0.409422	1.69707	3.98625	0.425731	0.670304	NA
LOC108695908	376.324	-0.688018	0.713664	-0.964064	0.335014	0.604337
LOC108695916	14.711	-0.811945	0.843242	-0.962885	0.335605	NA
LOC108695918	151.658	-0.100685	0.60959	-0.165169	0.868811	0.946479
LOC108695919	208.79	1.58166	0.62258	2.54049	0.0110698	0.0766914
LOC108695921	32.5546	0.11861	1.04298	0.113722	0.909458	0.963808
LOC108695923	1.40156	1.02502	3.85554	0.265856	0.79035	NA
LOC108695931	2.21835	0.294283	3.46922	0.0848269	0.932399	NA
LOC108695941	11.4647	0.665147	1.88618	0.352642	0.724357	NA
LOC108695943	1.20377	3.21696	3.93507	0.817512	0.413636	NA
LOC108695944	0.813036	1.37769	3.68427	0.373938	0.708451	NA
LOC108695945	2.36794	0.923547	2.04539	0.451526	0.651611	NA
LOC108695947	14.2898	-0.299384	1.36479	-0.219362	0.826368	NA
LOC108695948	17.5917	-0.0830112	1.4018	-0.0592177	0.952779	NA
LOC108695958	142.893	-1.41884	0.832767	-1.70377	0.0884244	0.284142
LOC108695959	8.16405	1.86805	1.2335	1.51443	0.129917	NA
LOC108695960	1817.08	0.295343	0.512065	0.576768	0.564096	0.784865
LOC108695961	963.989	-1.89624	0.730394	-2.59619	0.00942646	0.068733
LOC108695966	3.91513	-2.22067	2.71799	-0.817026	0.413914	NA
LOC108695971	3.66045	-1.217	1.90731	-0.638068	0.52343	NA
LOC108695976	52.5137	-2.62271	0.863307	-3.03798	0.00238169	0.0269762
LOC108695981	1.94401	-1.32666	3.53546	-0.375243	0.707479	NA
LOC108695983	12.2727	-1.75629	1.60058	-1.09729	0.272516	NA
LOC108695984	0.506349	-1.39449	3.9541	-0.352669	0.724337	NA
LOC108695986	0.244148	1.05974	4.01583	0.263889	0.791865	NA
LOC108695990	10.0456	-1.75595	1.34678	-1.30382	0.192297	NA
LOC108696003	0.620839	-1.67882	3.28338	-0.511308	0.609136	NA
LOC108696005	22.3338	-1.11424	0.800052	-1.39271	0.163709	NA
LOC108696007	648.058	1.70306	0.609966	2.79206	0.00523732	0.0462656
LOC108696008	47.589	0.471939	0.939546	0.502305	0.615453	0.817268
LOC108696012	54.9317	-1.67433	0.835935	-2.00295	0.0451832	0.186858
LOC108696015	7.00759	-1.74318	2.09386	-0.832521	0.405115	NA
LOC108696020	10.651	-1.33084	1.11212	-1.19668	0.231433	NA
LOC108696023	0.229056	-2.66395	4.01287	-0.663852	0.506785	NA
LOC108696024	4.35945	-2.53259	1.65535	-1.52994	0.126032	NA
LOC108696025	20.9573	-0.202139	1.15597	-0.174865	0.861186	NA
LOC108696026	0.991979	0.874512	3.56854	0.245062	0.806409	NA
LOC108696029	0.163769	0.628378	4.03489	0.155736	0.876241	NA
LOC108696031	0.244148	1.05974	4.01583	0.263889	0.791865	NA
LOC108696033	2.00339	-4.8513	3.96235	-1.22435	0.220821	NA
LOC108696036	13.8857	1.22813	1.30115	0.943881	0.34523	NA
LOC108696038	54.6659	0.504766	1.40932	0.358163	0.720221	0.873819
LOC108696039	12880.4	-1.16543	0.593839	-1.96253	0.0497009	0.198662
LOC108696053	6.37272	2.42424	1.65704	1.463	0.143468	NA
LOC108696057	411.962	-0.91154	0.506983	-1.79797	0.0721818	0.250565
LOC108696059	50.2096	-0.932157	0.562869	-1.65608	0.0977054	0.301725
LOC108696061	18.9391	-1.36601	1.07249	-1.27368	0.202777	NA
LOC108696064	112.425	1.30712	0.82017	1.59371	0.111	0.32516
LOC108696074	9.42549	0.511805	1.42607	0.358893	0.719675	NA
LOC108696075	24.9909	-1.41103	0.883647	-1.59683	0.110304	NA
LOC108696078	52.8177	-1.42158	0.968958	-1.46712	0.142343	0.378482
LOC108696083	808.119	-0.0752526	0.362616	-0.207527	0.835598	0.932441
LOC108696092	1.14232	-0.375185	3.86944	-0.0969612	0.922757	NA
LOC108696105	42.9737	3.81204	0.8545	4.46113	8.15269e-06	0.000447419
LOC108696108	241.262	-0.0460367	0.727714	-0.0632621	0.949558	0.980552
LOC108696109	2.48515	-0.175884	2.33065	-0.0754655	0.939844	NA
LOC108696111	1233.86	1.43048	0.38301	3.73482	0.000187848	0.00474371
LOC108696113	7.11422	0.317094	1.42347	0.222762	0.823721	NA
LOC108696115	11.5943	-0.0412707	1.60585	-0.0257003	0.979496	NA
LOC108696116	21.4759	1.79786	1.15228	1.56026	0.118698	NA
LOC108696120	34.0218	-0.272218	0.731328	-0.372224	0.709726	0.868625
LOC108696127	920.963	0.615158	0.322439	1.90782	0.0564139	0.214708
LOC108696129	10.0207	-0.376693	1.09968	-0.342548	0.731938	NA
LOC108696140	62.1743	0.160225	1.13897	0.140675	0.888127	0.95552
LOC108696143	552.107	1.09184	0.528144	2.06732	0.0387036	0.168786
LOC108696147	0.358676	0.0407252	3.97461	0.0102463	0.991825	NA
LOC108696154	7.63053	-1.17147	2.76338	-0.423928	0.671618	NA
LOC108696163	11.8419	0.376908	1.04082	0.362126	0.717258	NA
LOC108696164	0.440792	0.364511	3.96344	0.0919682	0.926723	NA
LOC108696166	445.493	0.150125	0.489436	0.306731	0.759048	0.89546
LOC108696168	12.3938	-0.162342	0.850054	-0.190979	0.848542	NA
LOC108696171	390.06	0.356848	0.51222	0.69667	0.486009	0.728141
LOC108696183	0.45436	1.71393	3.98535	0.430059	0.667153	NA
LOC108696196	0.228516	-2.66192	4.01294	-0.663334	0.507117	NA
LOC108696198	11.5575	0.575388	1.38326	0.415966	0.677435	NA
LOC108696199	1017.02	-1.38835	0.991205	-1.40066	0.161315	0.406473
LOC108696205	3.69669	0.461508	1.6717	0.276071	0.782494	NA
LOC108696206	0.244148	1.05974	4.01583	0.263889	0.791865	NA
LOC108696207	114.96	0.323189	0.51403	0.628735	0.529523	0.761317
LOC108696212	124.013	0.799964	0.838907	0.953579	0.340297	0.60938
LOC108696218	0.409422	1.69707	3.98625	0.425731	0.670304	NA
LOC108696222	117.21	0.269095	0.800334	0.336229	0.736699	0.883446
LOC108696223	301.113	-0.34669	0.880325	-0.39382	0.693714	0.859265
LOC108696228	2.60943	0.296121	1.69231	0.17498	0.861095	NA
LOC108696235	3534.7	0.345691	0.32965	1.04866	0.294334	0.564281
LOC108696242	0.99615	0.347525	3.39021	0.102508	0.918353	NA
LOC108696244	6.48874	2.90735	1.75596	1.6557	0.0977822	NA
LOC108696253	520.089	-0.71523	0.543678	-1.31554	0.188328	0.442831
LOC108696255	1.1221	1.91221	2.78594	0.68638	0.492474	NA
LOC108696263	90.7879	-0.265424	0.568897	-0.466558	0.640816	0.831718
LOC108696267	56.775	0.181074	1.32667	0.136487	0.891436	0.956844
LOC108696272	0.163769	0.628378	4.03489	0.155736	0.876241	NA
LOC108696274	1.03003	-0.116999	2.79683	-0.0418328	0.966632	NA
LOC108696278	14.4465	-5.75168	2.17664	-2.64246	0.0082307	NA
LOC108696280	4.57454	-0.513076	1.83308	-0.279898	0.779556	NA
LOC108696281	4.48721	0.131707	1.38224	0.0952848	0.924089	NA
LOC108696293	3.25057	-0.680587	2.0679	-0.329119	0.742066	NA
LOC108696295	8.35284	-0.241365	1.48751	-0.162261	0.8711	NA
LOC108696300	120.261	-0.244652	0.577056	-0.423966	0.671591	0.848392
LOC108696303	38.2229	1.09768	1.31687	0.833556	0.404531	0.66682
LOC108696306	589.01	2.03064	0.397472	5.10888	3.24066e-07	3.36278e-05
LOC108696309	355.004	0.248625	0.329442	0.754684	0.450438	0.703177
LOC108696315	829.545	0.733526	0.427692	1.71508	0.0863305	0.27999
LOC108696316	0.556594	-0.24089	3.93569	-0.0612067	0.951195	NA
LOC108696319	23.7523	-0.304835	2.02507	-0.150531	NA	NA
LOC108696322	4.93251	0.643709	2.3108	0.278566	0.780578	NA
LOC108696328	356.235	0.0807045	0.554466	0.145554	0.884274	0.953381
LOC108696331	405.987	0.332709	0.360185	0.923717	0.355633	0.62373
LOC108696337	0.229056	-2.66395	4.01287	-0.663852	0.506785	NA
LOC108696348	7.2722	-2.10018	1.3063	-1.60773	0.107894	NA
LOC108696353	70.5194	-0.655346	0.809285	-0.809784	0.418064	0.678583
LOC108696360	1.5371	-2.86807	3.7275	-0.769433	0.441636	NA
LOC108696363	2664.91	-0.941097	0.482207	-1.95165	0.0509801	0.201551
LOC108696366	3.02974	1.3749	2.10287	0.653821	0.513227	NA
LOC108696368	9.05437	-0.0547807	1.34848	-0.0406241	0.967596	NA
LOC108696370	1.27265	-0.155308	3.26942	-0.0475031	0.962112	NA
LOC108696377	8.24098	-1.81093	1.5838	-1.14341	0.252869	NA
LOC108696379	84.9881	-0.410073	0.905473	-0.452883	0.650633	0.836906
LOC108696384	56.0762	-0.255752	0.80011	-0.319646	0.749236	0.891007
LOC108696386	12.9108	1.38985	1.17155	1.18634	0.235488	NA
LOC108696402	19.2888	-2.45934	1.12368	-2.18865	0.0286226	NA
LOC108696403	664.946	0.484141	0.423235	1.1439	0.252663	0.520561
LOC108696405	133.804	0.792581	0.391542	2.02425	0.0429441	0.180852
LOC108696409	0.521441	0.669903	3.94515	0.169804	0.865164	NA
LOC108696411	0.392285	-0.995521	3.96659	-0.250977	0.801832	NA
LOC108696412	133.05	-0.907288	1.22543	-0.740381	0.459069	0.70882
LOC108696418	109.532	-0.395285	1.02835	-0.384389	0.70069	0.863549
LOC108696419	5.82334	-1.0882	1.35978	-0.80028	0.423549	NA
LOC108696427	24.4483	-0.00623761	0.99981	-0.0062388	0.995022	NA
LOC108696431	7.20233	1.13215	1.22316	0.925596	0.354656	NA
LOC108696434	0.391821	-1.00335	3.96681	-0.252936	0.800318	NA
LOC108696439	1511.9	0.906736	0.378677	2.39448	0.0166438	0.0996742
LOC108696440	103.744	0.183907	0.452041	0.406836	0.684129	0.855057
LOC108696447	2464.8	-0.118025	0.350749	-0.336493	0.736499	0.883375
LOC108696457	1028.1	0.810026	0.506538	1.59914	0.109789	0.322887
LOC108696466	16.2405	0.148277	0.883079	0.167909	0.866655	NA
LOC108696467	5481.79	-1.02128	0.338828	-3.01415	0.00257698	0.0287361
LOC108696474	3.28311	-3.77041	2.76546	-1.36339	0.172759	NA
LOC108696475	0.245152	1.06387	4.01568	0.264928	0.791065	NA
LOC108696479	2.99004	0.728526	2.56127	0.28444	0.776073	NA
LOC108696480	0.848207	1.51564	3.53955	0.428202	0.668504	NA
LOC108696483	17.78	-1.11613	1.6704	-0.668178	0.50402	NA
LOC108696489	0.473938	-0.552517	3.59921	-0.15351	0.877996	NA
LOC108696496	0.851488	1.50854	3.91018	0.385799	0.699645	NA
LOC108696501	2.24135	0.862057	3.46447	0.248827	0.803494	NA
LOC108696502	0.229056	-2.66395	4.01287	-0.663852	0.506785	NA
LOC108696506	14.5795	-0.202592	0.825151	-0.245521	0.806053	NA
LOC108696512	10.5553	-2.65521	1.65801	-1.60145	0.109277	NA
LOC108696514	32.9634	-0.0241206	1.18426	-0.0203677	0.98375	0.994647
LOC108696518	65.1043	0.575433	0.978769	0.587915	0.55659	0.779641
LOC108696519	5.58862	-0.83938	2.48524	-0.337746	0.735554	NA
LOC108696520	0.392285	-0.995521	3.96659	-0.250977	0.801832	NA
LOC108696525	36.4934	-0.6008	0.986127	-0.609251	0.542358	0.770355
LOC108696527	1.59798	-0.324237	2.13596	-0.151799	0.879345	NA
LOC108696529	46.4656	0.302659	0.820026	0.369085	0.712065	0.869651
LOC108696531	3266.3	-1.04461	0.294933	-3.54185	0.000397331	0.00806301
LOC108696538	756.588	0.13754	0.415061	0.331373	0.740363	0.885328
LOC108696539	51.2494	1.45751	0.732602	1.9895	0.0466458	0.190618
LOC108696542	1.81313	-0.249708	2.27555	-0.109735	0.912619	NA
LOC108696547	75.5593	0.160915	0.771519	0.208569	0.834785	0.931971
LOC108696548	433.425	-0.760124	0.521973	-1.45625	0.145323	0.38312
LOC108696549	194.569	-1.26846	0.677597	-1.872	0.0612067	0.225459
LOC108696550	4.00155	-0.259303	1.5409	-0.16828	0.866363	NA
LOC108696552	357.285	0.66632	0.601695	1.1074	0.268119	0.536765
LOC108696553	0.982614	2.93659	3.94105	0.745129	0.456194	NA
LOC108696555	717.352	0.885065	0.355011	2.49306	0.0126647	0.0838774
LOC108696560	1533.73	0.420872	0.312549	1.34658	0.178116	0.430708
LOC108696562	0.441796	0.367716	3.96334	0.0927794	0.926079	NA
LOC108696568	32.099	1.63786	0.683228	2.39724	0.0165191	0.0992737
LOC108696571	2625.06	-1.19534	0.313938	-3.80756	0.000140344	0.00383332
LOC108696575	0.735405	-1.91579	3.94153	-0.486051	0.626931	NA
LOC108696581	3883.35	-0.735056	0.62736	-1.17167	0.241331	0.508175
LOC108696583	4.8584	-0.337003	1.53811	-0.219103	0.82657	NA
LOC108696590	211.647	-1.15818	0.532129	-2.17651	0.0295171	0.143204
LOC108696597	54.1482	-0.69541	0.496482	-1.40068	0.161311	0.406473
LOC108696601	76.6349	-0.651378	0.798638	-0.815612	0.414722	0.675883
LOC108696606	0.277293	-0.396429	3.99416	-0.099252	0.920938	NA
LOC108696609	273.075	-1.21821	0.785211	-1.55144	0.120797	0.342743
LOC108696619	7.31311	-0.648507	1.36688	-0.474444	0.635183	NA
LOC108696621	3.82164	-0.185014	1.83173	-0.101005	0.919546	NA
LOC108696623	919.158	-0.563345	0.677505	-0.831499	0.405692	0.668081
LOC108696625	2.81063	-1.00271	1.98085	-0.506205	0.612712	NA
LOC108696629	14.7955	0.532057	1.33478	0.398611	0.69018	NA
LOC108696632	0.554586	-0.24731	3.93589	-0.0628346	0.949898	NA
LOC108696636	225.398	1.69622	0.471271	3.59925	0.000319138	0.00690053
LOC108696643	41.9477	0.368422	1.02463	0.359566	0.719172	0.873215
LOC108696645	251.437	0.0715222	0.506342	0.141253	0.88767	0.955318
LOC108696646	43.5269	-0.137379	1.02647	-0.133836	0.893532	0.957434
LOC108696656	7015	-1.23777	0.313831	-3.94406	8.01125e-05	0.00254575
LOC108696665	13.4445	-0.0205006	1.0628	-0.0192892	0.98461	NA
LOC108696670	1530.86	1.07859	0.447189	2.41193	0.0158685	0.0967127
LOC108696673	641.58	0.665525	0.424232	1.56877	0.1167	0.335733
LOC108696677	61.53	0.75577	0.72683	1.03982	0.298426	0.568821
LOC108696680	22.2243	1.09754	0.873701	1.2562	0.209044	NA
LOC108696683	1483.2	-0.0626611	0.408291	-0.153471	0.878026	0.951546
LOC108696684	0.278027	-0.388945	3.99396	-0.0973835	0.922422	NA
LOC108696685	491.809	-0.439257	0.567611	-0.77387	0.439008	0.694643
LOC108696686	14.4554	0.552953	0.902398	0.61276	0.540035	NA
LOC108696690	7.5587	4.21033	1.68987	2.49151	0.0127202	NA
LOC108696700	114.679	0.690739	0.657474	1.0506	0.293444	0.563385
LOC108696704	12.6998	-0.582442	1.63486	-0.356264	0.721643	NA
LOC108696710	27.1696	-1.96649	1.37788	-1.42719	NA	NA
LOC108696711	0.327538	1.38504	4.00459	0.345863	0.729445	NA
LOC108696712	3.95605	0.917271	2.00422	0.457669	0.64719	NA
LOC108696713	2.76698	-1.36114	2.75804	-0.49352	0.621645	NA
LOC108696722	6.50185	-0.941758	2.44847	-0.384632	0.70051	NA
LOC108696725	351.479	-0.126723	0.445582	-0.2844	0.776104	0.902981
LOC108696727	1.89228	-0.120944	2.92099	-0.0414052	0.966973	NA
LOC108696729	194.072	0.761414	0.595641	1.27831	0.201141	0.458837
LOC108696730	5.37298	-1.16766	1.71178	-0.682134	0.495154	NA
LOC108696733	1067.07	-0.543922	0.609161	-0.892904	0.371909	0.637135
LOC108696737	1.55147	0.400103	2.47419	0.161711	0.871534	NA
LOC108696738	136.811	-0.0183089	0.739034	-0.024774	0.980235	0.993616
LOC108696750	1.33658	0.45075	2.31508	0.194702	0.845626	NA
LOC108696751	2778.58	-0.928549	0.369383	-2.51378	0.0119443	0.0805105
LOC108696752	43.6622	-0.489283	1.00525	-0.48673	0.62645	0.823313
LOC108696756	6.20167	0.10439	1.70723	0.0611459	0.951243	NA
LOC108696757	167.262	-0.241737	0.9793	-0.246847	0.805027	0.917971
LOC108696758	396.755	0.361932	0.584131	0.619608	0.535516	0.765982
LOC108696760	6.51773	-1.27619	1.87608	-0.680245	0.496349	NA
LOC108696764	0.389945	1.54696	3.99467	0.387256	0.698567	NA
LOC108696765	25.125	-1.92134	1.12398	-1.70941	0.0873744	NA
LOC108696768	23.185	-1.92858	1.28815	-1.49717	0.134348	NA
LOC108696771	9.80654	-0.470047	1.91832	-0.24503	0.806433	NA
LOC108696775	22.0189	1.23324	1.27696	0.965765	0.334162	NA
LOC108696776	29.5371	2.00669	2.99765	0.669421	0.503227	0.742053
LOC108696779	62.5548	-1.34864	0.529221	-2.54835	0.0108234	0.0754683
LOC108696783	143.2	0.213968	0.683924	0.312853	0.754392	0.893446
LOC108696787	473.036	-0.058445	0.760914	-0.0768089	0.938776	0.976328
LOC108696788	5.16979	-0.535032	1.72503	-0.310158	0.756441	NA
LOC108696794	0.229056	-2.66395	4.01287	-0.663852	0.506785	NA
LOC108696795	40.5221	-6.5461	3.81011	-1.71809	0.0857805	0.279007
LOC108696798	40.3615	-0.445892	0.817772	-0.545252	0.58558	0.799741
LOC108696800	68.3615	0.452862	0.66137	0.684733	0.493512	0.733922
LOC108696804	1.61328	1.27001	2.41959	0.524888	0.599661	NA
LOC108696805	836.058	0.28153	0.496432	0.567106	0.570642	0.789208
LOC108696809	655.613	-1.0318	0.393764	-2.62037	0.00878356	0.0657191
LOC108696810	897.605	-0.249572	0.658811	-0.378822	0.70482	0.86553
LOC108696814	0.327036	1.38344	4.00464	0.345459	0.729749	NA
LOC108696815	1.846	1.01657	3.15987	0.321713	0.74767	NA
LOC108696817	2.33222	0.140689	2.31629	0.060739	0.951567	NA
LOC108696818	5.18423	0.723288	1.88963	0.382766	0.701893	NA
LOC108696820	0.96123	0.901353	3.58028	0.251755	0.801231	NA
LOC108696821	1.40564	-1.08426	3.16884	-0.342162	0.732229	NA
LOC108696822	1.86041	-0.919232	1.95827	-0.46941	0.638777	NA
LOC108696824	0.620802	-1.67653	3.94632	-0.424834	0.670958	NA
LOC108696825	16.4838	0.0666781	1.18657	0.056194	0.955187	NA
LOC108696826	986.72	-0.0471721	0.470052	-0.100355	0.920062	0.967849
LOC108696827	7.71252	0.321918	2.30023	0.13995	0.888699	NA
LOC108696829	6.89033	-2.14964	2.38831	-0.900068	0.368084	NA
LOC108696830	2.72171	2.17525	2.01663	1.07866	0.280741	NA
LOC108696831	0.32553	1.37862	4.00479	0.344243	0.730663	NA
LOC108696834	1627.88	1.16416	0.595227	1.95583	0.050485	0.20038
LOC108696842	0.898829	-1.15096	3.91025	-0.294345	0.768494	NA
LOC108696845	3.55939	-2.97728	2.36797	-1.25731	0.208641	NA
LOC108696848	4060.85	-0.312123	0.40327	-0.77398	0.438943	0.694643
LOC108696852	1.76728	0.000749522	3.15506	0.000237561	0.99981	NA
LOC108696854	11.8432	-0.0374163	0.994353	-0.0376288	0.969984	NA
LOC108696855	5.00846	-6.23271	3.40455	-1.8307	0.0671451	NA
LOC108696856	2005.11	0.419038	0.51477	0.81403	0.415628	0.67657
LOC108696863	103.011	0.234209	0.588343	0.398082	0.69057	0.857771
LOC108696865	22.2119	-0.247041	3.35058	-0.073731	0.941224	NA
LOC108696872	253.882	0.209806	0.651833	0.321871	0.74755	0.889957
LOC108696874	17.7671	-3.15393	2.05342	-1.53594	0.124554	NA
LOC108696876	336.037	0.109398	1.25467	0.087192	0.930519	0.972166
LOC108696880	10449.6	-1.25308	0.970141	-1.29165	0.19648	0.453251
LOC108696881	5.26767	0.992609	1.81363	0.547306	0.584168	NA
LOC108696882	1684.34	-0.880628	0.392881	-2.24147	0.0249959	0.128567
LOC108696888	0.458112	-3.34523	3.99286	-0.837802	0.402142	NA
LOC108696889	756.639	-9.6188	3.4522	-2.78628	NA	NA
LOC108696890	375.307	-6.95997	2.44066	-2.85167	NA	NA
LOC108696892	32.6506	0.452611	1.46253	0.309471	0.756963	0.894543
LOC108696893	65.3175	-0.95739	1.06496	-0.898989	0.368658	0.6344
LOC108696895	123.903	1.04379	0.647551	1.6119	0.106984	0.318381
LOC108696896	3.8972	0.779024	3.09155	0.251985	0.801053	NA
LOC108696899	1.712	0.609469	3.69646	0.164879	0.869039	NA
LOC108696904	0.409422	1.69707	3.98625	0.425731	0.670304	NA
LOC108696906	2.25559	0.0700462	2.808	0.0249452	0.980099	NA
LOC108696907	7.57418	-0.697101	1.10831	-0.628976	0.529365	NA
LOC108696913	216.171	-4.13849	2.17665	-1.90132	NA	NA
LOC108696914	10.0169	-7.25724	3.00754	-2.41302	0.0158211	NA
LOC108696915	23.2268	-0.534923	0.950613	-0.562713	0.57363	NA
LOC108696916	34.9512	-0.353314	0.871059	-0.405615	0.685026	0.855286
LOC108696924	34.5133	-8.09593	3.72723	-2.1721	0.0298478	0.144073
LOC108696925	31.8991	-5.71314	2.90246	-1.96838	0.0490242	0.196784
LOC108696927	0.441062	0.362825	3.96335	0.0915449	0.92706	NA
LOC108696935	0.914962	0.161904	3.50202	0.0462315	0.963126	NA
LOC108696938	2344.3	0.552323	0.43043	1.28319	0.199425	0.456765
LOC108696942	506.976	0.649542	0.437772	1.48375	0.137876	0.371007
LOC108696943	1.38802	-1.29246	2.25322	-0.573606	0.566235	NA
LOC108696946	94.6888	0.883442	0.650056	1.35903	0.174138	0.424938
LOC108696947	44.0899	-0.0222947	0.715444	-0.0311621	0.97514	0.991411
LOC108696948	0.781898	2.56811	3.95085	0.650016	0.515682	NA
LOC108696950	0.588428	-0.948948	3.93417	-0.241207	0.809395	NA
LOC108696957	1.09481	-1.02348	2.75171	-0.371943	0.709935	NA
LOC108696959	6.05444	0.0849139	1.3337	0.0636677	0.949235	NA
LOC108696974	2.34782	0.059777	2.25595	0.0264975	0.978861	NA
LOC108696977	0.245653	1.06593	4.0156	0.265446	0.790666	NA
LOC108696980	4.00677	-5.90207	3.57712	-1.64995	0.0989532	NA
LOC108696982	0.358676	0.0407252	3.97461	0.0102463	0.991825	NA
LOC108696985	4.51009	-0.199905	1.41836	-0.140941	0.887917	NA
LOC108696988	40.133	-0.805969	1.05115	-0.766749	0.443231	0.697865
LOC108696992	25.5891	-0.0668518	3.73647	-0.0178917	NA	NA
LOC108696993	0.229056	-2.66395	4.01287	-0.663852	0.506785	NA
LOC108697003	2.17284	-1.55421	2.32743	-0.66778	0.504274	NA
LOC108697004	1.27454	1.39808	3.27504	0.426889	0.66946	NA
LOC108697007	0.883078	-2.97434	3.98084	-0.747163	0.454965	NA
LOC108697015	0.57264	-3.57639	3.98788	-0.896814	0.369818	NA
LOC108697019	0.669309	-0.632052	3.87596	-0.16307	0.870463	NA
LOC108697025	0.784339	-0.900489	3.07234	-0.293095	0.769449	NA
LOC108697048	8.24168	-0.724402	1.52235	-0.475846	0.634184	NA
LOC108697053	2.97057	2.32422	2.21213	1.05067	0.29341	NA
LOC108697055	1.55641	0.432129	3.27388	0.131993	0.89499	NA
LOC108697058	1.01216	-1.34665	3.39348	-0.396834	0.69149	NA
LOC108697059	2.34697	-5.0798	3.27119	-1.55289	0.12045	NA
LOC108697060	87.4333	-0.158407	0.485816	-0.326064	0.744376	0.888161
LOC108697061	0.635969	0.0629834	3.91746	0.0160776	0.987172	NA
LOC108697062	0.228516	-2.66192	4.01294	-0.663334	0.507117	NA
LOC108697065	2.98478	0.882239	2.06109	0.428045	0.668619	NA
LOC108697068	39.3691	-0.426357	1.17984	-0.36137	0.717823	0.872547
LOC108697071	6.76956	0.390977	2.8345	0.137935	0.890292	NA
LOC108697103	0.620802	-1.67653	3.94632	-0.424834	0.670958	NA
LOC108697110	0.24465	1.0618	4.01576	0.264409	0.791465	NA
LOC108697112	0.229056	-2.66395	4.01287	-0.663852	0.506785	NA
LOC108697125	4.83322	-0.274007	1.73405	-0.158016	0.874444	NA
LOC108697129	147.878	-1.00643	0.42937	-2.34397	0.0190798	0.10891
LOC108697132	346.301	-0.382334	0.773766	-0.494121	0.621221	0.820372
LOC108697133	5.1774	2.09495	1.49187	1.40425	0.160244	NA
LOC108697143	1444.37	-0.095898	0.369885	-0.259265	0.795431	0.91247
LOC108697144	24.23	-0.307968	1.13153	-0.272169	0.785492	NA
LOC108697147	0.618129	2.20895	3.96303	0.55739	0.577261	NA
LOC108697150	27.173	-1.95619	3.73677	-0.523498	0.600628	NA
LOC108697154	55.4658	0.06119	0.523487	0.116889	0.906948	0.962823
LOC108697165	20.8133	0.66765	1.00058	0.667262	0.504605	NA
LOC108697171	0.440058	0.359611	3.96345	0.0907317	0.927706	NA
LOC108697173	111.038	-0.710177	0.74781	-0.949675	0.342277	0.611031
LOC108697176	420.27	0.0509421	0.492132	0.103513	0.917556	0.966527
LOC108697179	2.36602	-0.0446737	3.41222	-0.0130923	0.989554	NA
LOC108697181	6.53746	-0.691711	2.83211	-0.244238	0.807046	NA
LOC108697184	4.10208	1.52492	1.94937	0.782262	0.434061	NA
LOC108697191	4.40801	0.303614	1.66848	0.181971	0.855606	NA
LOC108697196	0.277293	-0.396429	3.99416	-0.099252	0.920938	NA
LOC108697203	0.244148	1.05974	4.01583	0.263889	0.791865	NA
LOC108697204	0.536245	1.98499	3.97223	0.499717	0.617275	NA
LOC108697213	1212.15	-0.725469	0.517455	-1.40199	0.160917	0.406104
LOC108697214	11.9657	-0.83067	1.33283	-0.623236	0.53313	NA
LOC108697216	1.02591	0.996931	3.46874	0.287404	0.773803	NA
LOC108697217	62.2818	1.38638	0.85129	1.62856	0.103406	0.312174
LOC108697224	5.21211	1.20716	1.59444	0.757103	0.448988	NA
LOC108697225	1.25543	0.30725	2.23185	0.137666	0.890505	NA
LOC108697229	37.291	1.34271	0.683713	1.96384	0.0495484	0.198319
LOC108697232	164.89	-0.980331	1.07645	-0.910704	0.362451	0.629693
LOC108697246	2.94404	0.509657	3.26306	0.15619	0.875883	NA
LOC108697249	9.73359	-4.02576	2.03019	-1.98295	0.0473729	NA
LOC108697250	216.411	-1.06024	0.602592	-1.75946	0.0784994	0.263658
LOC108697259	66.7698	1.39579	1.64268	0.849705	NA	NA
LOC108697260	0.52395	0.678069	3.94471	0.171893	0.863522	NA
LOC108697265	34.6773	1.30672	0.865923	1.50905	0.131285	0.360203
LOC108697267	2093.55	0.344706	0.29571	1.16569	0.24374	0.510668
LOC108697268	50.3481	-4.35722	1.29773	-3.35757	0.000786312	0.0127283
LOC108697277	1774.62	1.40377	0.499039	2.81295	0.00490897	0.0443038
LOC108697283	0.228516	-2.66192	4.01294	-0.663334	0.507117	NA
LOC108697287	13348.4	-1.20725	0.514091	-2.34832	0.0188584	0.108114
LOC108697288	0.471328	1.83893	3.97901	0.462157	0.643969	NA
LOC108697295	19.5858	0.888409	0.937113	0.948028	0.343115	NA
LOC108697300	1.28703	1.41615	3.86858	0.366066	0.714316	NA
LOC108697305	1539.96	-0.689611	0.482851	-1.42821	0.153233	0.395017
LOC108697306	25.2419	-0.270941	0.926521	-0.292428	0.769959	NA
LOC108697307	170.755	-0.338139	0.625057	-0.540972	0.588527	0.801283
LOC108697308	5.53682	1.46505	1.42147	1.03066	0.302699	NA
LOC108697309	2126.49	-0.596558	0.683914	-0.872271	0.383061	0.647048
LOC108697311	52.3391	-1.5464	0.687801	-2.24833	0.024555	0.127318
LOC108697312	6.58822	5.6525	3.2694	1.72891	0.0838253	NA
LOC108697315	0.441796	0.367716	3.96334	0.0927794	0.926079	NA
LOC108697320	1.48509	-0.878	3.03696	-0.289104	0.772501	NA
LOC108697326	1563.42	-0.636864	0.327463	-1.94484	0.0517941	0.203267
LOC108697327	31.4801	-0.949051	1.00945	-0.940164	0.347133	0.615132
LOC108697330	4188.03	-0.755301	0.81028	-0.932148	0.35126	0.619808
LOC108697331	6.26257	3.17133	1.8919	1.67626	0.0936863	NA
LOC108697341	19.1553	-0.363714	0.992861	-0.366329	0.714119	NA
LOC108697343	4.1213	-5.90916	2.99632	-1.97214	0.0485935	NA
LOC108697345	20.0901	-4.13685	3.76438	-1.09894	0.271792	NA
LOC108697348	7222.76	-0.743312	0.394852	-1.88251	0.059767	0.222216
LOC108697349	0.980249	-0.822163	2.77301	-0.296487	0.766858	NA
LOC108697361	2780.78	1.0776	0.510528	2.11075	0.0347936	0.158556
LOC108697391	70.5255	1.38446	0.556692	2.48695	0.0128844	0.0847887
LOC108697397	37.7246	-0.936495	0.935048	-1.00155	0.316562	0.587234
LOC108697402	512.661	0.266776	0.729857	0.365518	0.714725	0.871109
LOC108697411	1.30618	0.894034	2.26212	0.39522	0.69268	NA
LOC108697420	5158.97	0.004819	0.327298	0.0147236	0.988253	0.996181
LOC108697421	75.1214	-0.738106	1.02936	-0.717053	0.473341	0.719321
LOC108697425	286.405	1.05366	0.542772	1.94126	0.0522273	0.204461
LOC108697429	5.37892	-0.1729	1.39518	-0.123927	0.901373	NA
LOC108697433	25.1165	1.05584	1.38442	0.762657	0.445668	NA
LOC108697434	1074.39	-0.174766	0.458167	-0.381446	0.702872	0.86458
LOC108697436	4.8361	-0.438947	2.01955	-0.217349	0.827937	NA
LOC108697437	49.149	-0.623934	0.69155	-0.902225	0.366937	0.63318
LOC108697444	20.5837	0.703163	1.34584	0.52247	0.601343	NA
LOC108697452	4.39046	0.231038	2.44562	0.0944701	0.924736	NA
LOC108697464	87.5402	-0.11944	0.892236	-0.133866	0.893508	0.957434
LOC108697466	494.23	0.238579	0.545222	0.437581	0.66169	0.842866
LOC108697469	1157.39	-1.5759	0.50529	-3.11879	0.00181593	0.0223481
LOC108697471	602.123	-1.11596	0.494692	-2.25586	0.0240795	0.125925
LOC108697472	160.944	-0.386786	0.427354	-0.905071	0.365428	0.632136
LOC108697476	51.1664	-0.661493	0.538611	-1.22815	0.219392	0.481832
LOC108697479	1.23021	-3.88723	3.95784	-0.982158	0.326022	NA
LOC108697487	0.471328	1.83893	3.97901	0.462157	0.643969	NA
LOC108697494	28.3175	0.257364	1.4179	0.181511	0.855966	0.942178
LOC108697495	1.39425	-2.06002	2.7957	-0.736854	0.461211	NA
LOC108697499	12.8236	-0.463918	0.852589	-0.544129	0.586353	NA
LOC108697502	0.245653	1.06593	4.0156	0.265446	0.790666	NA
LOC108697504	159.686	-0.354183	0.773716	-0.457769	0.647119	0.834801
LOC108697505	27.8479	-1.12122	1.35064	-0.830138	0.406461	NA
LOC108697527	41.5751	-1.32535	0.756082	-1.75292	0.0796153	0.266557
LOC108697535	11.1723	0.2057	1.41196	0.145684	0.884171	NA
LOC108697536	5947.78	-1.89343	0.31122	-6.08389	1.17303e-09	3.132e-07
LOC108697539	207.238	0.0857246	0.497498	0.172311	0.863193	0.944606
LOC108697542	913.86	0.216496	0.32983	0.656386	0.511576	0.747545
LOC108697549	20.4658	-1.11716	0.844688	-1.32257	0.185979	NA
LOC108697552	11.4364	-0.346664	0.991034	-0.3498	0.726488	NA
LOC108697553	3.73559	0.732191	1.67622	0.43681	0.662249	NA
LOC108697557	23.7903	-0.57523	0.774435	-0.742774	0.457619	NA
LOC108697560	21.586	1.34849	0.798218	1.68938	0.0911468	NA
LOC108697566	2.98132	1.32899	1.65788	0.801622	0.422772	NA
LOC108697567	1.89147	-0.120383	2.89473	-0.0415871	0.966828	NA
LOC108697585	18.2304	-0.389757	1.21202	-0.321577	0.747773	NA
LOC108697590	2418.13	-0.960303	0.42633	-2.25249	0.0242915	0.126477
LOC108697591	4805	-3.4973	0.53356	-6.55465	5.57725e-11	2.88113e-08
LOC108697593	328.792	-0.5001	0.439505	-1.13787	0.255175	0.523275
LOC108697599	241.983	0.40759	0.507419	0.803262	0.421823	0.681381
LOC108697601	1.79345	1.00621	2.04963	0.49092	0.623483	NA
LOC108697603	2.36335	0.140509	2.79057	0.0503513	0.959842	NA
LOC108697608	0.343314	-3.05436	4.00032	-0.763528	0.445148	NA
LOC108697619	8.27143	1.10545	1.265	0.873874	0.382187	NA
LOC108697620	498.254	-0.795322	0.48169	-1.65111	0.0987167	0.303811
LOC108697621	5.72656	0.956048	1.28146	0.74606	0.455631	NA
LOC108697630	620.3	-0.156379	0.397959	-0.392952	0.694355	0.859537
LOC108697634	454.201	0.459715	0.34403	1.33627	0.181463	0.43541
LOC108697641	0.277023	-0.394742	3.99425	-0.0988276	0.921275	NA
LOC108697646	104.038	-0.33834	0.612407	-0.552476	0.580622	0.796327
LOC108697648	0.963507	0.909216	3.39963	0.267445	0.789126	NA
LOC108697649	59.4224	-0.366257	1.04933	-0.34904	0.727059	0.878125
LOC108697654	12.8734	-1.63514	0.919149	-1.77897	0.0752447	NA
LOC108697657	17.2616	1.18285	0.910878	1.29858	0.194089	NA
LOC108697661	4061.51	-0.854279	0.670293	-1.27449	0.202491	0.460598
LOC108697662	1.69145	1.83798	2.53964	0.723717	0.46924	NA
LOC108697666	53.7622	-2.33692	0.777665	-3.00505	0.00265539	0.0293488
LOC108697669	14.7812	0.750384	1.11196	0.674829	0.499785	NA
LOC108697678	114.967	0.13892	0.658962	0.210816	0.833031	0.930732
LOC108697683	107.386	1.1267	1.36959	0.822657	0.410703	0.671971
LOC108697688	4.44303	-0.0879987	1.74246	-0.0505027	0.959722	NA
LOC108697689	166.594	0.673292	0.617242	1.09081	0.275357	0.545042
LOC108697699	470.421	-0.824299	0.459362	-1.79444	0.0727426	0.25176
LOC108697701	303.993	-0.292176	0.66257	-0.440974	0.659232	0.841875
LOC108697705	9.3965	0.59982	1.42637	0.420523	0.674103	NA
LOC108697710	0.277293	-0.396429	3.99416	-0.099252	0.920938	NA
LOC108697713	91.0087	1.83077	0.571602	3.20287	0.00136065	0.0183398
LOC108697715	2185.83	0.0534002	0.354545	0.150616	0.880278	0.952299
LOC108697720	0.343584	-3.05509	4.0003	-0.763715	0.445037	NA
LOC108697723	3571.73	-0.982143	0.480708	-2.04312	0.0410407	0.175247
LOC108697724	400.887	0.333646	0.670906	0.497306	0.618973	0.818863
LOC108697726	139.157	-0.433008	0.626234	-0.691447	0.489285	0.730194
LOC108697729	18.5286	0.644111	1.4974	0.430154	0.667084	NA
LOC108697732	225.243	1.29139	0.535337	2.41228	0.0158529	0.0966721
LOC108697739	72.4124	0.40401	1.00285	0.40286	0.687051	0.85604
LOC108697740	81.2851	-0.375041	0.848774	-0.441862	0.658589	0.841409
LOC108697741	737.113	0.66715	0.497131	1.342	0.179596	0.432789
LOC108697743	199.034	0.913808	0.406603	2.24742	0.0246132	0.127453
LOC108697746	22.3915	0.411882	0.832936	0.494494	0.620958	NA
LOC108697747	59.7022	-0.682142	0.555475	-1.22804	0.219434	0.481838
LOC108697749	100.359	-0.275526	0.60869	-0.452654	0.650798	0.836982
LOC108697755	35.4946	2.09135	0.970854	2.15414	0.0312292	0.148568
LOC108697756	8.01354	-6.92799	3.11512	-2.22399	0.0261494	NA
LOC108697760	1.56701	-0.690999	3.09868	-0.222998	0.823537	NA
LOC108697763	92.9345	-0.131761	0.72689	-0.181266	0.856159	0.942178
LOC108697765	447.166	0.522984	0.856606	0.610529	0.541511	0.769981
LOC108697770	0.68521	1.1499	3.8121	0.301645	0.762922	NA
LOC108697775	3.75728	0.984984	2.04575	0.481478	0.630177	NA
LOC108697778	135.596	0.102829	0.433453	0.237232	0.812477	0.92101
LOC108697779	0.472664	-0.564164	3.9472	-0.142928	0.886347	NA
LOC108697782	0.851488	1.50854	3.91018	0.385799	0.699645	NA
LOC108697784	1.8432	0.0860246	2.54108	0.0338535	0.972994	NA
LOC108697793	1.04178	0.362036	2.87439	0.125952	0.89977	NA
LOC108697799	6.72882	-1.87803	1.81708	-1.03354	0.30135	NA
LOC108697800	4.58417	-3.15611	1.83651	-1.71853	0.0856995	NA
LOC108697801	1.34447	-4.15635	3.83045	-1.08508	0.277886	NA
LOC108697802	1670.64	0.37989	0.56191	0.67607	0.498996	0.737969
LOC108697803	429.031	-0.748133	0.573317	-1.30492	0.19192	0.447644
LOC108697808	0.669246	1.0649	3.92627	0.271225	0.786218	NA
LOC108697814	1.91088	0.511981	2.27657	0.224891	0.822064	NA
LOC108697820	2.10386	0.631033	1.89731	0.332594	0.739441	NA
LOC108697824	251.732	-1.87274	1.04752	-1.78777	NA	NA
LOC108697827	3.17468	0.320095	1.94163	0.164859	0.869055	NA
LOC108697828	5.32032	0.687501	1.48423	0.463203	0.643219	NA
LOC108697830	0.638478	0.0711488	3.91702	0.018164	0.985508	NA
LOC108697831	107.946	0.251277	0.762254	0.32965	0.741664	0.88626
LOC108697833	11.4501	-0.244995	1.60029	-0.153094	0.878324	NA
LOC108697839	4.61861	1.681	1.45128	1.15829	0.246746	NA
LOC108697840	23.779	-0.561745	0.929039	-0.604651	0.545411	NA
LOC108697842	8711.96	-2.22481	0.537267	-4.14097	3.45841e-05	0.00136063
LOC108697844	1.49833	0.243583	3.13419	0.0777182	0.938052	NA
LOC108697845	344.162	-0.403225	0.678918	-0.593923	0.552564	0.776911
LOC108697846	235.663	0.380574	0.603567	0.630542	0.52834	0.760412
LOC108697851	1.53436	1.17618	2.60281	0.451889	0.651349	NA
LOC108697856	3968.5	0.169432	0.511146	0.331475	0.740286	0.88528
LOC108697859	0.768513	-2.80813	3.6796	-0.76316	0.445368	NA
LOC108697860	0.245152	1.06387	4.01568	0.264928	0.791065	NA
LOC108697862	1239.13	-0.00338518	0.414186	-0.00817309	0.993479	0.998007
LOC108697863	3557.47	-0.960986	0.583933	-1.64571	0.099823	0.306195
LOC108697866	135.018	0.275166	0.968199	0.284204	0.776254	0.903071
LOC108697867	9.24241	-6.11942	2.82405	-2.16689	0.030243	NA
LOC108697869	781.132	-0.608014	0.86306	-0.704486	0.48113	0.724994
LOC108697876	56.3525	0.533609	0.632548	0.843586	0.398901	0.661485
LOC108697877	0.359912	0.0486002	3.97446	0.0122281	0.990244	NA
LOC108697889	65.3666	-2.79008	1.47451	-1.89221	0.0584635	0.219372
LOC108697893	22.2259	0.880411	0.92499	0.951806	0.341195	NA
LOC108697895	2.04049	-0.483972	3.52216	-0.137408	0.890708	NA
LOC108697896	22.4935	-7.46829	3.61259	-2.0673	0.0387062	NA
LOC108697898	4.63174	0.196619	1.36502	0.144041	0.885468	NA
LOC108697899	2.66295	-0.710863	2.01923	-0.352046	0.724803	NA
LOC108697900	3.23226	-4.46623	3.34431	-1.33547	0.181722	NA
LOC108697903	3113.27	-1.08225	0.451591	-2.39652	0.0165514	0.0993082
LOC108697923	101.019	-0.917006	3.72773	-0.245996	NA	NA
LOC108697931	0.162765	0.622581	4.03519	0.154288	0.877383	NA
LOC108697933	12.1963	-0.612384	1.03574	-0.591255	0.55435	NA
LOC108697935	2093.23	0.607593	0.548167	1.10841	0.267685	0.536477
LOC108697936	0.228516	-2.66192	4.01294	-0.663334	0.507117	NA
LOC108697947	150.744	-0.0338779	0.675848	-0.0501266	0.960022	0.985303
LOC108697955	6.25319	-1.36281	1.2906	-1.05595	0.290991	NA
LOC108697958	16.0807	-1.28306	1.07722	-1.19108	0.23362	NA
LOC108697977	21.7586	-1.16679	3.73793	-0.312148	0.754928	NA
LOC108697989	0.229056	-2.66395	4.01287	-0.663852	0.506785	NA
LOC108698002	3.00508	-5.47534	3.84013	-1.42582	0.15392	NA
LOC108698020	137.72	0.0543141	0.375832	0.144517	0.885092	0.953767
LOC108698028	17.0483	-0.572666	2.09569	-0.273259	0.784655	NA
LOC108698034	15.9875	1.42944	1.08459	1.31796	0.187517	NA
LOC108698036	5813.74	-0.198124	0.384775	-0.514907	0.606618	0.811842
LOC108698037	657.864	0.207671	0.420805	0.493509	0.621653	0.820731
LOC108698040	25.3819	-0.922937	0.897777	-1.02802	0.303938	NA
LOC108698041	6137.67	-0.511051	0.3928	-1.30105	0.193243	0.44901
LOC108698044	9.22941	-1.25643	1.0795	-1.16389	0.244467	NA
LOC108698048	0.278027	-0.388945	3.99396	-0.0973835	0.922422	NA
LOC108698049	262.575	0.689429	0.417077	1.653	0.09833	0.303102
LOC108698051	13.022	-7.64353	2.90131	-2.63451	0.00842581	NA
LOC108698057	425.841	-0.489863	0.496884	-0.985868	0.324198	0.594163
LOC108698063	82	-0.0582064	0.90313	-0.0644497	0.948612	0.98012
LOC108698064	1638.38	1.00584	0.38755	2.59537	0.00944887	0.0688331
LOC108698068	325.713	-1.0352	0.601186	-1.72192	0.0850835	0.277687
LOC108698078	13.366	0.875433	1.20464	0.726716	0.4674	NA
LOC108698082	1377.87	-0.988069	0.460745	-2.1445	0.0319927	0.150692
LOC108698083	9.81858	3.8271	1.36886	2.79582	0.00517684	NA
LOC108698084	0.424427	-2.09428	3.99963	-0.523619	0.600543	NA
LOC108698088	104.319	1.40104	0.83118	1.6856	0.0918728	0.290682
LOC108698089	0.962503	0.906064	3.44283	0.263174	0.792416	NA
LOC108698090	20.0693	-3.49435	1.68402	-2.075	0.0379866	NA
LOC108698093	264.521	-0.30959	0.616546	-0.502136	0.615572	0.817269
LOC108698094	4.73479	0.717916	1.41487	0.507409	0.611868	NA
LOC108698097	44.0688	-0.969881	0.859589	-1.12831	0.25919	0.527052
LOC108698099	0.619798	-1.68233	3.94662	-0.42627	0.669911	NA
LOC108698100	56.9777	-0.534169	0.636908	-0.838691	0.401643	0.663855
LOC108698101	333.862	1.15902	0.511443	2.26618	0.0234403	0.123836
LOC108698102	2.09247	-0.149674	2.31805	-0.0645688	0.948517	NA
LOC108698104	277.728	0.142912	0.870661	0.164143	0.869619	0.946702
LOC108698110	3.17131	-0.771445	1.9735	-0.390902	0.695869	NA
LOC108698112	807.56	0.854719	0.407384	2.09807	0.0358994	0.161598
LOC108698113	1.02876	-0.11661	2.72922	-0.0427263	0.96592	NA
LOC108698118	66.6214	-1.11461	0.855445	-1.30296	0.192589	0.448273
LOC108698119	1.04182	0.359544	2.87439	0.125085	0.900456	NA
LOC108698120	142.919	-1.03128	0.694018	-1.48595	0.137292	0.369937
LOC108698121	1.12558	-0.494172	2.4078	-0.205238	0.837386	NA
LOC108698122	1.45051	1.0645	2.49448	0.426743	0.669567	NA
LOC108698123	207.163	-0.970059	0.594574	-1.63152	0.102781	0.31129
LOC108698138	71.1113	1.29994	0.727009	1.78806	0.0737661	0.253787
LOC108698141	96.246	0.349423	0.814461	0.429024	0.667906	0.846599
LOC108698157	0.636471	0.0646198	3.91737	0.0164957	0.986839	NA
LOC108698160	6.58085	-0.774295	1.51915	-0.50969	0.610269	NA
LOC108698165	67.6661	-2.16548	1.07617	-2.0122	0.044199	0.184017
LOC108698168	1.14232	-0.375185	3.86944	-0.0969612	0.922757	NA
LOC108698172	78.5074	1.3248	0.709869	1.86626	0.0620052	0.227311
LOC108698173	1.63112	-0.643788	2.10847	-0.305334	0.760112	NA
LOC108698179	1417.13	-1.49488	0.687613	-2.17402	0.0297038	0.1437
LOC108698182	232.458	-0.340252	0.595766	-0.571118	0.56792	0.787444
LOC108698184	8.83653	-2.42434	1.60865	-1.50707	0.131793	NA
LOC108698187	570.125	1.31754	0.573403	2.29775	0.0215758	0.118108
LOC108698189	1509.03	-0.27337	0.34888	-0.783566	0.433295	0.690776
LOC108698190	448.447	0.227564	0.629566	0.361462	0.717754	0.872519
LOC108698192	37.285	-0.139085	0.614255	-0.226429	0.820868	0.925257
LOC108698194	1.15662	0.07817	3.35034	0.023332	0.981385	NA
LOC108698195	2.15109	1.00334	1.82822	0.54881	0.583136	NA
LOC108698196	25.7027	0.203582	0.846403	0.240527	0.809922	NA
LOC108698198	0.539494	-2.38588	3.99215	-0.597643	0.550078	NA
LOC108698199	0.35968	0.0448542	3.97445	0.0112856	0.990996	NA
LOC108698200	0.635699	0.0639991	3.9175	0.0163367	0.986966	NA
LOC108698201	0.326534	1.38184	4.00469	0.345054	0.730054	NA
LOC108698202	38.6127	2.05897	0.650358	3.1659	0.00154605	0.0199993
LOC108698203	33.0603	-0.315243	0.786045	-0.401049	0.688384	0.856892
LOC108698204	1.9207	2.79745	2.25524	1.24043	0.214818	NA
LOC108698206	133.361	3.06772	0.780143	3.93225	8.41539e-05	0.00263471
LOC108698214	107.065	0.623183	0.967592	0.644056	0.519539	0.753267
LOC108698216	33.1339	1.44937	0.802118	1.80692	0.070774	0.247106
LOC108698217	301.436	0.664041	0.733804	0.904931	0.365502	0.632219
LOC108698218	36.1585	0.699479	0.609102	1.14838	0.250813	0.518313
LOC108698223	1.90389	0.794817	2.91801	0.272384	0.785327	NA
LOC108698238	51.4952	1.60082	0.690507	2.31833	0.0204314	0.114105
LOC108698239	369.773	0.282496	0.870776	0.324419	0.745621	0.888888
LOC108698241	7058.01	-1.07107	0.369838	-2.89607	0.00377874	0.0373364
LOC108698242	348.386	-0.212131	0.55672	-0.381038	0.703175	0.86458
LOC108698246	5.00846	-6.23271	3.40455	-1.8307	0.0671451	NA
LOC108698252	2.32187	-0.101903	2.92152	-0.0348803	0.972175	NA
LOC108698253	3.26152	-0.0820448	2.59387	-0.0316303	0.974767	NA
LOC108698254	0.910596	0.702441	3.88893	0.180626	0.856661	NA
LOC108698255	20.9027	-0.87304	1.04773	-0.833271	0.404692	NA
LOC108698265	15.3687	-0.834663	0.975371	-0.855738	0.392142	NA
LOC108698266	0.310439	-1.70461	4.01216	-0.424861	0.670938	NA
LOC108698269	930.967	-0.332552	0.876671	-0.379335	0.704439	0.86532
LOC108698272	218.543	-0.407278	0.486684	-0.836842	0.402681	0.665155
LOC108698273	3.30789	-1.47058	1.99309	-0.73784	0.460612	NA
LOC108698280	576.155	-0.222296	0.483275	-0.459979	0.645531	0.833683
LOC108698282	598.113	0.0666682	0.574545	0.116037	0.907624	0.962828
LOC108698283	8.35926	-0.593555	1.35669	-0.437502	0.661747	NA
LOC108698286	8.17465	-1.12801	1.21139	-0.931169	0.351766	NA
LOC108698287	2455.74	1.14084	0.388994	2.9328	0.0033592	0.0345411
LOC108698294	5.53666	-0.927072	1.4453	-0.64144	0.521237	NA
LOC108698296	4.05807	1.01957	1.4656	0.695666	0.486638	NA
LOC108698297	9.01523	-7.10183	3.05614	-2.32379	0.0201366	NA
LOC108698298	2.00339	-4.8513	3.96235	-1.22435	0.220821	NA
LOC108698300	0.784376	-0.901972	3.03115	-0.297567	0.766034	NA
LOC108698301	2.02334	-0.0547211	1.87271	-0.0292202	0.976689	NA
LOC108698306	1.02725	-0.136475	3.42994	-0.0397893	0.968261	NA
LOC108698307	0.768783	-2.80756	3.74029	-0.750627	0.452877	NA
LOC108698310	8.20995	-5.9465	2.48392	-2.394	0.0166658	NA
LOC108698311	363.709	0.87018	0.506846	1.71685	0.0860059	0.279454
LOC108698313	1.9753	0.551276	1.92299	0.286676	0.77436	NA
LOC108698315	103.087	-0.343521	1.24994	-0.274831	0.783446	0.906252
LOC108698318	1.58357	0.0770555	2.3847	0.0323124	0.974223	NA
LOC108698321	215.899	-1.05251	0.487482	-2.15908	0.0308443	0.147209
LOC108698325	707.45	1.61023	0.562333	2.86348	0.00419015	0.0400328
LOC108698326	464.645	1.75695	0.365051	4.81289	1.48763e-06	0.000116284
LOC108698334	3658.16	-0.276664	0.303628	-0.911194	0.362193	0.629474
LOC108698336	0.637939	0.0731806	3.91709	0.0186824	0.985094	NA
LOC108698338	7952.01	-2.40773	0.370942	-6.49085	8.53539e-11	4.22555e-08
LOC108698339	5801.04	-0.681959	0.400494	-1.70279	0.0886066	0.284496
LOC108698341	6.33769	-4.03125	2.87627	-1.40155	0.161048	NA
LOC108698345	2.45775	-2.08971	3.55348	-0.588074	0.556483	NA
LOC108698346	19.2612	-8.23461	3.91245	-2.10472	0.0353157	NA
LOC108698349	155.361	-2.26169	0.738637	-3.06198	0.00219878	0.0255164
LOC108698357	267.939	-1.50846	0.819791	-1.84006	0.0657601	0.236015
LOC108698365	8.64585	-3.33776	1.44687	-2.30688	0.0210615	NA
LOC108698367	8.91917	0.446332	1.10977	0.402183	0.68755	NA
LOC108698369	781.79	-0.166312	0.560098	-0.296933	0.766518	0.898794
LOC108698370	5726.79	-0.480777	0.378452	-1.27038	0.20395	0.462421
LOC108698371	0.50581	-1.39302	3.95414	-0.352295	0.724617	NA
LOC108698373	322.334	0.955635	0.60282	1.58527	0.112904	0.329074
LOC108698374	5.92411	-0.0300376	1.32955	-0.0225922	0.981976	NA
LOC108698376	0.406913	1.68891	3.98669	0.423637	0.671831	NA
LOC108698377	0.358406	0.0424113	3.9747	0.0106703	0.991486	NA
LOC108698386	0.343584	-3.05509	4.0003	-0.763715	0.445037	NA
LOC108698389	5.4285	-0.993887	1.75189	-0.567321	0.570496	NA
LOC108698396	0.229056	-2.66395	4.01287	-0.663852	0.506785	NA
LOC108698404	2.9804	1.63925	2.62485	0.624512	0.532291	NA
LOC108698406	0.92917	-0.485747	2.97592	-0.163226	0.870341	NA
LOC108698409	556.854	-0.82325	0.442112	-1.86209	0.062591	0.228776
LOC108698411	70.0013	-0.749836	0.467355	-1.60443	0.10862	0.320837
LOC108698413	94.444	-0.163	2.84205	-0.057353	0.954264	0.982707
LOC108698414	24.2297	2.17969	0.955212	2.28189	0.0224958	NA
LOC108698423	82.0597	-0.171287	0.929249	-0.184329	0.853755	0.941429
LOC108698432	0.587462	-0.9566	3.93436	-0.24314	0.807897	NA
LOC108698434	58.6572	1.01942	0.527343	1.93312	0.053221	0.207435
LOC108698436	39.4754	-6.52623	3.81111	-1.71242	0.0868193	0.280941
LOC108698440	1.502	-0.0602219	3.06965	-0.0196185	0.984348	NA
LOC108698443	0.163769	0.628378	4.03489	0.155736	0.876241	NA
LOC108698445	32.2812	-0.0893292	1.44285	-0.0619116	0.950633	0.9812
LOC108698451	855.977	-0.981189	0.467477	-2.0989	0.0358256	0.161419
LOC108698455	714.08	1.17478	0.401504	2.92595	0.00343405	0.0350982
LOC108698461	49.9201	-1.21899	0.563835	-2.16196	0.0306214	0.146468
LOC108698462	174.293	-1.38164	0.435131	-3.17523	0.00149717	0.0195802
LOC108698463	25.9296	-0.22302	1.42403	-0.156612	0.875551	NA
LOC108698472	0.768011	-2.81287	3.68082	-0.764198	0.444749	NA
LOC108698475	2.56229	0.326042	1.91733	0.17005	0.864971	NA
LOC108698480	4309.99	-0.604609	0.402785	-1.50107	0.133337	0.363776
LOC108698483	9.36495	0.86006	1.41031	0.609837	0.54197	NA
LOC108698488	11.8942	-1.93722	1.32455	-1.46255	0.14359	NA
LOC108698490	12.0878	0.707776	1.09315	0.647463	0.517332	NA
LOC108698491	1158.8	-0.40121	0.553943	-0.72428	0.468894	0.71572
LOC108698492	2568.94	-0.619586	0.29022	-2.13488	0.0327707	0.153036
LOC108698493	4970.11	-0.803781	0.426555	-1.88435	0.0595172	0.221659
LOC108698494	1.15287	3.12305	3.93695	0.793267	0.427622	NA
LOC108698499	34.8059	-1.69386	0.637673	-2.65632	0.00789994	0.0612684
LOC108698502	969.053	-1.14288	0.413466	-2.76414	0.00570731	0.048955
LOC108698504	10.6488	0.531675	1.38504	0.383871	0.701074	NA
LOC108698505	302.122	0.67854	0.663361	1.02288	0.306364	0.577735
LOC108698515	0.846683	0.565646	3.08494	0.183357	0.854518	NA
LOC108698516	204.034	0.523107	0.546646	0.956939	0.338598	0.607845
LOC108698522	4.38871	-0.681549	1.64048	-0.415458	0.677806	NA
LOC108698528	4.45331	0.451151	1.46932	0.307047	0.758808	NA
LOC108698531	1140.75	-0.175467	0.399271	-0.439469	0.660322	0.842301
LOC108698533	279.826	-0.646425	0.648537	-0.996744	0.318889	0.589158
LOC108698534	189.454	0.212146	0.503106	0.421672	0.673265	0.849373
LOC108698535	451.638	1.25066	0.371128	3.3699	0.00075195	0.0124162
LOC108698536	93.1242	-0.568763	0.732404	-0.776571	0.437412	0.693618
LOC108698538	17.2809	-1.28896	1.71035	-0.75362	0.451077	NA
LOC108698539	8.20661	1.40934	1.16573	1.20898	0.226671	NA
LOC108698541	1.35575	0.51211	3.0966	0.165378	0.868646	NA
LOC108698543	2.41646	0.218592	2.1267	0.102785	0.918134	NA
LOC108698546	2112.62	-1.63821	0.633711	-2.58511	0.00973474	0.0702053
LOC108698551	5.04847	-0.111902	1.75706	-0.0636869	0.94922	NA
LOC108698552	0.228516	-2.66192	4.01294	-0.663334	0.507117	NA
LOC108698553	10.9802	-0.523766	1.38248	-0.37886	0.704791	NA
LOC108698556	156.071	-0.54432	0.908983	-0.598824	0.54929	0.774784
LOC108698558	276.201	-1.5106	0.655388	-2.3049	0.0211722	0.116678
LOC108698560	118.506	1.34062	0.848124	1.58069	0.113949	0.330739
LOC108698563	463.612	0.480532	0.426091	1.12777	0.259418	0.527186
LOC108698564	112.457	0.0917581	0.742637	0.123557	0.901666	0.960397
LOC108698571	52.6181	-0.380475	1.04402	-0.364433	0.715535	0.871381
LOC108698575	233.266	0.794243	0.469604	1.6913	0.090779	0.288612
LOC108698577	0.360181	0.0469141	3.97437	0.0118042	0.990582	NA
LOC108698584	56.2344	-1.52648	0.607875	-2.51117	0.012033	0.0808959
LOC108698587	35.0806	-0.285484	0.591187	-0.482899	0.629168	0.825441
LOC108698588	335.255	2.63913	0.505163	5.22432	1.748e-07	1.997e-05
LOC108698589	3.00508	-5.47534	3.84013	-1.42582	0.15392	NA
LOC108698591	6.65008	-1.28692	2.42413	-0.530879	0.595503	NA
LOC108698600	3218.2	-1.07991	0.353564	-3.05434	0.00225555	0.0259713
LOC108698601	210.031	-2.40873	0.536016	-4.49377	6.99724e-06	0.000403631
LOC108698611	10.3159	1.69119	1.11268	1.51992	0.12853	NA
LOC108698613	990.851	0.969837	0.554726	1.74832	0.0804091	0.268365
LOC108698614	206.329	1.04763	0.646418	1.62067	0.105088	0.315305
LOC108698617	1.83977	0.330279	2.52312	0.130901	0.895854	NA
LOC108698619	61.7921	-0.0388997	0.646594	-0.0601609	0.952027	0.981554
LOC108698627	24.5736	0.445611	1.11184	0.400787	0.688577	NA
LOC108698629	0.655076	2.36053	3.95753	0.596465	0.550865	NA
LOC108698633	1.14393	-4.32475	3.82446	-1.13081	0.258134	NA
LOC108698636	2.98968	1.65159	1.77198	0.932057	0.351307	NA
LOC108698644	96.034	-0.414886	0.605897	-0.684747	0.493503	0.733922
LOC108698646	33.8635	-0.225456	0.966485	-0.233274	0.815549	0.922544
LOC108698650	21.2291	-0.0226258	1.02473	-0.0220798	0.982384	NA
LOC108698653	4.23168	-0.824738	1.9042	-0.433116	0.66493	NA
LOC108698654	227.275	1.16467	0.516647	2.25428	0.0241787	0.126221
LOC108698659	5557.62	-0.181206	0.475633	-0.380979	0.703219	0.86458
LOC108698661	1.15553	1.99843	3.35742	0.595226	0.551692	NA
LOC108698663	118.175	0.536754	0.861278	0.623206	0.533149	0.764231
LOC108698667	0.637707	0.0933726	3.29016	0.0283794	0.97736	NA
LOC108698685	421.831	0.922034	0.363086	2.53944	0.0111032	0.0768553
LOC108698688	1.6335	-1.34847	2.35078	-0.573625	0.566222	NA
LOC108698692	415.905	-0.184977	0.53246	-0.347401	0.72829	0.878708
LOC108698698	0.327036	1.38344	4.00464	0.345459	0.729749	NA
LOC108698703	24.9451	-0.110342	0.808687	-0.136445	0.891469	NA
LOC108698708	0.636602	2.28836	3.96008	0.577857	0.563361	NA
LOC108698709	27.8106	0.517753	0.647023	0.800207	0.423591	NA
LOC108698710	1996.47	-0.182441	0.525328	-0.347289	0.728374	0.878731
LOC108698714	133.204	0.727364	0.644967	1.12775	0.259424	0.527186
LOC108698715	4.82002	-1.89705	2.00651	-0.945443	0.344433	NA
LOC108698716	1524.81	1.28593	0.37584	3.42149	0.000622787	0.010922
LOC108698722	3.03435	0.677566	1.69044	0.400822	0.688551	NA
LOC108698725	201.787	0.694662	0.57222	1.21398	0.224756	0.489256
LOC108698731	21.4514	-1.32021	0.761156	-1.73448	0.0828334	NA
LOC108698739	92.7262	-0.0513566	0.647506	-0.0793144	0.936783	0.975301
LOC108698746	69.4465	0.866905	0.636007	1.36304	0.172869	0.422932
LOC108698749	1.3712	0.0625281	2.17093	0.0288024	0.977022	NA
LOC108698753	3582.17	-0.680755	0.392974	-1.73232	0.0832174	0.273856
LOC108698755	194.367	0.690337	0.637145	1.08349	0.278593	0.548666
LOC108698757	903.19	-1.03335	0.423677	-2.439	0.0147281	0.092174
LOC108698762	56.8658	-0.379489	0.978845	-0.38769	0.698245	0.862032
LOC108698765	1492.43	0.78393	0.379357	2.06647	0.0387838	0.169043
LOC108698773	733.296	-1.14926	0.409571	-2.80601	0.00501592	0.0449108
LOC108698775	295.94	0.0925524	0.892614	0.103687	0.917418	0.966508
LOC108698781	195.376	-1.09837	0.988286	-1.11139	0.266401	0.535031
LOC108698788	5.24506	0.355833	1.44729	0.245862	0.805789	NA
LOC108698789	15.7564	1.61761	0.942925	1.71552	0.0862499	NA
LOC108698790	5.78363	-1.47506	2.45037	-0.601977	0.54719	NA
LOC108698791	15.5144	-0.694167	1.11313	-0.623615	0.532881	NA
LOC108698796	837.031	-0.371509	0.4609	-0.806052	0.420213	0.680528
LOC108698798	3.00508	-5.47534	3.84013	-1.42582	0.15392	NA
LOC108698801	3.27562	2.48013	1.90788	1.29994	0.193622	NA
LOC108698803	175.863	1.32006	0.446844	2.95419	0.00313495	0.0329919
LOC108698804	9.18735	1.41035	1.0568	1.33454	0.182026	NA
LOC108698808	1114.91	0.277207	0.445243	0.622597	0.53355	0.764563
LOC108698813	1.35329	-0.875064	2.31581	-0.377865	0.705531	NA
LOC108698814	1.10597	0.455779	2.92554	0.155793	0.876196	NA
LOC108698815	3824.73	0.179784	0.427827	0.420226	0.67432	0.850146
LOC108698817	14.3418	-1.34269	0.89983	-1.49216	0.135658	NA
LOC108698820	136.106	-0.0612872	0.588203	-0.104194	0.917016	0.966508
LOC108698821	2.23412	-0.384596	1.93344	-0.198918	0.842327	NA
LOC108698822	253.45	-0.206736	0.52497	-0.393805	0.693725	0.859265
LOC108698835	512.974	0.671021	0.580719	1.1555	0.247886	0.515265
LOC108698836	3.10044	-0.081453	1.67523	-0.0486221	0.96122	NA
LOC108698837	35.1079	-0.120783	0.692653	-0.174378	0.861569	0.944116
LOC108698840	989.573	-0.088526	0.440015	-0.201188	0.840551	0.934803
LOC108698844	0.342775	-3.05289	4.00036	-0.763155	0.445371	NA
LOC108698854	0.244148	1.05974	4.01583	0.263889	0.791865	NA
LOC108698857	10826.3	-1.07195	0.643264	-1.66642	0.0956295	0.297674
LOC108698862	387.21	-0.475543	0.440275	-1.0801	0.280096	0.550288
LOC108698868	4415.3	0.611963	0.402916	1.51884	0.128804	0.356525
LOC108698872	12.8867	-0.219119	1.06628	-0.205498	0.837183	NA
LOC108698874	0.358406	0.0424113	3.9747	0.0106703	0.991486	NA
LOC108698875	0.554317	-0.246295	3.93593	-0.062576	0.950104	NA
LOC108698876	2.65867	1.44492	2.10371	0.686844	0.492181	NA
LOC108698880	31.4895	0.193316	0.748479	0.258278	0.796192	0.912859
LOC108698887	88.4066	-6.09406	1.22704	-4.96649	6.81754e-07	6.23097e-05
LOC108698890	6206.66	-0.47219	0.38856	-1.21523	0.224279	0.48884
LOC108698897	88.5373	-0.156854	1.16858	-0.134226	0.893224	0.957434
LOC108698905	0.538955	-2.38474	3.99218	-0.597352	0.550272	NA
LOC108698907	1.0626	-0.582183	3.87853	-0.150104	0.880683	NA
LOC108698913	52.1204	-0.258017	0.809178	-0.318864	0.74983	0.891355
LOC108698914	0.310401	-1.69766	4.01185	-0.423162	0.672177	NA
LOC108698924	0.946909	-0.354581	3.5306	-0.100431	0.920002	NA
LOC108698926	1.58547	-1.10948	3.11191	-0.356527	0.721446	NA
LOC108698930	1.43384	0.119088	2.1887	0.0544104	0.956608	NA
LOC108698938	257.168	-1.58373	1.82852	-0.866124	0.386422	0.650092
LOC108698939	8.5696	-4.4489	2.35072	-1.89257	0.058415	NA
LOC108698941	0.568888	0.694885	3.94381	0.176197	0.86014	NA
LOC108698943	0.229056	-2.66395	4.01287	-0.663852	0.506785	NA
LOC108698945	524.615	-0.540453	0.384166	-1.40682	0.159481	0.403852
LOC108698960	3.46749	-1.12738	2.26947	-0.49676	0.619358	NA
LOC108698967	1.35065	0.905448	3.19057	0.283789	0.776572	NA
LOC108698976	78.3606	-24.3522	3.90816	-6.23111	4.63131e-10	1.55005e-07
LOC108698977	25.6968	-7.68117	3.34455	-2.29662	0.0216402	NA
LOC108698980	0.40892	1.69546	3.98633	0.425319	0.670604	NA
LOC108698981	242.819	0.676974	0.785988	0.861302	0.389071	0.652148
LOC108698982	0.70135	0.219596	3.88689	0.0564967	0.954946	NA
LOC108699002	0.391821	-1.00335	3.96681	-0.252936	0.800318	NA
LOC108699020	0.245653	1.06593	4.0156	0.265446	0.790666	NA
LOC108699031	3.57983	1.01762	2.0937	0.48604	0.626939	NA
LOC108699032	0.163769	0.628378	4.03489	0.155736	0.876241	NA
LOC108699061	0.70226	-1.24747	3.92678	-0.317682	0.750726	NA
LOC108699066	7.57488	-0.0777178	1.31807	-0.0589631	0.952981	NA
LOC108699095	1583.92	0.791686	0.385067	2.05597	0.0397853	0.171707
LOC108699096	0.163769	0.628378	4.03489	0.155736	0.876241	NA
LOC108699108	0.455697	-1.68595	4.01092	-0.420341	0.674236	NA
LOC108699115	3.29638	2.46303	2.80232	0.878925	0.379442	NA
LOC108699117	0.162765	0.622581	4.03519	0.154288	0.877383	NA
LOC108699126	0.424659	-2.08863	3.99926	-0.522255	0.601493	NA
LOC108699127	3.26715	-1.26943	3.14839	-0.403201	0.686801	NA
LOC108699128	8.34339	-0.555218	1.12861	-0.49195	0.622755	NA
LOC108699134	1.57246	-3.12447	3.22181	-0.969787	0.332153	NA
LOC108699135	0.458112	-3.34523	3.99286	-0.837802	0.402142	NA
LOC108699137	5.00846	-6.23271	3.40455	-1.8307	0.0671451	NA
LOC108699140	5.3453	-1.8472	2.01578	-0.916369	0.359473	NA
LOC108699141	8.28249	-0.981277	1.46633	-0.669204	0.503365	NA
LOC108699143	9.10738	0.225869	1.01002	0.223628	0.823047	NA
LOC108699149	9.90999	-0.224802	1.10446	-0.203539	0.838714	NA
LOC108699150	0.45436	1.71393	3.98535	0.430059	0.667153	NA
LOC108699156	0.228516	-2.66192	4.01294	-0.663334	0.507117	NA
LOC108699157	4.86557	-0.262379	1.46422	-0.179193	0.857786	NA
LOC108699158	851.497	0.372723	0.664819	0.560639	0.575044	0.792519
LOC108699167	782.804	1.44423	0.529114	2.72952	0.00634267	0.0524247
LOC108699168	320.057	0.86956	0.365592	2.3785	0.0173832	0.102547
LOC108699172	49.0691	0.741792	0.910472	0.814734	0.415225	0.676284
LOC108699173	14.6805	-1.11162	1.68124	-0.661192	0.508489	NA
LOC108699174	220.582	-0.811358	1.04841	-0.773895	0.438993	0.694643
LOC108699177	17.5927	0.793389	0.898387	0.883125	0.377169	NA
LOC108699189	5582.76	-1.048	0.328316	-3.19204	0.00141274	0.0188389
LOC108699191	1112.54	0.917069	0.441887	2.07535	0.0379542	0.166839
LOC108699198	461.917	0.69274	0.42052	1.64734	0.0994882	0.305484
LOC108699208	3.45238	-1.28587	1.52275	-0.844443	0.398422	NA
LOC108699211	0.687719	1.15251	3.9227	0.293804	0.768907	NA
LOC108699226	200.735	-0.707338	0.494002	-1.43185	0.152187	0.393559
LOC108699246	232.912	-0.264012	0.728303	-0.362503	0.716976	0.872242
LOC108699247	1.22694	-0.167504	2.74833	-0.0609477	0.951401	NA
LOC108699250	87.2196	0.377688	0.725145	0.520845	0.602475	0.809377
LOC108699256	504.434	0.933566	0.361347	2.58357	0.00977834	0.0704556
LOC108699258	399.092	0.850621	0.401291	2.11971	0.0340305	0.156627
LOC108699259	1.56701	-0.690999	3.09868	-0.222998	0.823537	NA
LOC108699264	568.339	-1.68095	0.955452	-1.75932	0.0785231	0.263663
LOC108699273	462.072	0.774038	0.377699	2.04935	0.0404278	0.17366
LOC108699276	1.31948	1.42609	3.18892	0.4472	0.654731	NA
LOC108699277	2378.49	-2.01588	0.338638	-5.95291	2.63423e-09	5.96163e-07
LOC108699279	0.391821	-1.00335	3.96681	-0.252936	0.800318	NA
LOC108699280	172.66	0.354526	0.378063	0.937742	0.348377	0.616509
LOC108699281	14.4699	0.485621	0.985643	0.492694	0.622229	NA
LOC108699282	606.251	2.04618	0.445841	4.58949	4.44339e-06	0.000283839
LOC108699284	3.16885	-3.76636	3.26326	-1.15417	0.24843	NA
LOC108699286	3.26798	0.726466	1.68368	0.431475	0.666123	NA
LOC108699287	15.2393	1.152	2.13418	0.539789	0.589343	NA
LOC108699289	356.927	-0.0578211	0.593846	-0.0973671	0.922435	0.968635
LOC108699292	13.6994	1.31628	1.84663	0.712797	0.475971	NA
LOC108699295	0.570764	-2.07912	3.99827	-0.520004	0.603061	NA
LOC108699297	95.4012	3.00534	0.611489	4.91479	8.88764e-07	7.67989e-05
LOC108699300	20.3793	1.11441	0.892081	1.24922	0.211584	NA
LOC108699301	131.615	1.00536	0.735335	1.36721	0.171559	0.421262
LOC108699302	192.893	0.429698	0.602267	0.713468	0.475556	0.72075
LOC108699304	115.824	-0.869779	0.475276	-1.83005	0.0672422	0.239562
LOC108699305	534.757	1.15782	0.459342	2.5206	0.0117156	0.0792928
LOC108699307	11.7859	1.62518	1.10742	1.46754	0.142229	NA
LOC108699309	8.9488	1.08258	1.12138	0.965399	0.334345	NA
LOC108699314	0.327036	1.38344	4.00464	0.345459	0.729749	NA
LOC108699319	13.022	-7.64353	2.90131	-2.63451	0.00842581	NA
LOC108699322	27.9346	-0.864632	1.00252	-0.862457	0.388436	0.651852
LOC108699326	68.2206	-0.295438	0.71415	-0.413693	0.679099	0.852119
LOC108699333	2.20165	-0.632463	2.28844	-0.276373	0.782262	NA
LOC108699336	508.479	0.869759	0.391392	2.22222	0.0262686	0.133096
LOC108699340	322.054	-0.854807	0.458379	-1.86485	0.0622026	0.227783
LOC108699341	1126.21	-0.758449	0.817125	-0.928192	0.353308	0.621671
LOC108699342	2.12156	0.67923	1.88415	0.360497	0.718475	NA
LOC108699343	445.024	0.522657	0.488875	1.0691	0.285023	0.555028
LOC108699352	3.22739	1.28417	2.58856	0.496095	0.619828	NA
LOC108699357	18.4463	-2.98758	1.18092	-2.52988	0.0114102	NA
LOC108699358	12.0892	-1.18906	1.0341	-1.14985	0.250205	NA
LOC108699362	90.4959	-24.5485	3.90797	-6.28166	3.34987e-10	1.15619e-07
LOC108699363	21.0355	-8.36262	3.91197	-2.1377	0.032541	NA
LOC108699365	23.3511	1.44947	0.910117	1.59262	0.111246	NA
LOC108699370	33.2839	-2.39121	0.707882	-3.37798	0.000730202	0.0122541
LOC108699373	32.0818	-1.20972	1.56925	-0.770891	0.440772	0.695842
LOC108699375	26.2641	-2.00619	3.73724	-0.53681	NA	NA
LOC108699378	0.816788	-1.47863	3.92172	-0.377037	0.706146	NA
LOC108699382	11.6457	-0.642626	0.939028	-0.684352	0.493753	NA
LOC108699385	2.23244	-4.99551	3.35055	-1.49095	0.135974	NA
LOC108699386	0.506813	-1.38723	3.95384	-0.350856	0.725697	NA
LOC108699390	26.6325	0.842129	0.950418	0.886062	0.375584	NA
LOC108699392	29.0088	-1.00401	1.38454	-0.725161	0.468353	0.715553
LOC108699397	210.524	1.51441	0.42639	3.55171	0.000382739	0.00784663
LOC108699399	16.191	0.0334457	1.05864	0.0315932	0.974796	NA
LOC108699404	265.137	0.547927	0.520779	1.05213	0.29274	0.56286
LOC108699405	30.4439	-0.859626	1.34445	-0.63939	0.522569	0.755618
LOC108699406	1211.68	0.231037	0.396098	0.583284	0.559702	0.782365
LOC108699408	76.9482	-0.965051	2.76478	-0.349052	NA	NA
LOC108699411	101.103	-0.0866398	0.594976	-0.145619	0.884222	0.953381
LOC108699412	5.71628	0.438322	1.7116	0.256089	0.797882	NA
LOC108699414	430.574	-0.593486	0.522158	-1.1366	0.255705	0.523684
LOC108699416	1.32923	-0.37491	3.93092	-0.0953746	0.924017	NA
LOC108699422	20.8249	-1.69617	1.17286	-1.44618	0.148126	NA
LOC108699424	0.684483	-2.3677	3.96809	-0.596685	0.550718	NA
LOC108699426	23.6197	0.41603	0.687396	0.605227	0.545028	NA
LOC108699435	0.571561	-3.5745	3.98792	-0.896332	0.370075	NA
LOC108699436	0.522445	0.673174	3.94498	0.170641	0.864506	NA
LOC108699438	1.38817	0.146358	2.48425	0.0589145	0.95302	NA
LOC108699440	4.23108	0.166029	2.01955	0.0822108	0.934479	NA
LOC108699444	1225.46	-0.589034	0.488119	-1.20674	0.227532	0.492167
LOC108699447	1.69149	1.8348	2.50006	0.733901	0.463009	NA
LOC108699448	7.6457	-0.086844	1.76834	-0.0491106	0.960831	NA
LOC108699451	13.2042	-1.23371	1.43574	-0.859285	0.390183	NA
LOC108699452	16.0074	-0.391792	1.03793	-0.377474	0.705821	NA
LOC108699453	2.38549	-0.445196	2.44793	-0.181866	0.855688	NA
LOC108699457	299.529	1.63418	0.452869	3.60851	0.000307963	0.00672004
LOC108699458	2.00339	-4.8513	3.96235	-1.22435	0.220821	NA
LOC108699460	0.277293	-0.396429	3.99416	-0.099252	0.920938	NA
LOC108699462	1.49912	0.699151	3.15827	0.221371	0.824803	NA
LOC108699464	75.8572	0.271307	0.62513	0.434001	0.664288	0.844064
LOC108699468	10.343	-4.75464	2.39264	-1.98719	0.0469009	NA
LOC108699469	0.587462	-0.9566	3.93436	-0.24314	0.807897	NA
LOC108699470	500.22	0.732184	0.807867	0.906318	0.364768	0.631685
LOC108699471	4052.39	-0.0201019	0.452498	-0.0444243	0.964566	0.98708
LOC108699476	334.883	1.7238	0.651382	2.64637	0.00813597	0.0623671
LOC108699478	1.31898	1.42211	2.65763	0.535106	0.592577	NA
LOC108699481	0.685022	-2.36885	3.96725	-0.597101	0.55044	NA
LOC108699487	63.6029	0.455875	3.357	0.135799	NA	NA
LOC108699488	14.5178	-1.34096	1.15896	-1.15704	0.247256	NA
LOC108699492	1.32218	0.925859	3.1096	0.297742	0.7659	NA
LOC108699494	43.1738	0.965832	0.706507	1.36705	0.171609	0.421275
LOC108699497	48.3526	-1.51427	0.614413	-2.46458	0.0137176	0.0882193
LOC108699498	1.87743	-1.28338	2.59537	-0.494486	0.620963	NA
LOC108699515	0.163769	0.628378	4.03489	0.155736	0.876241	NA
LOC108699516	50.3458	-0.524418	0.667405	-0.785757	0.43201	0.689817
LOC108699517	0.229056	-2.66395	4.01287	-0.663852	0.506785	NA
LOC108699519	3.8979	1.4705	1.6745	0.878175	0.379849	NA
LOC108699523	4.08897	0.875554	1.56693	0.558769	0.57632	NA
LOC108699524	0.816518	-1.47684	3.67643	-0.401706	0.687901	NA
LOC108699536	1887.49	-0.940645	0.669667	-1.40465	0.160127	0.404926
LOC108699539	0.949149	-0.347393	3.54003	-0.0981329	0.921827	NA
LOC108699540	366.384	0.579603	0.783431	0.739826	0.459405	0.709209
LOC108699546	5.17927	-0.534278	1.71606	-0.31134	0.755542	NA
LOC108699550	0.229056	-2.66395	4.01287	-0.663852	0.506785	NA
LOC108699551	1.4374	-1.47925	3.13844	-0.471334	0.637402	NA
LOC108699553	28.3226	-0.29635	0.704401	-0.420712	0.673965	0.849896
LOC108699557	0.507353	-1.38869	3.9538	-0.351229	0.725416	NA
LOC108699558	0.406913	1.68891	3.98669	0.423637	0.671831	NA
LOC108699568	1.43965	0.631686	3.85032	0.16406	0.869684	NA
LOC108699569	1.0621	-0.578433	3.42029	-0.169118	0.865703	NA
LOC108699579	0.573191	2.17153	3.96447	0.547746	0.583866	NA
LOC108699589	3.05023	0.39125	3.23772	0.120841	0.903817	NA
LOC108699596	0.245653	1.06593	4.0156	0.265446	0.790666	NA
LOC108699599	12.4806	-1.99582	0.971016	-2.05539	0.0398414	NA
LOC108699601	9.56211	3.47903	1.34243	2.59158	0.00955353	NA
LOC108699606	592.042	-1.00926	0.496771	-2.03165	0.0421896	0.178803
LOC108699609	776.868	0.379835	0.532564	0.713218	0.475711	0.7208
LOC108699617	603.093	0.141419	0.472091	0.299558	0.764514	0.897907
LOC108699619	389.458	-1.10194	0.403738	-2.72935	0.00634588	0.0524329
LOC108699627	429.648	-0.464701	0.795464	-0.584189	0.559093	0.782019
LOC108699629	0.750497	-0.328151	3.90459	-0.0840424	0.933023	NA
LOC108699631	1809.39	0.622531	0.310766	2.00321	0.0451544	0.186804
LOC108699634	16.0271	-7.96648	3.9136	-2.03559	0.0417914	NA
LOC108699635	1.53551	0.338571	2.17721	0.155507	0.876422	NA
LOC108699637	22.2723	1.00823	0.810152	1.24449	0.213318	NA
LOC108699640	19.887	-1.7834	1.40062	-1.27329	0.202913	NA
LOC108699642	24.9687	-0.15042	0.809953	-0.185714	0.852669	NA
LOC108699644	17.7103	-4.6885	3.78599	-1.23838	0.215575	NA
LOC108699645	86.3767	0.409239	0.510482	0.801671	0.422743	0.682236
LOC108699649	342.448	-7.71007	2.73972	-2.81418	NA	NA
LOC108699671	1.73301	-2.53317	3.60694	-0.702306	0.482488	NA
LOC108699676	6.54268	-0.113078	2.40343	-0.0470485	0.962475	NA
LOC108699678	13.109	0.486336	1.57863	0.308075	0.758026	NA
LOC108699680	49.408	-0.819726	0.94257	-0.869671	0.38448	0.64834
LOC108699698	2.21149	1.62266	3.04764	0.53243	0.594428	NA
LOC108699700	0.749688	-0.325956	3.90465	-0.083479	0.933471	NA
LOC108699702	3884.26	0.820469	0.624517	1.31377	0.188925	0.443356
LOC108699714	40.8789	-0.0171501	0.880222	-0.0194838	0.984455	0.994838
LOC108699734	1321.84	-1.28271	0.827188	-1.55069	0.120977	0.342928
LOC108699739	275.365	0.185624	1.07541	0.172607	NA	NA
LOC108699740	0.620877	-1.68462	3.94657	-0.426857	0.669483	NA
LOC108699742	108.365	-0.559163	0.848312	-0.659148	0.509801	0.746451
LOC108699743	310.768	-1.05322	0.538899	-1.9544	0.0506542	0.200807
LOC108699748	0.896294	0.0608185	3.61453	0.0168261	0.986575	NA
LOC108699750	11.2401	1.85258	1.10317	1.67932	0.0930896	NA
LOC108699751	4.58445	-0.293156	1.56267	-0.187599	0.851191	NA
LOC108699757	1.1911	-1.41349	2.73995	-0.515883	0.605936	NA
LOC108699761	170.728	-0.0428135	0.696661	-0.0614552	0.950997	0.981238
LOC108699763	23.1208	-7.53066	3.91038	-1.92581	0.0541279	NA
LOC108699767	5.00846	-6.23271	3.40455	-1.8307	0.0671451	NA
LOC108699771	2137.41	-0.683038	0.754456	-0.905338	0.365286	0.63203
LOC108699774	362.281	-0.225824	0.587808	-0.384179	0.700845	0.863549
LOC108699776	416.973	0.571758	0.348706	1.63966	0.101077	0.308211
LOC108699777	2153.82	-1.92307	0.316029	-6.08512	1.16405e-09	3.132e-07
LOC108699780	525	-0.157006	0.522077	-0.300734	0.763617	0.897465
LOC108699781	900.834	-1.08829	0.718697	-1.51426	0.129961	0.358278
LOC108699782	50.3931	-1.33366	0.985034	-1.35392	0.175761	0.427407
LOC108699787	1356.47	-0.40284	0.306894	-1.31264	0.189305	0.444048
LOC108699789	227.602	1.19513	0.926403	1.29007	0.197026	0.453844
LOC108699795	38.2051	0.26677	0.703904	0.378987	0.704698	0.86553
LOC108699796	1.27088	-0.184491	2.72875	-0.0676101	0.946096	NA
LOC108699798	6.32316	0.511046	1.44948	0.352571	0.72441	NA
LOC108699800	558.373	0.855233	0.587272	1.45628	0.145315	0.38312
LOC108699817	334.879	-0.720769	0.478268	-1.50704	0.1318	0.361214
LOC108699821	57.118	-0.437721	1.17581	-0.372273	0.70969	0.868625
LOC108699825	5.37289	1.45816	1.72536	0.845137	0.398034	NA
LOC108699830	20.1928	0.545873	1.13448	0.481168	0.630397	NA
LOC108699833	3.30081	2.14884	1.8062	1.1897	0.234165	NA
LOC108699836	552.519	-0.0437224	0.615219	-0.071068	0.943344	0.978449
LOC108699846	3.08646	-4.47613	3.29873	-1.35692	0.174805	NA
LOC108699851	168.627	0.846882	0.73324	1.15499	0.248096	0.515432
LOC108699854	4.67713	0.650862	1.39044	0.468099	0.639714	NA
LOC108699855	0.35941	0.0465403	3.97454	0.0117096	0.990657	NA
LOC108699856	0.702762	-1.24484	3.86768	-0.321856	0.747562	NA
LOC108699858	639.246	0.919586	0.478295	1.92263	0.0545262	0.210478
LOC108699859	97.1564	-2.13076	0.849781	-2.50742	0.0121617	0.0815688
LOC108699860	11.052	-0.908801	1.09307	-0.831417	0.405738	NA
LOC108699861	3325.31	-0.400111	0.391714	-1.02144	0.307048	0.578526
LOC108699863	10.0667	0.618022	1.57433	0.392561	0.694644	NA
LOC108699873	3125.42	-0.18294	0.455617	-0.401522	0.688036	0.856689
LOC108699876	14.5394	-0.772697	0.871524	-0.886604	0.375292	NA
LOC108699878	1100.02	0.225247	0.639221	0.352378	0.724555	0.877
LOC108699880	2.29165	2.33516	2.44671	0.95441	0.339876	NA
LOC108699886	908.94	1.0972	0.5589	1.96315	0.0496292	0.198542
LOC108699888	1.15796	-0.930845	2.74896	-0.338617	0.734898	NA
LOC108699890	2.81897	0.736517	1.81225	0.40641	0.684441	NA
LOC108699891	17.531	2.51452	1.95944	1.28329	0.199391	NA
LOC108699894	292.972	0.996759	0.464435	2.14618	0.0318589	0.15045
LOC108699895	7.58948	1.28042	1.23321	1.03828	0.29914	NA
LOC108699896	1469.53	-0.937551	0.521753	-1.79693	0.0723473	0.250867
LOC108699897	179.986	-0.808527	3.57954	-0.225875	0.821299	0.92547
LOC108699905	124.066	1.88548	0.462236	4.07905	4.5221e-05	0.00165446
LOC108699910	13.729	-0.218562	0.980128	-0.222993	0.823541	NA
LOC108699913	3.84739	0.948563	1.57446	0.60247	0.546861	NA
LOC108699916	13.3616	-1.26182	1.42304	-0.886706	0.375237	NA
LOC108699917	18.3564	-1.34667	0.984515	-1.36785	0.17136	NA
LOC108699920	263.806	1.18165	0.372597	3.17138	0.00151719	0.0197118
LOC108699921	14.7438	-0.0765393	1.12693	-0.0679183	0.945851	NA
LOC108699923	538.437	1.31112	0.636568	2.05968	0.0394294	0.170726
LOC108699925	2.71781	-1.69472	1.80497	-0.938914	0.347775	NA
LOC108699927	9.91575	0.390288	1.03781	0.376068	0.706866	NA
LOC108699929	83.9082	-0.104495	1.21811	-0.0857849	NA	NA
LOC108699931	898.678	-0.528189	0.339763	-1.55458	0.120046	0.341431
LOC108699933	120.408	-0.0960801	0.518135	-0.185435	0.852888	0.940909
LOC108699934	7015.93	-0.796605	0.525103	-1.51705	0.129255	0.357044
LOC108699936	2.92133	0.820214	1.68779	0.485968	0.62699	NA
LOC108699938	0.245653	1.06593	4.0156	0.265446	0.790666	NA
LOC108699944	1340.35	-0.455465	0.547818	-0.831418	0.405738	0.668081
LOC108699946	4034.79	-1.20009	0.321981	-3.72722	0.000193604	0.00485809
LOC108699947	313.338	-1.12727	0.615904	-1.83026	0.0672104	0.239498
LOC108699949	57.7245	-0.676398	0.594318	-1.13811	0.255076	0.523253
LOC108699950	3358.68	0.940591	0.287667	3.26972	0.00107654	0.0157444
LOC108699951	147.238	0.00373856	0.832791	0.00448919	0.996418	0.998801
LOC108699952	12.5094	0.0240731	0.939374	0.0256267	0.979555	NA
LOC108699953	3.00508	-5.47534	3.84013	-1.42582	0.15392	NA
LOC108699955	543.473	0.261572	0.325139	0.804492	0.421113	0.680918
LOC108699959	161.441	0.406702	0.67263	0.604644	0.545415	0.772482
LOC108699961	132.017	0.760103	0.473028	1.60689	0.108079	0.319836
LOC108699962	1.63789	-0.857448	2.34572	-0.365538	0.71471	NA
LOC108699967	303.324	0.321681	0.519515	0.619194	0.535789	0.766292
LOC108699969	3.10142	-0.375889	3.20856	-0.117152	0.90674	NA
LOC108699970	16.3465	-4.13442	1.64766	-2.50927	0.012098	NA
LOC108699981	10.3255	-5.21639	2.46936	-2.11245	0.0346482	NA
LOC108699990	1346.01	-0.239964	0.341552	-0.702569	0.482324	0.725731
LOC108699992	1215.65	0.29993	0.542851	0.552509	0.5806	0.796327
LOC108699995	387.5	0.498376	0.373377	1.33478	0.181948	0.435944
LOC108699996	1632.64	1.5246	0.345055	4.41842	9.94273e-06	0.000513628
LOC108699997	19.4965	1.04876	3.71215	0.28252	0.777545	NA
LOC108699999	18241.9	-1.55026	0.385522	-4.0212	5.79031e-05	0.00200576
LOC108700002	1.30454	-0.0142525	3.20773	-0.00444316	0.996455	NA
LOC108700003	62.9657	-0.607157	0.774768	-0.783662	0.433238	0.690776
LOC108700005	133.518	-0.580134	0.681624	-0.851105	0.394711	0.657336
LOC108700006	197.25	0.818613	0.483067	1.69461	0.0901486	0.287467
LOC108700010	11.6341	0.929364	1.04756	0.887173	0.374986	NA
LOC108700011	75.6583	0.320031	0.829562	0.385783	0.699658	0.862835
LOC108700013	828.559	0.315269	0.640399	0.492301	0.622507	0.821219
LOC108700017	3446.3	-0.656897	0.386153	-1.70113	0.0889184	0.285113
LOC108700018	3.28311	-3.77041	2.76546	-1.36339	0.172759	NA
LOC108700021	4.42011	0.320192	1.64609	0.194517	0.845771	NA
LOC108700022	4529.84	-0.703703	0.50921	-1.38195	0.166986	0.414726
LOC108700024	4.87017	2.23418	1.95033	1.14554	0.251985	NA
LOC108700036	1.24584	-0.700211	3.94237	-0.177612	0.859028	NA
LOC108700042	42.6122	-0.86769	0.549571	-1.57885	0.114371	0.331518
LOC108700046	13.7171	0.0917602	1.07646	0.0852425	0.932069	NA
LOC108700049	0.245653	1.06593	4.0156	0.265446	0.790666	NA
LOC108700050	6.97094	-2.94179	1.34943	-2.18002	0.0292559	NA
LOC108700053	4.17538	-4.91711	2.02054	-2.43357	0.0149508	NA
LOC108700055	3.10398	0.602211	2.52292	0.238695	0.811342	NA
LOC108700056	1372.56	-0.720981	0.43846	-1.64435	0.100104	0.30659
LOC108700058	133.149	0.507415	0.479065	1.05918	0.289518	0.560036
LOC108700064	0.96224	-0.995573	3.56759	-0.27906	0.780198	NA
LOC108700067	104.166	0.3262	0.770811	0.423191	0.672156	0.848515
LOC108700068	0.327036	1.38344	4.00464	0.345459	0.729749	NA
LOC108700070	683.394	0.298568	0.523963	0.569827	0.568795	0.788193
LOC108700078	16.7176	0.167745	1.26554	0.132548	0.894551	NA
LOC108700079	69.9514	-0.210826	0.989878	-0.212981	0.831341	0.930312
LOC108700081	7.20338	-1.15026	1.11155	-1.03482	0.300751	NA
LOC108700083	171.962	-0.21035	3.72665	-0.0564449	NA	NA
LOC108700085	698.168	0.0676585	0.495205	0.136627	0.891325	0.956844
LOC108700086	8.09954	0.766898	1.27826	0.599952	0.548538	NA
LOC108700094	0.538416	-2.38359	3.9922	-0.597061	0.550467	NA
LOC108700097	37.3712	-7.07479	3.8417	-1.84157	0.0655374	0.235505
LOC108700099	281.784	-1.51777	2.2273	-0.68144	0.495593	0.735507
LOC108700107	1.14126	-1.05013	3.43648	-0.305584	0.759921	NA
LOC108700108	0.45436	1.71393	3.98535	0.430059	0.667153	NA
LOC108700113	59.7535	0.0824064	0.838515	0.0982766	0.921713	0.968389
LOC108700115	0.244148	1.05974	4.01583	0.263889	0.791865	NA
LOC108700119	64.6092	-1.00431	0.69686	-1.44119	0.149531	0.389998
LOC108700122	2.29534	2.39927	1.94801	1.23165	0.21808	NA
LOC108700131	9.16216	1.04482	1.2386	0.843552	0.39892	NA
LOC108700132	134.6	-0.247308	3.01228	-0.0820999	NA	NA
LOC108700135	7.34125	1.33976	1.50942	0.887603	0.374754	NA
LOC108700138	3375.31	0.100067	0.452924	0.220936	0.825142	0.92724
LOC108700139	14.981	-0.410064	1.08324	-0.378554	0.705019	NA
LOC108700142	671.74	1.88491	0.512594	3.6772	0.000235812	0.00551535
LOC108700144	266.851	1.50131	0.485646	3.09137	0.00199237	0.0238753
LOC108700145	6.11705	-0.298427	1.47891	-0.201788	0.840082	NA
LOC108700148	10.2076	0.407322	1.32758	0.306815	0.758984	NA
LOC108700149	1.8743	1.09644	1.98946	0.551124	0.581548	NA
LOC108700150	1005.54	-0.824024	0.473723	-1.73946	0.0819532	0.271384
LOC108700158	1.68235	-3.82264	2.8353	-1.34823	0.177583	NA
LOC108700171	2.56215	0.79265	1.74432	0.454419	0.649527	NA
LOC108700172	54.7448	0.178767	0.572874	0.312052	0.755001	0.893816
LOC108700174	60.6969	0.227102	3.73016	0.0608825	NA	NA
LOC108700176	39.1332	-0.925506	0.702813	-1.31686	0.187886	0.442422
LOC108700178	219.44	-0.945609	0.619618	-1.52611	0.126981	0.353498
LOC108700181	674.092	-1.13398	0.38439	-2.95007	0.00317698	0.0332894
LOC108700184	6.75673	-0.475435	1.43889	-0.330417	0.741085	NA
LOC108700186	0.244148	1.05974	4.01583	0.263889	0.791865	NA
LOC108700190	690.642	-0.132492	0.744749	-0.177902	0.8588	0.942806
LOC108700196	1277.4	0.00153959	0.687099	0.00224071	0.998212	0.999217
LOC108700200	1.17625	2.05105	3.18383	0.644209	0.51944	NA
LOC108700207	528.571	-1.0354	0.680711	-1.52105	0.128246	0.355502
LOC108700218	4575.19	-0.822813	0.445534	-1.8468	0.0647758	0.233967
LOC108700221	677.885	-0.235421	0.453748	-0.518836	0.603875	0.81027
LOC108700223	82.3183	-0.182423	0.493065	-0.369978	0.711399	0.869374
LOC108700228	77.755	-0.272771	0.831698	-0.327969	0.742935	0.887199
LOC108700229	1011.78	-0.909688	0.400039	-2.274	0.0229663	0.12231
LOC108700231	31.2573	0.286528	1.29635	0.221027	0.825071	0.92724
LOC108700234	2.7132	-0.405394	2.09103	-0.193872	0.846276	NA
LOC108700239	2399.28	0.168388	0.450906	0.373444	0.708818	0.867871
LOC108700240	0.652674	-2.61468	3.98722	-0.655767	0.511974	NA
LOC108700245	0.70199	-1.2462	3.8554	-0.323236	0.746516	NA
LOC108700251	174.46	-0.159398	0.730158	-0.218307	0.82719	0.927982
LOC108700252	2584.36	0.054481	0.374999	0.145283	0.884488	0.953381
LOC108700255	2686.65	-0.99384	0.35918	-2.76697	0.00565808	0.0487148
LOC108700257	256.329	-0.963131	0.727009	-1.32479	0.185242	0.440121
LOC108700261	2.38547	-0.843754	2.06131	-0.409328	0.682299	NA
LOC108700267	34.8812	0.126777	0.775586	0.163459	0.870157	0.94703
LOC108700270	797.073	0.520536	0.578909	0.899167	0.368564	0.634329
LOC108700277	5.65612	2.73453	2.35765	1.15985	0.246108	NA
LOC108700278	0.35968	0.0448542	3.97445	0.0112856	0.990996	NA
LOC108700279	5.76253	0.418054	1.47347	0.28372	0.776625	NA
LOC108700297	1997.77	-0.896958	0.451238	-1.98777	0.0468371	0.190971
LOC108700300	3.64799	0.497497	1.76445	0.281956	0.777978	NA
LOC108700302	14.3112	-1.0658	1.2271	-0.868555	0.385091	NA
LOC108700306	64.5476	-0.817203	0.883729	-0.924721	0.355111	0.623177
LOC108700307	0.474207	-0.562067	3.94696	-0.142405	0.88676	NA
LOC108700309	832.543	-0.269635	0.873012	-0.308856	0.757431	0.894617
LOC108700311	0.896294	0.0608185	3.61453	0.0168261	0.986575	NA
LOC108700312	3.87081	0.983329	1.6404	0.599446	0.548876	NA
LOC108700313	5.27329	1.04168	1.26747	0.821863	0.411155	NA
LOC108700315	197.293	-0.0499347	0.613872	-0.0813438	0.935169	0.974345
LOC108700317	182.288	0.100674	0.50824	0.198084	0.842979	0.936061
LOC108700324	1274.14	-0.431019	0.50688	-0.850338	0.395137	0.657815
LOC108700327	0.965477	0.903658	3.88232	0.232763	0.815946	NA
LOC108700332	3.06214	-1.38513	2.06848	-0.669636	0.50309	NA
LOC108700335	61.9408	-1.38841	0.634686	-2.18756	0.0287016	0.14051
LOC108700336	15.7703	-0.396578	3.72682	-0.106412	NA	NA
LOC108700342	6.64107	-0.488084	1.15105	-0.424033	0.671542	NA
LOC108700345	115.946	-0.715087	0.716887	-0.99749	0.318527	0.588819
LOC108700346	642.165	-1.35795	0.402794	-3.37133	0.000748049	0.0124016
LOC108700350	1.27088	-0.184491	2.72875	-0.0676101	0.946096	NA
LOC108700354	0.228516	-2.66192	4.01294	-0.663334	0.507117	NA
LOC108700356	390.447	-0.0777404	0.57096	-0.136157	0.891697	0.956848
LOC108700360	11.1175	0.0381055	2.02166	0.0188486	0.984962	NA
LOC108700365	4.37645	-0.37751	1.33064	-0.283705	0.776636	NA
LOC108700366	175.373	-0.189374	0.805057	-0.235231	0.81403	0.921702
LOC108700377	10.674	1.65821	1.03551	1.60134	0.109301	NA
LOC108700381	88.5373	0.598137	0.535234	1.11752	0.26377	0.532177
LOC108700384	39.5143	1.63006	0.846785	1.925	0.0542292	0.209759
LOC108700390	49.4628	0.784621	0.551316	1.42318	0.154684	0.397018
LOC108700391	1359.78	1.12376	0.483782	2.32288	0.0201858	0.113159
LOC108700394	0.228516	-2.66192	4.01294	-0.663334	0.507117	NA
LOC108700395	0.244148	1.05974	4.01583	0.263889	0.791865	NA
LOC108700396	18.4949	-0.114899	1.31709	-0.0872376	0.930483	NA
LOC108700398	2.97728	-0.635332	1.80127	-0.352714	0.724303	NA
LOC108700399	1235.22	0.351123	0.796169	0.441016	0.659202	0.841875
LOC108700400	69.5045	0.842167	0.854781	0.985243	0.324505	0.594356
LOC108700404	966.521	-2.10075	0.588921	-3.56712	0.00036093	0.00756164
LOC108700410	1727.51	0.816697	0.361944	2.25642	0.0240444	0.125824
LOC108700411	0.457842	-3.34465	3.99287	-0.837655	0.402224	NA
LOC108700412	35.1104	-0.885487	1.65479	-0.535104	NA	NA
LOC108700413	1812.01	0.352391	0.473836	0.743699	0.457059	0.707563
LOC108700417	11.1966	0.990189	1.37983	0.717619	0.472992	NA
LOC108700418	3.04943	0.157297	2.6746	0.0588114	0.953102	NA
LOC108700419	0.535743	1.98356	3.9723	0.499348	0.617534	NA
LOC108700423	0.896489	0.0623465	2.95232	0.0211178	0.983152	NA
LOC108700424	2.00339	-4.8513	3.96235	-1.22435	0.220821	NA
LOC108700425	91.2686	-24.5597	3.90796	-6.28454	3.28826e-10	1.15619e-07
LOC108700428	539.604	-1.30702	0.7497	-1.7434	0.0812643	0.270082
LOC108700431	756.987	0.682384	0.417012	1.63637	0.101763	0.30935
LOC108700432	1875	-0.628993	0.454788	-1.38305	0.166651	0.414341
LOC108700434	97.9701	0.838687	0.575816	1.45652	0.145249	0.38312
LOC108700443	48.4282	-0.133301	1.09846	-0.121353	0.903412	0.961215
LOC108700447	3.26351	-0.93193	1.69064	-0.55123	0.581476	NA
LOC108700456	0.391282	-1.00132	3.96689	-0.252419	0.800717	NA
LOC108700461	0.523681	0.679755	3.9448	0.172317	0.863189	NA
LOC108700465	7.83347	0.66641	1.37939	0.483119	0.629012	NA
LOC108700467	1.24121	-1.65817	3.1887	-0.520014	0.603053	NA
LOC108700468	3921.92	-0.586733	0.37694	-1.55657	0.119573	0.340492
LOC108700469	2.53265	0.101077	2.15798	0.0468385	0.962642	NA
LOC108700476	2.65054	1.18247	2.40282	0.492117	0.622637	NA
LOC108700477	729.439	0.379906	0.521956	0.727851	0.466705	0.714879
LOC108700478	1743.86	-1.0377	0.532341	-1.94932	0.0512567	0.20216
LOC108700482	5.15492	1.64678	2.94597	0.558995	0.576165	NA
LOC108700484	0.244148	1.05974	4.01583	0.263889	0.791865	NA
LOC108700487	0.471328	1.83893	3.97901	0.462157	0.643969	NA
LOC108700497	2.62208	2.09703	1.7843	1.17527	0.239888	NA
LOC108700504	0.47444	-0.558991	3.94692	-0.141627	0.887374	NA
LOC108700505	2.07315	-0.233912	1.88513	-0.124083	0.90125	NA
LOC108700515	20.0096	-1.28408	1.47648	-0.869689	0.38447	NA
LOC108700522	2.7566	-0.0336339	1.67648	-0.0200622	0.983994	NA
LOC108700524	0.81404	1.37634	3.05451	0.450592	0.652284	NA
LOC108700534	1.12344	0.520362	2.38905	0.217811	0.827576	NA
LOC108700535	316.874	0.0719087	0.42306	0.169973	0.865031	0.945253
LOC108700542	67.8357	0.971503	0.765079	1.26981	0.204153	0.462479
LOC108700553	1.76494	1.05153	2.40647	0.436959	0.662141	NA
LOC108700556	4949.35	-0.662741	0.480322	-1.37978	0.167653	0.415621
LOC108700560	2846.89	-0.925763	0.730859	-1.26668	0.20527	0.463722
LOC108700573	1.33792	-0.370669	2.61107	-0.141961	0.887111	NA
LOC108700575	2.08525	0.0404692	2.32016	0.0174424	0.986084	NA
LOC108700579	5.98176	1.88138	2.36562	0.795298	0.42644	NA
LOC108700581	4.50855	-2.38689	1.77492	-1.34479	0.178694	NA
LOC108700582	26.4086	-0.0986715	0.71362	-0.138269	0.890028	NA
LOC108700584	8785.44	-2.2471	0.444502	-5.05531	4.29682e-07	4.31385e-05
LOC108700587	3629.9	-1.10372	0.363837	-3.03356	0.00241683	0.0273092
LOC108700601	149.734	-0.255507	1.94893	-0.131101	0.895695	0.957936
LOC108700606	1.74661	0.310127	2.35216	0.131848	0.895105	NA
LOC108700612	52.7069	-0.84336	0.906234	-0.93062	0.35205	0.620836
LOC108700617	296.519	-0.0346348	2.60108	-0.0133155	NA	NA
LOC108700619	6.01016	-6.50268	3.28117	-1.98182	0.0474996	NA
LOC108700621	405.633	-0.128473	0.585574	-0.219396	0.826341	0.927646
LOC108700622	2.13592	0.405555	2.40249	0.168806	0.865949	NA
LOC108700623	693.005	2.22916	0.498206	4.47438	7.66326e-06	0.000430501
LOC108700624	3.37657	0.0173202	2.3088	0.00750184	0.994014	NA
LOC108700639	4.01315	-2.93681	2.03489	-1.44322	0.148957	NA
LOC108700640	4.34433	1.79175	1.58188	1.13267	0.257351	NA
LOC108700642	11.1901	0.762553	1.19014	0.640723	0.521703	NA
LOC108700643	0.228516	-2.66192	4.01294	-0.663334	0.507117	NA
LOC108700651	142.834	-1.01497	0.551547	-1.84023	0.0657345	0.235959
LOC108700656	5.83502	2.29611	1.69058	1.35818	0.174406	NA
LOC108700659	0.796068	1.30936	3.91682	0.334292	0.73816	NA
LOC108700665	0.719591	0.352385	3.18487	0.110644	0.911899	NA
LOC108700675	144.744	1.85231	0.694117	2.66858	0.00761724	0.0596994
LOC108700677	0.424427	-2.09428	3.99963	-0.523619	0.600543	NA
LOC108700680	5.88437	-1.18485	2.4708	-0.479542	0.631553	NA
LOC108700683	0.163769	0.628378	4.03489	0.155736	0.876241	NA
LOC108700685	1.66239	0.910605	2.58785	0.351877	0.724931	NA
LOC108700691	0.735135	-1.91569	3.7887	-0.505634	0.613114	NA
LOC108700693	0.45436	1.71393	3.98535	0.430059	0.667153	NA
LOC108700696	0.162765	0.622581	4.03519	0.154288	0.877383	NA
LOC108700739	8.19321	-0.00867337	1.24517	-0.00696563	0.994442	NA
LOC108700745	14.1316	1.88653	1.32348	1.42543	0.154033	NA
LOC108700747	67.6551	1.44941	0.755312	1.91896	0.0549898	0.211573
LOC108700753	2.37533	3.11532	2.15499	1.44563	0.14828	NA
LOC108700761	1.23075	-3.88866	3.95741	-0.982627	0.325791	NA
LOC108700765	5.66366	-0.0474517	1.82836	-0.0259532	0.979295	NA
LOC108700767	2.35042	0.34062	1.88485	0.180715	0.856591	NA
LOC108700779	2.08396	2.93007	2.18985	1.33802	0.180889	NA
LOC108700782	5.17518	2.34215	1.8461	1.2687	0.204548	NA
LOC108700786	0.653176	-2.60977	3.98682	-0.654598	0.512727	NA
LOC108700787	879.902	-1.47749	0.575933	-2.56538	0.0103062	0.073016
LOC108700788	6015.67	-0.133959	0.339173	-0.394958	0.692874	0.858827
LOC108700790	0.523448	0.676439	3.9448	0.171476	0.863849	NA
LOC108700791	363.951	0.177716	0.465916	0.381433	0.702882	0.86458
LOC108700795	197.872	1.64813	0.593781	2.77565	0.00550919	0.0478994
LOC108700804	1.41061	0.0580757	3.31604	0.0175136	0.986027	NA
LOC108700806	14.0237	-7.7525	2.87505	-2.69648	0.0070077	NA
LOC108700810	7.97929	1.17779	1.48949	0.790733	0.4291	NA
LOC108700812	1061	-0.887398	0.478873	-1.8531	0.0638682	0.231653
LOC108700813	97.986	-0.825112	1.27105	-0.649157	0.516237	0.75126
LOC108700822	13.3142	-0.0310451	0.848818	-0.0365745	0.970824	NA
LOC108700826	6.99271	-0.339521	1.46529	-0.231709	0.816764	NA
LOC108700827	61.5482	-1.4728	0.542196	-2.71637	0.00660019	0.0540084
LOC108700830	26.5612	-0.0828049	0.941164	-0.0879814	0.929891	NA
LOC108700837	2975.54	1.06544	0.554885	1.9201	0.0548452	0.211298
LOC108700843	11.1717	-2.287	1.58655	-1.44149	0.149446	NA
LOC108700853	1390.11	0.879254	0.371671	2.36568	0.0179971	0.104846
LOC108700860	1356.64	0.494134	0.428295	1.15372	0.248613	0.51601
LOC108700861	108.969	0.379482	1.02617	0.369803	0.711529	0.869444
LOC108700862	106.339	1.16018	0.4676	2.48114	0.0130963	0.085756
LOC108700864	74.8838	-1.09384	1.22394	-0.893703	0.371481	0.636904
LOC108700870	42.1228	0.399571	0.590269	0.676931	0.49845	0.737434
LOC108700876	0.327036	1.38344	4.00464	0.345459	0.729749	NA
LOC108700878	0.570764	-2.07912	3.99827	-0.520004	0.603061	NA
LOC108700879	84.5108	-5.4171	1.48163	-3.65617	NA	NA
LOC108700881	1838.95	-0.200638	0.454183	-0.441755	0.658666	0.841409
LOC108700891	10.5249	0.546112	1.03879	0.52572	0.599083	NA
LOC108700895	0.391551	-1.00233	3.96685	-0.252678	0.800517	NA
LOC108700896	153.43	0.932663	0.985758	0.946138	0.344078	0.612734
LOC108700897	43.448	2.10068	2.99896	0.70047	NA	NA
LOC108700899	1499.9	-0.00536886	0.351207	-0.0152869	0.987803	0.996103
LOC108700901	3.97899	0.526387	1.64669	0.319664	0.749223	NA
LOC108700903	8.97273	0.766786	1.09235	0.701957	0.482706	NA
LOC108700904	2.49898	4.24673	3.92071	1.08315	0.278741	NA
LOC108700905	0.70162	0.217148	3.24477	0.0669224	0.946643	NA
LOC108700909	26.4817	1.76196	0.953033	1.8488	0.064487	NA
LOC108700910	22.7983	-0.345058	0.803301	-0.429551	0.667523	NA
LOC108700913	0.441062	0.362825	3.96335	0.0915449	0.92706	NA
LOC108700918	467.649	-1.71081	1.12984	-1.51421	0.129973	0.358278
LOC108700920	34.507	-2.1067	1.56903	-1.34268	0.179376	0.432479
LOC108700924	7.87074	0.770001	1.20933	0.636716	0.52431	NA
LOC108700925	203.167	-2.11442	0.751763	-2.81261	0.00491411	0.0443276
LOC108700929	33.2472	-0.141011	0.617599	-0.228322	0.819396	0.924815
LOC108700931	1.76316	-0.664528	2.46162	-0.269955	0.787195	NA
LOC108700932	29.7312	-0.138089	0.910101	-0.15173	0.8794	0.951937
LOC108700933	3.21165	0.975726	1.58036	0.617407	0.536967	NA
LOC108700935	11.6744	0.441317	1.83665	0.240284	0.81011	NA
LOC108700937	90.5503	0.0818157	0.672948	0.121578	0.903233	0.961154
LOC108700938	306.758	-0.700002	0.58324	-1.2002	0.230064	0.495154
LOC108700943	64.4377	1.30959	0.684738	1.91254	0.0558071	0.213138
LOC108700946	714.895	0.319788	0.579128	0.552188	0.580819	0.796423
LOC108700948	389.962	-1.28861	0.555897	-2.31807	0.0204453	0.114105
LOC108700949	10.7479	1.46592	1.14931	1.27548	0.202139	NA
LOC108700953	20.8584	-0.196034	1.10101	-0.178049	0.858684	NA
LOC108700956	52.756	0.514259	0.855429	0.60117	0.547726	0.77368
LOC108700958	22.9789	0.071086	0.730995	0.0972455	0.922531	NA
LOC108700962	1.01366	-1.32906	2.80139	-0.474429	0.635194	NA
LOC108700968	30.0945	0.261996	0.715476	0.366184	0.714228	0.870905
LOC108700969	3.18045	-0.278327	1.60917	-0.172963	0.862681	NA
LOC108700971	8.97506	-0.36569	1.16599	-0.31363	0.753802	NA
LOC108700975	195.042	-0.895034	0.41981	-2.132	0.033007	0.153823
LOC108700977	510.849	0.524928	0.431338	1.21698	0.223614	0.487901
LOC108700980	0.964386	-2.27228	3.39657	-0.668994	0.5035	NA
LOC108700989	819.335	0.861707	0.349425	2.46607	0.0136605	0.0880109
LOC108700990	72.8376	-0.683527	0.531405	-1.28626	0.198351	0.455569
LOC108700992	621.201	0.145099	0.434799	0.333716	0.738594	0.884299
LOC108700996	13.49	0.0913215	1.17955	0.0774208	0.938289	NA
LOC108700998	394.855	0.327327	0.364993	0.896804	0.369824	0.635393
LOC108701001	13.7349	-1.06928	1.30122	-0.821752	0.411218	NA
LOC108701004	148.409	-2.10352	0.752743	-2.79448	0.0051984	0.046076
LOC108701005	23.3645	-6.07829	3.8325	-1.58599	0.112742	NA
LOC108701008	40.1238	0.184653	1.07442	0.171864	0.863545	0.94477
LOC108701009	180.329	0.253793	0.694441	0.365463	0.714766	0.871114
LOC108701012	60.2922	0.454193	0.747768	0.607398	0.543587	0.771156
LOC108701016	380.441	1.32325	0.529192	2.50052	0.0124013	0.0827786
LOC108701017	71.6641	-1.45255	0.736389	-1.97253	0.0485489	0.195504
LOC108701018	125.415	-1.39851	0.611044	-2.28873	0.0220951	0.119655
LOC108701019	18.3471	0.44509	0.943078	0.471955	0.636959	NA
LOC108701023	0.848057	-0.765411	3.69574	-0.207106	0.835927	NA
LOC108701025	463.816	-0.136427	0.588127	-0.231969	0.816562	0.923031
LOC108701026	121.436	0.709824	0.483126	1.46923	0.14177	0.377719
LOC108701030	0.634595	2.28383	3.92932	0.581227	0.561088	NA
LOC108701031	10.1568	-0.50333	1.14587	-0.439258	0.660475	NA
LOC108701032	2.47903	0.987567	3.0529	0.323485	0.746328	NA
LOC108701058	8.02453	0.441459	1.15144	0.383398	0.701425	NA
LOC108701060	51.9373	-0.544327	0.684365	-0.795376	0.426395	0.685317
LOC108701063	229.302	0.715139	0.703918	1.01594	0.309658	0.581461
LOC108701064	526.788	-0.109241	0.567117	-0.192626	0.847252	0.937919
LOC108701067	0.78277	0.459541	3.05251	0.150545	0.880335	NA
LOC108701070	1.15838	0.682302	2.69624	0.253057	0.800224	NA
LOC108701073	186.429	0.307714	0.731277	0.42079	0.673909	0.849896
LOC108701074	4003.67	0.152917	0.367369	0.416249	0.677228	0.851479
LOC108701075	2.14645	1.33517	2.44062	0.547063	0.584335	NA
LOC108701076	34.6098	-2.14668	1.67281	-1.28327	0.199396	0.456742
LOC108701078	33.2756	-1.85763	1.00495	-1.84848	0.0645329	0.233444
LOC108701081	454.629	0.473956	0.364818	1.29916	0.193889	0.449653
LOC108701082	9.58448	-1.96275	1.21566	-1.61456	0.106406	NA
LOC108701090	42.8622	1.03713	2.79892	0.370547	0.710975	0.869258
LOC108701091	21.886	-0.785676	0.93122	-0.843706	0.398834	NA
LOC108701095	116.136	0.55108	0.531293	1.03724	0.299622	0.569974
LOC108701101	69.3772	-1.22372	0.765988	-1.59757	0.110139	0.323516
LOC108701106	17.3336	0.307591	0.788018	0.390335	0.696289	NA
LOC108701108	10.7432	-0.266932	1.18365	-0.225516	0.821578	NA
LOC108701111	629.579	0.873617	0.423969	2.06057	0.0393441	0.170545
LOC108701112	3.08988	1.99024	2.21188	0.899794	0.36823	NA
LOC108701113	0.360181	0.0469141	3.97437	0.0118042	0.990582	NA
LOC108701116	1.34851	2.20878	3.17773	0.695082	0.487004	NA
LOC108701120	218.079	0.343429	0.460839	0.745226	0.456135	0.70713
LOC108701125	129.105	-1.84813	0.977482	-1.89071	0.0586632	0.219783
LOC108701127	49.6256	1.574	0.880018	1.7886	0.0736792	0.253634
LOC108701128	341.782	-0.262052	0.398485	-0.657621	0.510782	0.74712
LOC108701130	4168.47	-0.846138	0.494923	-1.70964	0.0873332	0.281738
LOC108701134	70.2278	-4.06581	1.26424	-3.21602	0.0012998	0.0178333
LOC108701136	3.66344	2.77426	2.81868	0.98424	0.324998	NA
LOC108701152	208.068	0.18121	0.65936	0.274827	0.783449	0.906252
LOC108701154	298.197	-0.455343	0.795653	-0.572289	0.567126	0.787021
LOC108701155	447.188	2.52007	0.593521	4.24597	2.17649e-05	0.000954243
LOC108701160	464.592	0.854215	0.50831	1.6805	0.0928596	0.292409
LOC108701165	9.80832	2.43098	1.20651	2.01489	0.043916	NA
LOC108701166	2242.44	-0.461337	0.478989	-0.963147	0.335474	0.604778
LOC108701168	7.82539	-3.30009	1.9887	-1.65942	0.097031	NA
LOC108701169	2845.95	-0.529346	0.373973	-1.41547	0.156932	0.400627
LOC108701172	183.964	0.281862	0.503077	0.560276	0.575291	0.792539
LOC108701173	5.15358	1.9593	2.5332	0.773447	0.439258	NA
LOC108701176	6.6346	-3.02116	1.66262	-1.81711	0.069201	NA
LOC108701177	4.00677	-5.90207	3.57712	-1.64995	0.0989532	NA
LOC108701178	5.71072	-4.17609	2.40312	-1.73778	0.0822501	NA
LOC108701181	3.06792	1.17615	1.74217	0.675108	0.499607	NA
LOC108701185	1467.44	-0.366957	0.533451	-0.687893	0.49152	0.732242
LOC108701189	42.7665	-0.241257	0.640429	-0.376712	0.706388	0.866235
LOC108701192	181.97	-1.20132	1.9796	-0.606847	0.543952	0.771329
LOC108701194	4.29149	-2.54693	2.11787	-1.20259	0.229134	NA
LOC108701196	8.14037	-0.321359	2.41042	-0.133321	0.89394	NA
LOC108701197	1.38793	0.145006	2.49008	0.0582336	0.953563	NA
LOC108701198	0.733724	-0.465157	3.85443	-0.120681	0.903944	NA
LOC108701201	2.47659	-2.8223	2.84808	-0.99095	0.32171	NA
LOC108701202	132.181	1.42255	0.706998	2.0121	0.0442097	0.184017
LOC108701205	26.7679	-2.58306	1.24143	-2.0807	0.0374611	NA
LOC108701206	2598.01	-1.48668	0.344698	-4.31299	1.61059e-05	0.000747511
LOC108701209	2512.1	0.861078	0.354181	2.43118	0.0150498	0.0933353
LOC108701212	46.6562	-1.82974	1.08679	-1.68362	0.0922542	0.291394
LOC108701216	1132.95	0.0551302	0.358781	0.15366	0.877878	0.951472
LOC108701217	2.10371	2.95619	2.19492	1.34683	0.178035	NA
LOC108701219	4.63292	0.477138	1.54746	0.308337	0.757826	NA
LOC108701220	122.874	1.12506	0.452346	2.48717	0.0128765	0.0847835
LOC108701226	4.25092	-3.76257	3.07899	-1.22201	0.221703	NA
LOC108701228	7.69225	2.35894	1.35976	1.73482	0.0827728	NA
LOC108701230	1.02879	-0.134549	3.38775	-0.0397165	0.968319	NA
LOC108701234	6.94219	0.108532	1.69543	0.0640147	0.948959	NA
LOC108701237	22.8142	1.24972	0.989166	1.2634	0.206444	NA
LOC108701241	136.319	0.0206042	0.87134	0.0236465	0.981135	0.994071
LOC108701242	1.20565	1.30212	3.87121	0.336359	0.7366	NA
LOC108701243	126.881	-0.163923	0.743047	-0.220609	0.825397	0.927284
LOC108701244	18.0213	0.175925	1.32208	0.133067	0.89414	NA
LOC108701248	33.1413	0.0847749	1.16893	0.0725238	NA	NA
LOC108701249	5.0329	-0.19001	1.23753	-0.15354	0.877973	NA
LOC108701252	65.6755	0.377222	0.769083	0.490483	0.623792	0.821901
LOC108701254	263.561	0.577621	2.08243	0.277378	NA	NA
LOC108701255	252.243	-0.401309	0.397351	-1.00996	0.312514	0.583919
LOC108701257	3434.75	-1.31242	0.348777	-3.76292	0.000167941	0.00436152
LOC108701258	567.907	0.40002	0.354732	1.12767	0.259461	0.527197
LOC108701260	0.163769	0.628378	4.03489	0.155736	0.876241	NA
LOC108701262	3.673	-1.04567	2.19994	-0.475316	0.634562	NA
LOC108701264	26.8656	0.646531	1.02317	0.63189	0.527459	NA
LOC108701268	2.30216	0.35662	2.13457	0.167069	0.867316	NA
LOC108701269	1822.94	-0.336253	0.357866	-0.939604	0.34742	0.615504
LOC108701272	443.692	1.16399	0.414716	2.80671	0.00500499	0.0448467
LOC108701277	3553.77	0.698862	0.373016	1.87354	0.0609935	0.225054
LOC108701278	47.5337	0.904032	1.04299	0.866771	0.386067	0.649771
LOC108701290	10.0169	-7.25724	3.00754	-2.41302	0.0158211	NA
LOC108701297	64.6744	1.42337	0.574976	2.47553	0.0133038	0.0865656
LOC108701307	753.395	1.22238	0.690834	1.76942	0.0768232	0.260244
LOC108701308	4620.07	-1.60943	0.544001	-2.95851	0.00309126	0.032749
LOC108701309	229.739	-0.578639	0.474287	-1.22002	0.222457	0.48634
LOC108701319	0.523179	0.678125	3.94489	0.1719	0.863517	NA
LOC108701324	161.753	-1.34218	0.66853	-2.00765	0.0446804	0.18536
LOC108701325	1731.58	0.703432	0.467473	1.50476	0.132387	0.362268
LOC108701326	30.2556	1.08324	0.748073	1.44805	0.147604	0.386887
LOC108701328	17.9564	-1.52674	1.10003	-1.38792	0.165163	NA
LOC108701330	17.41	1.10048	1.05592	1.0422	0.297319	NA
LOC108701338	825.826	1.62865	0.519594	3.13447	0.00172166	0.0215212
LOC108701341	0.491307	1.95382	3.97363	0.491698	0.622933	NA
LOC108701344	1162.7	-0.076826	0.425612	-0.180507	0.856755	0.942182
LOC108701346	24.267	-0.475896	1.08195	-0.439851	0.660045	NA
LOC108701357	4.95431	0.731265	1.95322	0.37439	0.708114	NA
LOC108701361	34.6311	-0.140566	0.565892	-0.248397	0.803827	0.917716
LOC108701363	0.245653	1.06593	4.0156	0.265446	0.790666	NA
LOC108701364	247.923	-2.35812	0.801362	-2.94264	0.00325425	0.0338167
LOC108701365	91.4106	1.38894	0.695707	1.99645	0.0458851	0.188738
LOC108701370	56.7479	1.44005	0.556734	2.5866	0.00969273	0.0700512
LOC108701380	76.8874	-1.08594	0.877296	-1.23783	0.21578	0.477433
LOC108701391	36.6603	-5.80612	1.62715	-3.56828	0.000359326	0.00754299
LOC108701404	7348.88	-0.488709	0.510187	-0.957902	0.338112	0.607317
LOC108701405	136.46	1.97006	0.500035	3.93985	8.15326e-05	0.00257114
LOC108701408	435.605	1.63134	0.586184	2.78298	0.00538626	0.0471085
LOC108701415	1373.27	0.0118581	0.404612	0.0293072	0.97662	0.992194
LOC108701416	9.38038	0.517967	2.19455	0.236024	0.813414	NA
LOC108701421	318.808	1.41758	0.453798	3.1238	0.00178531	0.0220862
LOC108701425	14.6839	-0.183368	1.81648	-0.100947	0.919593	NA
LOC108701426	40.313	-0.580806	1.0635	-0.546127	0.584979	0.799235
LOC108701427	85.1652	-0.352759	0.830449	-0.424782	0.670996	0.848098
LOC108701428	1875.28	0.128983	0.425352	0.303238	0.761708	0.896664
LOC108701432	38.1916	-2.90957	3.0923	-0.940908	NA	NA
LOC108701435	167.067	0.23544	0.570662	0.412573	0.679919	0.852608
LOC108701438	240.141	0.379896	0.403486	0.941534	0.346431	0.614898
LOC108701441	564.704	-1.14656	0.673885	-1.70142	0.088865	0.285018
LOC108701442	171.082	-0.940824	1.35457	-0.694555	0.487334	0.728885
LOC108701446	31.5157	-0.917833	0.651224	-1.4094	0.158718	0.403209
LOC108701447	8.98801	-0.0314427	1.16409	-0.0270104	0.978451	NA
LOC108701448	9.93938	-0.00309577	1.40291	-0.00220667	0.998239	NA
LOC108701456	7.95445	-3.5263	2.22357	-1.58587	0.112768	NA
LOC108701458	0.310439	-1.70461	4.01216	-0.424861	0.670938	NA
LOC108701459	77.3504	0.80011	0.601548	1.33009	0.18349	0.43791
LOC108701460	3073.75	-0.836932	0.621437	-1.34677	0.178055	0.430604
LOC108701463	18.7498	0.66051	0.89193	0.74054	0.458972	NA
LOC108701466	235.102	-0.232404	0.527085	-0.440923	0.659269	0.841875
LOC108701467	1.43438	0.113575	2.12945	0.0533355	0.957465	NA
LOC108701468	48.4381	-1.14906	3.73078	-0.307995	0.758086	0.894903
LOC108701477	1451.27	-0.181551	0.414416	-0.43809	0.661321	0.842744
LOC108701478	3431.62	-0.293705	0.557861	-0.526485	0.598551	0.807574
LOC108701479	102.193	-0.278869	0.676316	-0.412335	0.680094	0.852737
LOC108701488	0.424929	-2.08937	3.99924	-0.522441	0.601364	NA
LOC108701490	13.1312	2.24533	1.14341	1.9637	0.0495646	NA
LOC108701499	5360.22	-1.23747	0.640618	-1.93168	0.0533995	0.207749
LOC108701500	12.1026	0.608345	1.03459	0.588007	0.556528	NA
LOC108701506	31.8781	-1.35879	1.26481	-1.0743	0.282687	0.552925
LOC108701507	789.468	-0.1483	0.407923	-0.363548	0.716195	0.871836
LOC108701509	133.638	-0.513963	1.23784	-0.41521	0.677988	0.85186
LOC108701515	2232.65	-0.676735	0.487633	-1.3878	0.165199	0.412659
LOC108701520	506.874	-0.911905	0.56123	-1.62483	0.104198	0.313624
LOC108701521	214.844	1.33687	0.504786	2.64838	0.00808778	0.062137
LOC108701529	14.4841	1.93429	0.947752	2.04092	0.0412584	NA
LOC108701533	0.326032	1.38023	4.00474	0.344649	0.730358	NA
LOC108701534	3.94331	0.597343	1.55855	0.38327	0.70152	NA
LOC108701542	1.1606	-1.98692	2.78077	-0.71452	0.474906	NA
LOC108701546	0.735405	-1.91579	3.94153	-0.486051	0.626931	NA
LOC108701554	0.278297	-0.390632	3.99386	-0.0978079	0.922085	NA
LOC108701562	160.55	-0.637029	0.932776	-0.682939	0.494646	0.734908
LOC108701563	39.4967	-0.983428	0.771756	-1.27427	0.202567	0.460598
LOC108701567	908.485	-0.880348	0.606052	-1.45259	0.146336	0.3848
LOC108701568	243.415	1.59424	0.556768	2.86338	0.00419146	0.0400328
LOC108701569	12287.2	0.462208	0.416715	1.10917	0.267357	0.536002
LOC108701590	1093.54	-1.2662	0.379028	-3.34065	0.000835817	0.0131988
LOC108701591	78.2167	1.44809	0.556433	2.60245	0.00925613	0.0679798
LOC108701596	31.8149	-0.905807	0.939102	-0.964546	0.334772	0.604147
LOC108701598	0.343044	-3.05363	4.00034	-0.763341	0.44526	NA
LOC108701603	1.48687	-0.877255	2.44588	-0.358666	0.719845	NA
LOC108701610	4.51484	1.22113	2.58796	0.471852	0.637032	NA
LOC108701612	19.913	0.890176	0.994057	0.895498	0.370521	NA
LOC108701616	3.47025	2.20526	1.88856	1.16769	0.242931	NA
LOC108701619	2986.38	0.0791643	0.334626	0.236576	0.812986	0.921224
LOC108701629	0.798364	2.62176	3.5611	0.736222	0.461595	NA
LOC108701635	3339.98	-1.49517	0.476052	-3.14077	0.00168507	0.0211976
LOC108701637	429.768	0.548245	0.530899	1.03267	0.301757	0.572188
LOC108701642	1433.68	-0.576644	0.73539	-0.784133	0.432962	0.690604
LOC108701644	2672.88	-0.49237	0.341616	-1.4413	0.1495	0.389965
LOC108701647	1106.43	0.438954	0.443753	0.989184	0.322573	0.592511
LOC108701654	22.8233	-2.47675	1.27773	-1.93839	0.0525757	NA
LOC108701655	65.9782	0.266436	0.608456	0.437889	0.661467	0.842812
LOC108701659	394.496	0.213108	0.788254	0.270354	0.786888	0.908195
LOC108701662	2.11791	-4.90938	3.46977	-1.4149	0.157097	NA
LOC108701666	23.152	-1.9154	1.35197	-1.41675	0.156556	NA
LOC108701676	3.18211	2.92304	1.77944	1.64268	0.10045	NA
LOC108701681	0.245653	1.06593	4.0156	0.265446	0.790666	NA
LOC108701685	192.591	0.941	0.506347	1.85841	0.0631107	0.230086
LOC108701689	0.962315	-1.02924	2.9618	-0.347506	0.728211	NA
LOC108701691	20.5305	-0.67402	1.06829	-0.630932	0.528085	NA
LOC108701696	0.162765	0.622581	4.03519	0.154288	0.877383	NA
LOC108701700	25.4074	-0.0866979	0.853748	-0.10155	0.919114	NA
LOC108701707	0.587732	-0.957331	3.93434	-0.243327	0.807752	NA
LOC108701709	16.7463	-1.61189	1.3237	-1.21772	0.223332	NA
LOC108701717	0.228516	-2.66192	4.01294	-0.663334	0.507117	NA
LOC108701718	121.774	-8.14865	3.80823	-2.13975	NA	NA
LOC108701719	1083.25	1.1737	0.413101	2.84119	0.0044946	0.0419831
LOC108701720	19.0202	0.780131	0.737619	1.05763	0.290222	NA
LOC108701721	268.908	-9.29562	3.80772	-2.44126	NA	NA
LOC108701722	0.360181	0.0469141	3.97437	0.0118042	0.990582	NA
LOC108701723	0.391551	-1.00233	3.96685	-0.252678	0.800517	NA
LOC108701729	38.5881	1.06174	0.830295	1.27875	0.200987	0.458706
LOC108701730	1911.99	0.562555	0.346082	1.6255	0.104057	0.313318
LOC108701734	0.343584	-3.05509	4.0003	-0.763715	0.445037	NA
LOC108701735	4.61459	1.80703	1.91438	0.943922	0.345209	NA
LOC108701738	6.06502	-0.132625	2.09509	-0.0633028	0.949525	NA
LOC108701741	0.407415	1.69056	3.9866	0.424062	0.671521	NA
LOC108701742	1.04503	-1.8364	3.3245	-0.552384	0.580686	NA
LOC108701744	10.4019	-3.32694	1.71445	-1.94053	0.052315	NA
LOC108701745	4.79437	-1.33003	2.48694	-0.534804	0.592785	NA
LOC108701746	1.27642	0.37729	3.25011	0.116085	0.907585	NA
LOC108701747	33.725	-6.61161	3.59279	-1.84024	0.0657326	0.235959
LOC108701751	6.55075	0.413033	1.18873	0.347457	0.728248	NA
LOC108701765	259.513	2.4002	0.464519	5.16706	2.37803e-07	2.6041e-05
LOC108701767	0.635969	0.0629834	3.91746	0.0160776	0.987172	NA
LOC108701771	32.8967	-1.27215	1.26289	-1.00733	0.313776	0.585103
LOC108701773	1323.27	-0.540743	0.510363	-1.05953	0.289359	0.559893
LOC108701775	0.687217	1.15282	3.87169	0.297756	0.765889	NA
LOC108701776	2.39046	2.41681	2.23041	1.08357	0.278553	NA
LOC108701777	97.1785	1.03845	0.433247	2.3969	0.0165343	0.099305
LOC108701779	0.44056	0.361218	3.9634	0.0911385	0.927383	NA
LOC108701783	1.15577	2.01781	2.79405	0.72218	0.470184	NA
LOC108701784	0.716981	2.46371	3.70015	0.66584	0.505513	NA
LOC108701789	963.905	0.329855	0.384664	0.857516	0.39116	0.654034
LOC108701790	1.43751	-1.47186	2.62938	-0.559773	0.575634	NA
LOC108701793	0.455697	-1.68595	4.01092	-0.420341	0.674236	NA
LOC108701794	0.327036	1.38344	4.00464	0.345459	0.729749	NA
LOC108701807	0.537079	-0.551713	3.94671	-0.139791	0.888826	NA
LOC108701808	41.8903	-1.70316	1.41638	-1.20248	0.229179	0.494146
LOC108701812	53.7648	-0.669786	1.32101	-0.507025	0.612137	0.815691
LOC108701817	3.28088	0.399687	1.62083	0.246594	0.805223	NA
LOC108701818	0.717314	0.325241	3.82264	0.0850828	0.932196	NA
LOC108701821	0.604561	0.933744	3.93217	0.237463	0.812298	NA
LOC108701826	0.472332	1.842	3.97886	0.462945	0.643403	NA
LOC108701833	0.456236	-1.68799	4.01085	-0.420855	0.673861	NA
LOC108701836	15.9742	0.467458	1.73119	0.270021	0.787144	NA
LOC108701838	1.73109	-2.5748	2.37831	-1.08262	0.278979	NA
LOC108701845	10.8912	-1.41174	1.35666	-1.0406	0.29806	NA
LOC108701848	7.02746	0.119906	1.19071	0.100702	0.919787	NA
LOC108701849	1.09194	-0.0320496	2.85282	-0.0112343	0.991036	NA
LOC108701852	22.6518	-1.63278	1.60986	-1.01424	0.310468	NA
LOC108701857	333.373	-0.251235	0.401496	-0.625746	0.531481	0.762835
LOC108701858	0.456236	-1.68799	4.01085	-0.420855	0.673861	NA
LOC108701859	665.835	0.497248	0.443593	1.12095	0.262308	0.530351
LOC108701862	7.55856	-0.975788	2.27694	-0.428553	0.668248	NA
LOC108701863	6.44868	-1.3474	1.67419	-0.804804	0.420933	NA
LOC108701877	1.1767	-0.76924	2.68212	-0.286804	0.774263	NA
LOC108701883	0.617125	2.20652	3.96312	0.556764	0.577688	NA
LOC108701886	17.5544	-3.10352	1.20489	-2.57577	0.0100017	NA
LOC108701887	0.701181	-1.24517	3.92683	-0.317094	0.751173	NA
LOC108701888	0.895654	1.5513	2.95265	0.525394	0.599309	NA
LOC108701889	195	-0.383939	0.671215	-0.572006	0.567318	0.787176
LOC108701890	3.34788	1.12433	1.80455	0.623052	0.53325	NA
LOC108701900	4.15402	0.522194	2.49926	0.208939	0.834496	NA
LOC108701904	1.12481	-0.481033	2.77422	-0.173394	0.862342	NA
LOC108701910	2.8152	1.48025	1.87119	0.791077	0.428899	NA
LOC108701964	2.62035	-1.01422	2.80624	-0.361415	0.717789	NA
LOC108701970	0.162765	0.622581	4.03519	0.154288	0.877383	NA
LOC108701973	5.0881	2.31335	1.89465	1.22099	0.222089	NA
LOC108701978	1.04209	0.373356	3.44227	0.108462	0.913629	NA
LOC108701981	0.327538	1.38504	4.00459	0.345863	0.729445	NA
LOC108701985	0.670118	-0.634219	3.87469	-0.163683	0.869981	NA
LOC108701993	0.471328	1.83893	3.97901	0.462157	0.643969	NA
LOC108701996	0.391821	-1.00335	3.96681	-0.252936	0.800318	NA
LOC108701998	0.897631	-1.15409	3.52689	-0.327225	0.743498	NA
LOC108702001	11.0864	-0.631976	1.3684	-0.461837	0.644198	NA
LOC108702006	3.05702	2.82494	2.56502	1.10133	0.270752	NA
LOC108702015	1.37161	-0.729044	2.66858	-0.273196	0.784703	NA
LOC108702031	1595.67	0.0314104	0.436899	0.071894	0.942686	0.978153
LOC108702033	4468.29	-1.74138	0.469787	-3.70674	0.00020994	0.00510008
LOC108702044	1.12578	-0.490269	2.40787	-0.203611	0.838657	NA
LOC108702047	1.92275	-0.189507	2.40558	-0.0787781	0.937209	NA
LOC108702050	1.07949	-2.42182	3.44249	-0.703508	0.481739	NA
LOC108702051	30.5007	0.55413	0.628311	0.881937	0.377811	0.642647
LOC108702053	26.3868	0.894685	0.986204	0.907201	0.3643	NA
LOC108702054	0.701683	-1.24256	3.86931	-0.321132	0.74811	NA
LOC108702055	3.78935	1.02141	2.55123	0.400358	0.688893	NA
LOC108702062	0.457033	-3.34293	3.99291	-0.837216	0.402471	NA
LOC108702064	4.74011	-0.679817	2.08951	-0.325348	0.744918	NA
LOC108702065	0.490303	1.95108	3.97375	0.490991	0.623432	NA
LOC108702076	0.228516	-2.66192	4.01294	-0.663334	0.507117	NA
LOC108702080	95.7322	1.07272	0.503774	2.12936	0.0332246	0.154356
LOC108702158	40.9738	-0.95173	0.957976	-0.99348	0.320476	0.590451
LOC108702162	1617.81	-0.665482	0.491197	-1.35482	0.175476	0.427164
LOC108702175	57.1131	0.528648	0.49437	1.06934	0.284918	0.554907
LOC108702180	7.68687	2.1517	1.20815	1.78098	0.0749151	NA
LOC108702189	444.013	-0.636498	0.520279	-1.22338	0.221187	0.484597
LOC108702196	5.41723	0.468235	1.34735	0.347524	0.728198	NA
LOC108702199	1.2565	-0.554949	2.65537	-0.208991	0.834455	NA
LOC108702203	34.4628	3.87185	1.26972	3.04938	0.00229311	0.0262355
LOC108702210	25.9958	0.744216	0.875772	0.849783	0.395446	NA
LOC108702217	0.457033	-3.34293	3.99291	-0.837216	0.402471	NA
LOC108702223	13.4002	-0.84205	1.10809	-0.759911	0.447308	NA
LOC108702226	5.303	-0.497789	1.58736	-0.313596	0.753828	NA
LOC108702227	2.18744	0.717945	2.61914	0.274115	0.783996	NA
LOC108702233	1.17775	2.05036	3.2536	0.630183	0.528575	NA
LOC108702235	4.72486	-2.7554	1.98252	-1.38985	0.164576	NA
LOC108702236	2.95006	1.06176	1.64307	0.646206	0.518146	NA
LOC108702243	7.55197	-0.421597	1.31125	-0.321524	0.747813	NA
LOC108702251	331.397	0.376505	0.484817	0.776592	0.4374	0.693618
LOC108702259	11.9193	1.14083	1.22833	0.928763	0.353012	NA
LOC108702261	59.7668	0.212508	0.899257	0.236315	0.813189	0.921366
LOC108702264	93.3061	-0.818916	0.585117	-1.39958	0.16164	0.407065
LOC108702270	0.358676	0.0407252	3.97461	0.0102463	0.991825	NA
LOC108702272	74.4109	-6.67476	2.44057	-2.73492	NA	NA
LOC108702276	1044.6	0.536239	0.493994	1.08552	0.277693	0.547801
LOC108702277	2.73872	-3.44866	2.33337	-1.47797	0.139416	NA
LOC108702278	96.9416	-1.83319	1.17435	-1.56103	0.118518	0.338868
LOC108702283	0.849124	-2.10977	3.54624	-0.594931	0.551889	NA
LOC108702284	7.4953	1.77826	2.78651	0.638167	NA	NA
LOC108702289	10.1868	0.441192	1.17976	0.373967	0.708429	NA
LOC108702303	1.23576	3.2156	3.19316	1.00703	0.313921	NA
LOC108702318	187.542	-0.976527	0.754017	-1.2951	0.195286	0.451989
LOC108702319	9.03462	0.550453	1.06959	0.514639	0.606805	NA
LOC108702348	0.68154	2.32839	3.95865	0.588178	0.556413	NA
LOC108702349	0.539494	-2.38588	3.99215	-0.597643	0.550078	NA
LOC108702355	1090.35	0.637475	0.730539	0.87261	0.382876	0.646972
LOC108702357	1.01001	-0.238851	2.9088	-0.0821134	0.934557	NA
LOC108702367	1.30321	-0.591766	2.67191	-0.221477	0.824721	NA
LOC108702376	1.57646	2.45149	2.58705	0.9476	0.343333	NA
LOC108702383	0.358406	0.0424113	3.9747	0.0106703	0.991486	NA
LOC108702387	4.40155	-1.16761	1.49942	-0.778708	0.436152	NA
LOC108702396	13.0591	-0.00142243	1.16138	-0.00122478	0.999023	NA
LOC108702400	0.474709	-0.560007	3.94688	-0.141886	0.88717	NA
LOC108702410	1.00757	2.92393	3.38049	0.864945	0.387069	NA
LOC108702417	11.1	-6.42646	2.70314	-2.3774	0.017435	NA
LOC108702418	6.62976	-1.69057	1.53784	-1.09931	0.271631	NA
LOC108702419	0.358676	0.0407252	3.97461	0.0102463	0.991825	NA
LOC108702435	0.668845	-0.637715	3.92309	-0.162554	0.87087	NA
LOC108702436	0.472332	1.842	3.97886	0.462945	0.643403	NA
LOC108702445	0.635969	0.0629834	3.91746	0.0160776	0.987172	NA
LOC108702448	0.931867	1.66945	3.43957	0.485367	0.627416	NA
LOC108702453	25.3118	-1.12345	0.913885	-1.22931	0.218955	NA
LOC108702458	12.9401	-0.224915	1.09831	-0.204783	0.837742	NA
LOC108702459	6.71711	-2.50013	1.35416	-1.84626	0.0648547	NA
LOC108702460	1.34528	-4.15798	3.82989	-1.08567	0.277627	NA
LOC108702465	0.996345	0.351769	3.38999	0.103767	0.917354	NA
LOC108702483	1930.54	-1.84289	0.572734	-3.21771	0.00129219	0.0177573
LOC108702488	0.244148	1.05974	4.01583	0.263889	0.791865	NA
LOC108702492	191.147	0.390508	0.541129	0.721655	0.470507	0.71703
LOC108702493	11.0288	0.974845	1.34708	0.723674	0.469266	NA
LOC108702494	71.9067	0.695877	0.742177	0.937616	0.348442	0.616558
LOC108702495	2894.37	-0.634674	0.543249	-1.16829	0.242689	0.509543
LOC108702499	2151.53	-0.961175	0.491845	-1.95422	0.050675	0.200807
LOC108702501	1.58105	-0.39326	2.51445	-0.1564	0.875718	NA
LOC108702502	4812.28	-0.985582	0.305016	-3.23125	0.0012325	0.0171979
LOC108702512	0.358908	0.0444773	3.97462	0.0111903	0.991072	NA
LOC108702517	8.43717	2.2106	1.30545	1.69336	0.0903862	NA
LOC108702520	13.022	-7.64353	2.90131	-2.63451	0.00842581	NA
LOC108702522	36.2702	-0.680527	0.735862	-0.924803	0.355069	0.623177
LOC108702533	3.00508	-5.47534	3.84013	-1.42582	0.15392	NA
LOC108702545	8.15117	0.813417	1.27179	0.639586	0.522442	NA
LOC108702546	3.42541	1.95461	2.37352	0.823505	0.410221	NA
LOC108702550	13.8002	1.42914	1.06877	1.33719	0.18116	NA
LOC108702554	1130.2	-1.01742	0.413317	-2.46159	0.0138323	0.0886271
LOC108702556	2565.44	1.24463	0.350588	3.55013	0.000385044	0.00786742
LOC108702563	1541.3	0.685244	0.364769	1.87857	0.0603031	0.223783
LOC108702564	7.78488	1.88106	1.24982	1.50506	0.132308	NA
LOC108702565	128.103	1.01485	0.783323	1.29557	0.195124	0.451878
LOC108702568	117.832	-0.864152	0.536999	-1.60922	0.107567	0.319266
LOC108702569	52.7229	-0.526996	1.01122	-0.521148	0.602264	0.80925
LOC108702571	7.44702	-1.56897	1.6409	-0.956165	0.338989	NA
LOC108702574	14.0026	-0.18416	1.2878	-0.143003	0.886287	NA
LOC108702579	2.86965	-2.14385	1.99643	-1.07384	0.282893	NA
LOC108702581	682.107	-0.322521	0.6205	-0.519777	0.603219	0.809847
LOC108702582	1.27395	0.372547	3.15021	0.118261	0.905861	NA
LOC108702583	0.244148	1.05974	4.01583	0.263889	0.791865	NA
LOC108702589	665.519	-1.46473	0.449137	-3.26121	0.00110938	0.0160354
LOC108702592	126.446	-2.69871	0.918893	-2.93691	0.00331502	0.0342089
LOC108702601	1124.7	-2.35785	0.710268	-3.31967	0.000901239	0.0138915
LOC108702603	25.6977	-0.290329	0.653528	-0.444249	0.656863	NA
LOC108702610	8.41519	-0.594724	1.40143	-0.424369	0.671296	NA
LOC108702612	1001.16	1.17474	0.452195	2.59786	0.0093806	0.0685038
LOC108702617	4.8126	-2.172	1.48863	-1.45906	0.144549	NA
LOC108702621	1.69412	1.36541	2.04984	0.666106	0.505343	NA
LOC108702625	97.1156	0.066994	0.770436	0.086956	0.930706	0.972186
LOC108702627	197.247	-0.558384	0.577698	-0.966567	0.33376	0.603221
LOC108702629	76.1881	-2.09279	0.736826	-2.84028	0.00450745	0.0420371
LOC108702630	60.8158	-0.881175	0.701425	-1.25626	0.20902	0.46843
LOC108702633	86.3746	-1.01168	0.496561	-2.03738	0.0416122	0.176977
LOC108702636	845.234	-1.34029	0.435628	-3.07668	0.0020932	0.0246852
LOC108702638	10.6642	1.16591	1.70102	0.685419	0.493079	NA
LOC108702639	1575.4	-0.333881	0.329003	-1.01483	0.310188	0.581998
LOC108702640	4.0665	1.09902	1.59888	0.687365	0.491853	NA
[truncated: 46,456 more rows]

## Sheet: X_laevis_BlastulaVSGastrula
ID	baseMean	log2FoldChange	lfcSE	stat	pvalue	padj
1a11.L	2665.59	10.8456	1.53708	7.05597	1.71402e-12	3.23946e-09
42sp43.L	3554.52	0.641289	1.01086	0.634401	0.525819	0.968333
42sp50.L	1719.25	0.281815	0.599326	0.47022	0.638198	0.984145
ATP6	89976.3	0.666523	0.882402	0.75535	0.450039	0.942431
ATP8	24112.1	0.350456	0.912725	0.383966	0.701003	0.993828
COX1	2.18132e+06	1.09115	0.978636	1.11497	0.264864	0.813028
COX2	490772	1.10156	0.875927	1.25759	0.20854	0.743039
COX3	515687	0.83796	0.912215	0.9186	0.358305	0.894466
CYTB	341141	0.62247	0.807209	0.771139	0.440625	0.938149
LOC100036818	1.5146	3.03544	2.8927	1.04935	0.294019	NA
LOC100036823	31.3216	6.04108	3.73632	1.61686	NA	NA
LOC100036828	294.261	7.06795	1.41112	5.00875	5.47848e-07	4.95054e-05
LOC100036831	447.47	0.19006	0.666793	0.285036	0.775616	0.997011
LOC100036845	755.33	-0.00302655	0.75195	-0.00402494	0.996789	0.999931
LOC100036900	0.769466	3.15781	3.9662	0.79618	0.425927	NA
LOC100036918	2.77973	-1.35404	2.67034	-0.507068	0.612107	NA
LOC100036976	0.951057	1.91702	3.97629	0.482113	0.629725	NA
LOC100037001	2280.13	1.28589	0.72455	1.77474	0.0759406	0.453254
LOC100037016	907.064	-0.664895	0.600346	-1.10752	0.26807	0.817047
LOC100037040	390.59	-0.977751	0.807388	-1.211	0.225893	0.767505
LOC100037078	625.357	-0.10716	0.723659	-0.148081	0.882279	0.999931
LOC100037108	0.941574	-0.824378	3.94467	-0.208985	0.83446	NA
LOC100037118	16.4456	0.201456	1.26335	0.159461	0.873305	0.999931
LOC100037197	2423.74	-0.423817	0.770366	-0.55015	0.582217	0.978476
LOC100037204	0.32018	1.92491	4.04065	0.476386	0.6338	NA
LOC100037226	13629.1	0.397455	0.647352	0.61397	0.539235	0.969564
LOC100037235	199.672	-0.0378565	0.754063	-0.0502033	0.95996	0.999931
LOC100049737	1693.45	-1.29994	0.834943	-1.55692	0.11949	0.578509
LOC100049756	1.35565	-0.805545	3.01357	-0.267306	0.789234	NA
LOC100049763	316.522	0.0711135	0.693698	0.102514	0.918349	0.999931
LOC100101283	301.906	-0.239276	0.783478	-0.305402	0.76006	0.995991
LOC100126627	38.1852	-0.139844	1.33742	-0.104563	NA	NA
LOC100126628	65.1589	-0.018855	0.850378	-0.0221724	0.98231	0.999931
LOC100126633	5.51515	2.59058	2.08514	1.2424	0.21409	0.75138
LOC100126637	8.59854	4.44119	2.15662	2.05933	0.0394628	0.308241
LOC100126638	802.88	0.388718	0.765781	0.50761	0.611727	0.982294
LOC100126651	5.55151	4.25443	2.08476	2.04073	0.0412774	0.316063
LOC100126657	2.84839	0.712548	2.37572	0.29993	0.764231	NA
LOC100126660	1.17674	-2.51189	3.5421	-0.709153	0.47823	NA
LOC100127252	5.83592	-0.636039	1.96901	-0.323025	0.746676	0.995991
LOC100127287	199.76	-0.889398	0.599066	-1.48464	0.137639	0.622065
LOC100127300	69.6747	1.49091	0.837553	1.78008	0.0750626	0.451108
LOC100127312	5694.14	-0.66483	0.687167	-0.967495	0.333297	0.876565
LOC100127316	2378.11	-0.580885	0.625741	-0.928315	0.353244	0.891715
LOC100127323	758.603	3.49692	0.992261	3.52419	0.000424775	0.0121306
LOC100127337	19.4512	2.41586	1.17826	2.05036	0.0403296	0.312228
LOC100137612	870.924	0.100274	0.564532	0.177623	0.859019	0.999931
LOC100137623	5.55815	3.01918	2.07092	1.4579	0.144869	0.638072
LOC100137644	326.823	-0.0685281	0.58637	-0.116868	0.906964	0.999931
LOC100137665	48.5557	4.58047	1.14642	3.99546	6.45685e-05	0.00258388
LOC100137672	3962.12	0.0758345	0.674518	0.112428	0.910484	0.999931
LOC100137715	2.1078	4.59116	2.88368	1.59212	0.111359	NA
LOC100158288	44.346	8.99267	1.59275	5.64601	1.64218e-08	2.89595e-06
LOC100158299	2128.15	-0.861933	0.58115	-1.48315	0.138034	0.622889
LOC100158309	2.44593	4.81924	2.85745	1.68655	0.0916895	NA
LOC100158321	462.562	-0.773387	0.707265	-1.09349	0.274179	0.824149
LOC100158331	299.56	-0.41725	0.594637	-0.701689	0.482873	0.955163
LOC100158333	3029.46	-0.387581	0.673578	-0.575407	0.565016	0.97528
LOC100158370	292.992	-0.363765	0.974559	-0.373261	0.708954	0.994475
LOC100158389	1158.46	4.7312	1.25657	3.76517	0.000166439	0.00566169
LOC100174801	3.90521	3.70287	2.16972	1.70661	0.0878948	NA
LOC100189574	15.031	2.42658	1.34128	1.80915	0.070427	0.434241
LOC100191024	2066.25	1.90751	0.687003	2.77657	0.00549355	0.0846467
LOC100191026	1871.93	1.07668	0.672913	1.60003	0.109593	0.553088
LOC100192369	31.4078	4.11994	1.16766	3.52838	0.000418117	0.0120328
LOC100217317	3.27619	-0.601825	2.27406	-0.264647	0.791281	NA
LOC100217319	69.989	-1.2881	1.36648	-0.942637	NA	NA
LOC100301952	1.12063	3.69529	3.94786	0.936024	0.349261	NA
LOC100301958	559.776	1.73191	0.76537	2.26284	0.0236458	0.226474
LOC100301959	502.058	-0.864262	0.96118	-0.899167	0.368564	0.901476
LOC100335021	0.258211	1.71602	4.05272	0.423425	0.671985	NA
LOC100335115	3.42861	2.98505	1.97822	1.50896	0.13131	NA
LOC100462920	2277.66	0.0604482	0.59053	0.102363	0.918469	0.999931
LOC100505423	2819.68	1.0457	0.621766	1.68182	0.0926046	0.505392
LOC100505442	1154.71	-0.291802	0.676442	-0.431378	0.666194	0.9891
LOC100505446	3006.03	0.204669	0.709109	0.288629	0.772865	0.996831
LOC100653495	10052	-0.00745897	0.774687	-0.00962837	0.992318	0.999931
LOC100653500	132.184	-0.0360125	3.32206	-0.0108404	NA	NA
LOC100653508	131.372	2.03326	0.806819	2.5201	0.0117321	0.142968
LOC101027262	0.48027	2.47877	4.00129	0.619493	0.535592	NA
LOC101027264	0.227488	-1.57113	4.03436	-0.389437	0.696953	NA
LOC101027269	2.88236	-3.15458	2.30552	-1.36827	0.171228	NA
LOC101027273	196.042	-0.662313	0.804119	-0.82365	0.410138	0.924216
LOC101027277	4.30342	3.887	2.18218	1.78125	0.0748718	0.450299
LOC101027278	44.3551	0.811566	0.989742	0.819977	0.412229	0.924521
LOC101027285	384.2	-0.328201	0.635821	-0.516185	0.605725	0.980825
LOC101027287	815.989	0.0851027	0.753381	0.112961	0.910061	0.999931
LOC101027292	4.28725	2.04573	1.81277	1.12851	0.259104	0.806358
LOC101027296	47.3194	8.1302	2.00921	4.04647	NA	NA
LOC101243550	1.23437	2.72092	3.94604	0.689532	0.490489	NA
LOC101243554	3.62945	1.75917	2.24518	0.783531	0.433315	NA
LOC108695218	11.501	1.89056	1.83799	1.0286	0.303668	0.854718
LOC108695220	11.5265	7.05387	2.70443	2.60827	NA	NA
LOC108695235	86.2956	-0.254514	0.990216	-0.257029	0.797157	0.998816
LOC108695242	314.946	-0.387661	0.906887	-0.427463	0.669042	0.989207
LOC108695243	8.4107	-1.13413	1.80451	-0.628495	0.52968	0.969508
LOC108695244	2.28336	1.19046	3.38492	0.351696	0.725066	NA
LOC108695246	0.588869	-0.369315	3.98817	-0.0926025	0.926219	NA
LOC108695247	87.7908	-1.24242	0.742308	-1.67373	0.0941843	0.510695
LOC108695252	3135.51	-0.45258	0.608603	-0.743637	0.457096	0.94553
LOC108695257	5.1352	1.15817	2.19617	0.527359	0.597944	0.979893
LOC108695263	1982.04	-0.349825	0.668606	-0.523215	0.600824	0.980096
LOC108695267	0.96054	3.4737	3.95462	0.87839	0.379732	NA
LOC108695274	0.32018	1.92491	4.04065	0.476386	0.6338	NA
LOC108695282	17.302	2.07807	3.74334	0.555136	NA	NA
LOC108695289	493.196	-0.55461	0.67535	-0.821218	0.411522	0.924365
LOC108695294	1145.68	-0.311925	0.587917	-0.530559	0.595724	0.979375
LOC108695296	3.491	5.3329	2.98081	1.78908	0.0736025	NA
LOC108695306	1.43657	-0.336594	3.85824	-0.0872401	0.930481	NA
LOC108695307	8.46411	2.51981	2.07291	1.21559	0.224141	0.765488
LOC108695312	2228.88	0.167282	0.623732	0.268196	0.788549	0.997932
LOC108695316	6.90775	1.9404	1.63454	1.18712	0.235179	0.779402
LOC108695328	9.49061	1.70824	1.732	0.98628	0.323996	0.869805
LOC108695329	1381.38	-0.649961	0.639362	-1.01658	0.309354	0.85927
LOC108695335	2.21572	-0.859407	2.551	-0.336891	0.736199	NA
LOC108695343	15.8624	0.988492	1.16218	0.850551	0.395019	0.915368
LOC108695344	4.71373	-0.727031	1.52123	-0.477924	0.632704	0.984028
LOC108695345	2017.25	1.14655	0.57968	1.97789	0.0479409	0.345323
LOC108695348	0.368431	0.761271	4.05171	0.187889	0.850964	NA
LOC108695349	3104.43	-0.219723	0.635583	-0.345704	0.729565	0.995052
LOC108695351	401.953	0.0537598	0.812026	0.0662045	0.947215	0.999931
LOC108695356	9.03821	2.74706	1.71133	1.60522	0.108445	0.550732
LOC108695367	30.0168	0.00811754	1.07831	0.007528	0.993994	0.999931
LOC108695376	1.26175	0.142072	3.88056	0.0366113	0.970795	NA
LOC108695380	1.58039	1.75954	3.26806	0.538405	0.590297	NA
LOC108695382	59.9689	4.90889	1.2666	3.87566	0.000106338	0.00393057
LOC108695383	59.619	0.183878	1.03907	0.176964	0.859536	0.999931
LOC108695387	18.5687	1.86005	1.27763	1.45586	0.145432	0.63913
LOC108695392	142.04	-1.04064	2.52902	-0.411481	NA	NA
LOC108695395	0.48027	2.47877	4.00129	0.619493	0.535592	NA
LOC108695404	1243.29	0.691615	0.766604	0.90218	0.366961	0.900134
LOC108695407	97.5643	-1.04637	1.49044	-0.702051	0.482648	0.955163
LOC108695416	3.21677	-0.350036	2.01101	-0.17406	0.861818	NA
LOC108695428	1.6009	4.20836	3.93563	1.0693	0.284935	NA
LOC108695431	1908.02	-0.281426	0.756639	-0.371943	0.709936	0.994657
LOC108695445	53.8062	0.964569	0.918681	1.04995	0.293741	0.84535
LOC108695457	21.7219	-2.88294	1.50095	-1.92074	0.054764	0.375837
LOC108695459	245.005	1.19421	0.678413	1.76029	0.0783581	0.460647
LOC108695463	25.3763	-0.849487	0.989127	-0.858826	0.390437	0.912644
LOC108695473	0.947083	0.713212	3.34277	0.213359	0.831047	NA
LOC108695474	1646.73	-0.269351	0.950209	-0.283465	0.77682	0.997456
LOC108695481	41.3367	-0.128367	1.08968	-0.117802	0.906224	0.999931
LOC108695484	743.378	1.46548	0.759547	1.92942	0.0536793	0.371065
LOC108695493	74.5653	0.0972929	1.08289	0.0898456	0.92841	0.999931
LOC108695498	115.731	0.0874907	0.82747	0.105733	0.915794	0.999931
LOC108695500	4.12646	5.56597	2.73616	2.03423	0.0419286	NA
LOC108695502	85.6111	0.143004	0.727402	0.196596	0.844144	0.999931
LOC108695504	21.7843	0.341804	1.04506	0.327066	0.743618	0.995991
LOC108695506	1433	8.72437	1.39178	6.2685	3.64548e-10	1.36113e-07
LOC108695508	1072.44	0.299159	0.580786	0.515092	0.606489	0.981161
LOC108695509	170.892	0.986277	0.760265	1.29728	0.194535	0.725796
LOC108695511	1408.05	-0.0463993	0.610688	-0.0759788	0.939436	0.999931
LOC108695513	157.462	8.06773	1.5638	5.15906	2.48193e-07	2.67081e-05
LOC108695514	1.76099	4.34553	3.93302	1.10488	0.26921	NA
LOC108695516	109.058	-0.966163	0.876823	-1.10189	0.270509	0.819552
LOC108695517	433.155	0.157726	0.655666	0.240558	0.809898	0.999931
LOC108695519	197.993	0.665228	0.819015	0.812229	0.41666	0.926843
LOC108695520	267.221	-0.369177	0.792576	-0.465793	0.641363	0.985027
LOC108695521	80.0787	8.87603	1.74328	5.09156	3.55131e-07	3.50118e-05
LOC108695522	760.521	0.305359	0.956332	0.319302	0.749497	0.995991
LOC108695523	146.528	-0.28947	0.756225	-0.382783	0.701881	0.993828
LOC108695525	155.919	0.585619	0.651994	0.898197	0.369081	0.901669
LOC108695526	40.9489	-0.0622539	0.774925	-0.0803355	0.93597	0.999931
LOC108695528	274.645	0.233056	1.02679	0.226975	0.820443	0.999931
LOC108695529	439.252	-0.524726	0.84329	-0.622237	0.533786	0.969508
LOC108695530	21.2861	0.632299	1.21725	0.519449	0.603448	0.980508
LOC108695532	1915.79	-0.32012	0.814149	-0.393196	0.694175	0.993594
LOC108695533	3.52585	0.702122	2.36283	0.297153	0.76635	NA
LOC108695535	547.771	0.787531	0.932071	0.844927	0.398152	0.91697
LOC108695536	150.707	0.0426645	0.925626	0.0460925	0.963237	0.999931
LOC108695537	4.49072	0.964092	1.55656	0.619375	0.535669	0.969564
LOC108695538	2091.85	0.242152	0.727067	0.333053	0.739094	0.995667
LOC108695539	41.572	0.475754	0.783418	0.60728	0.543665	0.971093
LOC108695540	238.91	-0.293462	0.964107	-0.304387	0.760833	0.995991
LOC108695541	25.5734	-0.443524	0.969928	-0.457276	0.647473	0.985912
LOC108695542	1.59928	2.34321	3.20896	0.730209	0.465262	NA
LOC108695543	31.5805	-0.118694	1.12927	-0.105107	0.916291	0.999931
LOC108695544	264.797	2.21587	0.897428	2.46913	0.0135441	0.157527
LOC108695547	8.40935	5.62172	1.83981	3.05559	0.00224615	0.0446231
LOC108695548	5572.3	0.0366138	0.627575	0.0583417	0.953476	0.999931
LOC108695550	2.45073	0.327426	1.9087	0.171544	0.863796	NA
LOC108695551	26.1363	-0.0088828	1.07775	-0.00824195	0.993424	0.999931
LOC108695552	39.3022	1.14302	1.14389	0.999242	0.317677	0.866527
LOC108695554	114.103	0.370441	0.887204	0.417537	0.676286	0.98921
LOC108695555	353.992	4.85535	1.15504	4.2036	2.62704e-05	0.00123431
LOC108695557	8.00028	-0.0864789	1.95696	-0.0441905	0.964753	0.999931
LOC108695558	0.96054	3.4737	3.95462	0.87839	0.379732	NA
LOC108695561	778.581	0.0522468	1.17881	0.0443216	0.964648	0.999931
LOC108695562	1897.98	-0.424486	0.608344	-0.697774	0.485319	0.955733
LOC108695564	789.523	-0.407789	1.00742	-0.404787	0.685634	0.992492
LOC108695568	240.786	0.434033	0.859771	0.504824	0.613682	0.982343
LOC108695570	8.31654	3.99076	1.8354	2.17432	0.0296809	0.259933
LOC108695571	1634.39	-0.928092	0.728358	-1.27422	0.202584	0.734899
LOC108695572	1.65837	0.890396	3.21829	0.276667	0.782036	NA
LOC108695573	4.36754	3.86635	2.10587	1.83598	0.0663605	0.419334
LOC108695575	38.7754	-0.203035	1.02789	-0.197525	0.843417	0.999931
LOC108695576	137.074	-0.0231159	0.973066	-0.0237558	0.981047	0.999931
LOC108695577	477.604	-0.0535281	0.661092	-0.0809692	0.935466	0.999931
LOC108695579	357.143	2.21813	0.875876	2.53248	0.011326	0.139399
LOC108695580	87.5911	-0.215041	0.968032	-0.222142	0.824203	0.999931
LOC108695582	60.1691	-0.283657	0.885526	-0.320326	0.748721	0.995991
LOC108695583	33.2732	0.217286	0.876544	0.24789	0.80422	0.999931
LOC108695585	2694.84	-1.0527	0.721469	-1.4591	0.144537	0.637303
LOC108695586	898.747	-0.382664	0.965185	-0.396467	0.69176	0.993392
LOC108695588	67.1939	1.27668	1.0274	1.24264	0.214002	0.751293
LOC108695590	15.2223	-0.0625	1.41729	-0.0440982	0.964826	0.999931
LOC108695592	182.684	-0.355291	0.950066	-0.373964	0.708431	0.994475
LOC108695593	1.12063	3.69529	3.94786	0.936024	0.349261	NA
LOC108695596	0.64036	2.89139	3.97809	0.726828	0.467331	NA
LOC108695611	4.32243	5.63976	3.23025	1.74592	0.0808245	0.468029
LOC108695612	1.18803	1.79513	3.90701	0.459462	0.645902	NA
LOC108695613	0.48027	2.47877	4.00129	0.619493	0.535592	NA
LOC108695621	0.569833	-1.02675	4.01596	-0.255668	0.798207	NA
LOC108695627	4.16234	5.58535	3.25924	1.7137	0.0865839	NA
LOC108695633	0.337707	-1.9991	4.01556	-0.497839	0.618598	NA
LOC108695638	3.37592	2.2759	2.54899	0.892865	0.37193	NA
LOC108695640	0.48027	2.47877	4.00129	0.619493	0.535592	NA
LOC108695645	0.32018	1.92491	4.04065	0.476386	0.6338	NA
LOC108695648	0.87601	3.33203	3.9595	0.841527	0.400053	NA
LOC108695665	11.8272	-0.496171	1.31021	-0.378695	0.704915	0.993828
LOC108695671	5.82644	-0.571771	1.89101	-0.302362	0.762376	0.995991
LOC108695672	3288.87	-1.00495	0.719234	-1.39726	0.162337	0.672236
LOC108695673	222.856	1.28183	1.02098	1.25549	0.209302	0.744365
LOC108695678	7.16666	-0.645243	1.26694	-0.509291	0.610548	0.982073
LOC108695679	10.8426	2.66931	1.41988	1.87996	0.060114	0.396576
LOC108695684	0.4304	0.970154	4.03964	0.240159	0.810207	NA
LOC108695689	3305.99	-0.130956	0.885694	-0.147857	0.882456	0.999931
LOC108695691	69.5174	1.22496	0.879245	1.39319	0.163562	0.674425
LOC108695692	0.80045	3.21175	3.96404	0.810223	0.417812	NA
LOC108695694	3.8109	5.44381	2.41427	2.25484	0.0241431	NA
LOC108695696	1981.9	0.48019	0.703146	0.682916	0.49466	0.958558
LOC108695697	0.80045	3.21175	3.96404	0.810223	0.417812	NA
LOC108695699	154.219	0.93659	0.940353	0.995999	0.319251	0.86768
LOC108695700	122.734	0.300401	1.00038	0.300289	0.763957	0.995991
LOC108695702	2.97714	1.40138	2.31827	0.604492	0.545516	NA
LOC108695707	1.12063	3.69529	3.94786	0.936024	0.349261	NA
LOC108695708	8.46643	3.21823	2.25095	1.42972	0.152797	0.653942
LOC108695710	1.76099	4.34553	3.93302	1.10488	0.26921	NA
LOC108695711	110.758	0.986978	1.06009	0.931033	0.351836	0.890903
LOC108695724	29.3308	-0.0804039	1.19671	-0.0671873	0.946433	0.999931
LOC108695735	1658.68	-0.575157	0.768096	-0.748808	0.453973	0.945033
LOC108695740	5.5988	6.0109	2.23704	2.68699	0.00721001	0.102485
LOC108695742	0.32018	1.92491	4.04065	0.476386	0.6338	NA
LOC108695745	3.2692	3.44947	3.09169	1.11572	0.264542	NA
LOC108695756	2.60322	-0.215416	2.15127	-0.100134	0.920238	NA
LOC108695757	4.59021	2.33568	1.67562	1.39392	0.163342	0.674338
LOC108695759	76.1787	0.914944	0.790595	1.15729	0.247155	0.793478
LOC108695761	6.16423	0.491742	1.70562	0.288308	0.773111	0.996831
LOC108695770	1.23437	2.72092	3.94604	0.689532	0.490489	NA
LOC108695777	746.281	-0.0420646	0.668332	-0.0629396	0.949815	0.999931
LOC108695780	1.49711	0.0104588	2.50501	0.00417514	0.996669	NA
LOC108695783	162.584	-0.93196	0.633725	-1.4706	0.141398	0.630714
LOC108695792	1.91115	2.05303	3.09985	0.6623	0.507779	NA
LOC108695797	7.25856	1.93625	1.84808	1.04771	0.294774	0.846189
LOC108695799	11.1243	0.80995	1.41382	0.572879	0.566726	0.975965
LOC108695802	31.8308	1.00768	0.952432	1.05801	0.29005	0.841574
LOC108695811	7.01447	3.31753	2.42265	1.36938	0.17088	0.687053
LOC108695813	3.27353	-0.503256	1.68455	-0.298747	0.765133	NA
LOC108695817	321.815	-0.53885	0.768007	-0.701621	0.482915	0.955165
LOC108695821	1.61703	-0.341802	2.93152	-0.116595	0.907181	NA
LOC108695822	0.981592	0.77436	3.91106	0.197992	0.843051	NA
LOC108695823	1.51637	4.12718	3.76282	1.09683	0.272715	NA
LOC108695825	176.997	10.0344	1.81686	5.52295	3.3335e-08	4.96072e-06
LOC108695826	9.86658	6.822	2.31358	2.94868	0.00319132	0.0576497
LOC108695828	6.52947	3.6428	1.59382	2.28558	0.022279	0.218434
LOC108695830	1.40655	0.986798	3.36049	0.293648	0.769027	NA
LOC108695832	25.6462	6.50232	1.75793	3.69886	0.000216573	0.00699729
LOC108695833	0.80045	3.21175	3.96404	0.810223	0.417812	NA
LOC108695834	14.297	0.856982	1.66863	0.513583	0.607543	0.981434
LOC108695840	0.470338	-1.0478	4.01516	-0.260962	0.794122	NA
LOC108695851	0.48027	2.47877	4.00129	0.619493	0.535592	NA
LOC108695859	0.64036	2.89139	3.97809	0.726828	0.467331	NA
LOC108695861	0.32018	1.92491	4.04065	0.476386	0.6338	NA
LOC108695864	0.725024	0.0941127	3.95508	0.0237954	0.981016	NA
LOC108695877	0.796208	-3.12053	3.96373	-0.787273	0.431122	NA
LOC108695886	78.7721	-0.821264	1.33626	-0.6146	0.538819	0.969564
LOC108695887	3.16552	4.18549	2.43693	1.71753	0.0858825	NA
LOC108695891	0.981592	0.77436	3.91106	0.197992	0.843051	NA
LOC108695893	24.6488	-3.32001	3.74883	-0.885611	NA	NA
LOC108695894	0.789347	-0.860369	3.96678	-0.216893	0.828291	NA
LOC108695896	0.547668	0.24633	3.99407	0.0616738	0.950823	NA
LOC108695898	0.64036	2.89139	3.97809	0.726828	0.467331	NA
LOC108695903	1.96106	0.209165	2.27671	0.0918717	0.9268	NA
LOC108695904	1.04899	-0.274376	3.90413	-0.0702784	0.943972	NA
LOC108695905	4.95382	5.83575	2.71227	2.15161	0.0314277	0.269051
LOC108695908	358.025	-0.290548	0.978403	-0.296961	0.766496	0.995991
LOC108695911	2.72153	4.97277	3.64715	1.36347	0.172735	NA
LOC108695914	0.32018	1.92491	4.04065	0.476386	0.6338	NA
LOC108695915	1.14306	2.63553	3.9499	0.66724	0.504619	NA
LOC108695916	17.4404	0.473466	0.957576	0.494442	0.620994	0.982852
LOC108695917	0.4713	2.38853	4.00728	0.596048	0.551143	NA
LOC108695918	234.93	0.440079	0.768105	0.572941	0.566685	0.975965
LOC108695919	405.114	-0.180536	0.826533	-0.218426	0.827097	0.999931
LOC108695921	52.4218	0.325148	1.06833	0.30435	0.760861	0.995991
LOC108695923	3.76001	0.660748	2.22769	0.296607	0.766767	NA
LOC108695931	4.51414	0.612838	2.21598	0.276554	0.782123	0.997507
LOC108695941	18.0501	-0.0897272	1.47448	-0.0608533	0.951476	0.999931
LOC108695943	6.93804	1.66645	2.01252	0.828041	0.407647	0.922576
LOC108695944	2.33606	0.627154	2.49433	0.251431	0.801481	NA
LOC108695945	4.46337	-0.126463	1.67971	-0.0752886	0.939985	0.999931
LOC108695947	16.3121	-0.311028	1.39729	-0.222594	0.823852	0.999931
LOC108695948	24.8247	0.105298	1.43816	0.0732174	0.941633	0.999931
LOC108695958	596.624	3.36726	1.01916	3.30395	0.00095333	0.0232842
LOC108695959	70.1715	2.71759	1.12062	2.42508	0.015305	0.171329
LOC108695960	3310.84	0.509261	0.825194	0.61714	0.537142	0.969564
LOC108695961	586.055	0.15191	1.0836	0.14019	0.88851	0.999931
LOC108695966	1.16774	-2.29447	3.95872	-0.579598	0.562185	NA
LOC108695967	1.0361	3.57582	3.95137	0.904956	0.365489	NA
LOC108695969	0.80045	3.21175	3.96404	0.810223	0.417812	NA
LOC108695971	1.71095	-3.14518	3.13926	-1.00189	0.316399	NA
LOC108695976	1364.86	7.10626	1.2078	5.88367	4.01276e-09	9.72623e-07
LOC108695977	3.38311	4.15824	2.74573	1.51444	0.129915	NA
LOC108695981	1.41706	-0.263324	3.85844	-0.0682461	0.94559	NA
LOC108695983	7.65299	0.2568	1.8928	0.135672	0.89208	0.999931
LOC108695984	0.736861	0.957233	3.94784	0.24247	0.808416	NA
LOC108695986	0.330658	-1.97789	4.01637	-0.492457	0.622396	NA
LOC108695987	0.258211	1.71602	4.05272	0.423425	0.671985	NA
LOC108695989	4.27609	4.61379	2.94301	1.56771	0.116948	0.573043
LOC108695990	12.3511	1.76803	1.0748	1.64499	0.099972	0.528134
LOC108696005	23.7028	0.463404	0.856979	0.540742	0.588686	0.978763
LOC108696007	1362.5	0.0093523	0.708936	0.013192	0.989475	0.999931
LOC108696008	80.2503	0.23432	1.11129	0.210853	0.833002	0.999931
LOC108696012	197.619	3.38038	0.924796	3.65527	0.00025691	0.0080538
LOC108696015	6.37173	0.822796	2.131	0.386108	0.699417	0.993828
LOC108696016	1.54617	1.6546	2.60079	0.636193	0.524651	NA
LOC108696020	9.74788	0.644749	1.18847	0.542505	0.58747	0.978545
LOC108696023	0.64036	2.89139	3.97809	0.726828	0.467331	NA
LOC108696024	1.1734	-0.780338	2.76828	-0.281886	0.778031	NA
LOC108696025	26.1111	-0.0375475	1.26845	-0.029601	0.976385	0.999931
LOC108696026	1.68267	-0.627426	3.26616	-0.192099	0.847664	NA
LOC108696027	0.64036	2.89139	3.97809	0.726828	0.467331	NA
LOC108696028	0.55583	2.66594	3.98997	0.66816	0.504031	NA
LOC108696029	0.707758	0.800196	3.95425	0.202364	0.839633	NA
LOC108696031	7.33874	4.20085	2.20555	1.90467	0.0568226	0.38378
LOC108696033	2.72153	4.97277	3.64715	1.36347	0.172735	NA
LOC108696035	5.38924	5.95053	2.56683	2.31824	0.0204364	0.206536
LOC108696036	18.9878	-1.30948	1.51781	-0.862746	0.388277	0.911347
LOC108696038	64.0811	-1.1373	1.45828	-0.779895	NA	NA
LOC108696039	10596.5	-0.0643774	0.800718	-0.0803996	0.935919	0.999931
LOC108696040	3.08099	4.14258	2.39184	1.73197	0.0832792	NA
LOC108696041	1.10691	2.58114	3.6042	0.71615	0.473899	NA
LOC108696050	5.60138	5.01567	2.28803	2.19214	0.0283695	0.253552
LOC108696053	18.8023	0.551233	1.44114	0.382499	0.702092	0.993828
LOC108696057	340.183	-0.450555	0.720358	-0.62546	0.531669	0.969508
LOC108696059	43.5191	-0.244699	0.8466	-0.289037	0.772553	0.996831
LOC108696061	767.678	6.83233	1.28025	5.3367	9.46534e-08	1.16947e-05
LOC108696064	221.537	0.000229414	0.842165	0.00027241	0.999783	0.999931
LOC108696071	9.98292	6.84246	2.07229	3.30188	0.000960394	0.023364
LOC108696074	8.93581	-2.34435	1.66396	-1.4089	0.158864	0.666195
LOC108696075	21.1916	0.31621	1.06042	0.298194	0.765555	0.995991
LOC108696078	463.47	4.55601	1.06438	4.28042	1.86542e-05	0.000938124
LOC108696083	737.364	-1.46218	0.761982	-1.91892	0.0549943	0.376445
LOC108696092	0.900642	-2.11604	3.9654	-0.533625	0.593601	NA
LOC108696105	100.07	-0.336572	0.819545	-0.410682	0.681306	0.990778
LOC108696108	285.688	-0.428891	0.676167	-0.634298	0.525886	0.968333
LOC108696109	2.70775	-0.80309	2.23857	-0.358751	0.719781	NA
LOC108696111	2600.99	0.150051	0.683457	0.219546	0.826225	0.999931
LOC108696113	13.1989	0.549235	1.41771	0.38741	0.698453	0.993828
LOC108696115	18.6826	0.40394	1.68404	0.239863	0.810436	0.999931
LOC108696116	38.0755	-0.706168	1.01105	-0.698451	0.484895	0.955639
LOC108696120	41.8764	-0.117062	0.777809	-0.150502	0.880369	0.999931
LOC108696127	1446.46	-0.162164	0.836569	-0.193845	0.846298	0.999931
LOC108696129	33.3727	2.07251	1.01301	2.0459	0.0407664	0.313831
LOC108696140	79.4251	-0.449175	1.3569	-0.331031	0.740621	0.995991
LOC108696143	1032.66	0.00516715	0.706363	0.00731515	0.994163	0.999931
LOC108696147	0.459764	-1.01611	4.01637	-0.252992	0.800275	NA
LOC108696154	3.45867	-4.19229	3.07447	-1.36358	0.172699	NA
LOC108696163	16.6165	-0.238082	1.08875	-0.218676	0.826903	0.999931
LOC108696164	1.48077	1.16098	3.30078	0.35173	0.725041	NA
LOC108696166	451.657	-1.33065	0.82396	-1.61495	0.106323	0.545666
LOC108696168	13.2269	-0.659592	1.00658	-0.655282	0.512286	0.964765
LOC108696171	507.83	-0.536647	0.788214	-0.680839	0.495973	0.959065
LOC108696183	3.59624	2.49779	2.33268	1.07078	0.284269	NA
LOC108696198	16.4356	-0.563187	1.41907	-0.396871	0.691462	0.993358
LOC108696199	1591.5	1.63894	1.19023	1.37699	0.168514	0.683463
LOC108696205	5.63342	-0.30662	1.5491	-0.197935	0.843096	0.999931
LOC108696206	0.459764	-1.01611	4.01637	-0.252992	0.800275	NA
LOC108696207	208.157	0.465755	0.602772	0.772689	0.439707	0.937711
LOC108696209	1.27175	3.86815	3.94325	0.980955	0.326615	NA
LOC108696211	1.02441	1.54759	3.78604	0.408761	0.682715	NA
LOC108696212	169.113	-0.777277	1.14524	-0.6787	0.497328	0.959426
LOC108696214	0.32018	1.92491	4.04065	0.476386	0.6338	NA
LOC108696218	2.64989	1.82007	3.25123	0.55981	0.575609	NA
LOC108696222	146.592	-0.639557	0.882755	-0.724501	0.468758	0.949275
LOC108696223	270.371	-1.06927	0.928354	-1.15179	0.249408	0.795453
LOC108696228	8.76385	1.60574	1.9984	0.803509	0.421681	0.929167
LOC108696231	0.32018	1.92491	4.04065	0.476386	0.6338	NA
LOC108696235	5977.42	0.264478	0.578784	0.456954	0.647704	0.985957
LOC108696239	0.32018	1.92491	4.04065	0.476386	0.6338	NA
LOC108696242	2.80961	1.01537	1.96072	0.517853	0.604561	NA
LOC108696244	25.3247	1.11248	1.2173	0.913894	0.360772	0.89571
LOC108696253	612.297	0.344163	0.71925	0.478503	0.632293	0.984028
LOC108696255	114.678	6.48687	1.48247	4.37573	1.21029e-05	0.000650326
LOC108696263	101.167	-0.373193	0.772239	-0.483261	0.62891	0.983976
LOC108696267	55.5386	-1.62601	1.26034	-1.29014	0.197003	0.728198
LOC108696272	0.227488	-1.57113	4.03436	-0.389437	0.696953	NA
LOC108696274	70.5531	6.33856	1.61788	3.91782	NA	NA
LOC108696278	10.1337	4.90118	1.71373	2.85995	0.00423712	0.0704211
LOC108696280	10.3717	1.81223	1.52033	1.192	0.233262	0.776955
LOC108696281	14.6602	1.68017	1.20197	1.39785	0.162159	0.671848
LOC108696293	2.83627	-0.766472	2.31467	-0.331136	0.740542	NA
LOC108696295	16.0626	1.16492	1.1947	0.975074	0.329524	0.873703
LOC108696300	136.35	-0.364857	0.612592	-0.595595	0.551446	0.9725
LOC108696303	59.0373	-0.674199	1.22715	-0.549401	0.58273	0.978476
LOC108696306	1080.68	-0.603974	0.577925	-1.04507	0.29599	0.847854
LOC108696309	537.51	0.0594992	0.564142	0.105469	0.916004	0.999931
LOC108696310	1.51637	4.12718	3.76282	1.09683	0.272715	NA
LOC108696311	1.40983	4.02658	3.84871	1.04622	0.295462	NA
LOC108696315	1159.08	-0.671082	0.617826	-1.0862	0.27739	0.827422
LOC108696316	21.614	5.38611	1.8164	2.96526	NA	NA
LOC108696319	19.5531	-1.68089	1.83065	-0.918195	NA	NA
LOC108696320	176.058	10.0258	1.73385	5.78239	7.36483e-09	1.55169e-06
LOC108696322	10.8815	0.592196	1.35506	0.437026	0.662093	0.988225
LOC108696328	511.764	0.040664	0.836012	0.0486404	0.961206	0.999931
LOC108696331	529.114	-0.488969	0.59085	-0.827569	0.407915	0.922651
LOC108696337	4.67822	5.75284	2.41014	2.38693	0.0169896	0.183211
LOC108696342	0.63139	2.83555	3.98086	0.712294	0.476283	NA
LOC108696348	6.66078	1.55207	1.50588	1.03068	0.302692	0.854076
LOC108696353	78.0772	0.138007	0.793189	0.17399	0.861873	0.999931
LOC108696360	0.736861	0.957233	3.94784	0.24247	0.808416	NA
LOC108696363	2158.27	-0.45818	0.649827	-0.705079	0.480761	0.954298
LOC108696366	3.34764	-4.11938	2.27783	-1.80847	0.0705335	NA
LOC108696368	11.4813	-0.0971034	1.40118	-0.069301	0.94475	0.999931
LOC108696370	1.28281	-1.51018	3.48926	-0.432807	0.665155	NA
LOC108696373	0.4304	0.970154	4.03964	0.240159	0.810207	NA
LOC108696377	23.2789	3.17064	1.40375	2.2587	0.0239023	0.228088
LOC108696379	80.0479	-0.701718	1.03385	-0.678744	0.4973	0.959426
LOC108696384	105.23	1.00107	0.868274	1.15294	0.248935	0.795427
LOC108696386	28.9239	0.204085	0.915687	0.222877	0.823631	0.999931
LOC108696402	35.0442	3.05019	1.15887	2.63205	0.0084872	0.114684
LOC108696403	962.681	-0.316175	0.595771	-0.530699	0.595628	0.979375
LOC108696405	310.859	0.745564	0.768247	0.970474	0.33181	0.87525
LOC108696407	1.12063	3.69529	3.94786	0.936024	0.349261	NA
LOC108696409	79.956	6.99446	1.56992	4.45529	8.37807e-06	0.00048118
LOC108696411	0.463138	-0.609349	4.03436	-0.15104	0.879944	NA
LOC108696412	115.425	-0.319376	1.35532	-0.235645	0.813708	0.999931
LOC108696418	88.4993	-1.52367	1.03821	-1.4676	NA	NA
LOC108696419	8.82489	1.40963	1.4519	0.970889	0.331604	0.875145
LOC108696427	40.2279	0.396351	0.815403	0.48608	0.62691	0.983313
LOC108696431	11.2883	-0.784581	1.37506	-0.57058	0.568285	0.976233
LOC108696434	1.22555	1.87676	3.08467	0.608416	0.542912	NA
LOC108696439	2749.22	0.0528427	0.545624	0.0968482	0.922847	0.999931
LOC108696440	139.905	-0.245133	0.665405	-0.368396	0.712578	0.994657
LOC108696447	3320.48	0.0671346	0.556891	0.120552	0.904046	0.999931
LOC108696455	1.40453	2.94661	2.94626	1.00012	0.317254	NA
LOC108696457	1364.94	-0.93856	0.757841	-1.23847	0.215543	0.75358
LOC108696466	294.247	4.53628	1.04992	4.32059	1.55611e-05	0.000803138
LOC108696467	4111.92	-0.603526	0.602218	-1.00217	0.316261	0.864837
LOC108696474	5.05682	4.09737	2.13625	1.91802	0.0551087	0.376975
LOC108696475	2.62762	2.56217	2.4805	1.03292	0.301639	NA
LOC108696478	1.12063	3.69529	3.94786	0.936024	0.349261	NA
LOC108696479	6.61448	0.502892	1.95368	0.257407	0.796864	0.998816
LOC108696480	1.71005	-0.520091	2.66391	-0.195236	0.845208	NA
LOC108696483	26.6368	1.38923	1.40028	0.99211	0.321144	0.868678
LOC108696489	0.337707	-1.9991	4.01556	-0.497839	0.618598	NA
LOC108696493	1.6009	4.20836	3.93563	1.0693	0.284935	NA
LOC108696496	1.54012	-0.977834	3.78854	-0.258103	0.796327	NA
LOC108696501	2.16114	-4.54251	3.90149	-1.1643	0.244301	NA
LOC108696502	0.71592	3.03776	3.97129	0.764929	0.444314	NA
LOC108696506	15.0183	-0.526796	1.01195	-0.520576	0.602662	0.980508
LOC108696512	2.67874	-1.22783	2.77279	-0.442816	0.657899	NA
LOC108696514	33.8671	-0.937117	1.37359	-0.682241	0.495087	0.958649
LOC108696518	90.0046	-0.547978	0.887006	-0.617784	0.536718	0.969564
LOC108696519	20.3472	2.58002	1.66529	1.54929	0.121312	0.58291
LOC108696520	77.917	8.12187	3.18017	2.55391	0.0106521	0.133714
LOC108696525	40.5743	0.109236	1.03805	0.105232	0.916192	0.999931
LOC108696527	2.0819	-0.182407	2.13953	-0.0852554	0.932058	NA
LOC108696529	91.7578	0.747218	0.943351	0.79209	0.428308	0.932536
LOC108696531	2757.37	-0.171597	0.69661	-0.246331	0.805426	0.999931
LOC108696538	800.626	-1.09564	0.901839	-1.2149	0.224405	0.765763
LOC108696539	86.1604	-0.631516	0.799572	-0.789818	0.429634	0.933171
LOC108696542	1.64834	-1.54322	2.73358	-0.56454	0.572386	NA
LOC108696547	108.047	-0.068746	0.930108	-0.0739118	0.941081	0.999931
LOC108696548	309.68	-1.33907	0.624473	-2.14431	0.0320077	0.272501
LOC108696549	127.429	-0.661792	1.0172	-0.6506	0.515305	0.966371
LOC108696550	9.69444	1.36791	1.59292	0.85874	0.390484	0.912644
LOC108696552	545.827	-0.281318	0.986402	-0.285197	0.775494	0.997011
LOC108696553	4.37565	1.10704	2.56899	0.430923	0.666525	0.989146
LOC108696555	1192.33	-0.212477	0.595786	-0.356634	0.721366	0.994657
LOC108696560	2252.44	-0.200119	0.549587	-0.364127	0.715763	0.994657
LOC108696562	2.92292	2.34697	2.7085	0.866517	0.386207	NA
LOC108696568	64.3029	-0.0386672	0.858898	-0.0450195	0.964092	0.999931
LOC108696571	1683.25	-0.888013	0.602961	-1.47275	0.140817	0.629487
LOC108696575	1.12418	1.75113	3.91108	0.447736	0.654344	NA
LOC108696581	4642.53	0.396653	0.740504	0.535652	0.592199	0.979207
LOC108696583	8.65431	0.793125	1.47558	0.537502	0.590921	0.979168
LOC108696590	179.448	0.0242179	0.716773	0.0337874	0.973047	0.999931
LOC108696597	64.3405	0.317941	0.763668	0.416334	0.677165	0.98932
LOC108696601	79.5019	-0.149215	0.886913	-0.168241	0.866394	0.999931
LOC108696606	2.07955	2.76987	2.97939	0.929674	0.35254	NA
LOC108696609	306.881	0.797798	1.00464	0.794114	0.427129	0.931745
LOC108696619	72.1241	4.37143	1.20421	3.63013	0.000283276	0.00876337
LOC108696621	11.0148	1.66242	1.81193	0.917485	0.358888	0.894888
LOC108696623	860.387	-0.514154	1.02665	-0.500807	0.616507	0.982438
LOC108696625	2.95173	0.214938	2.69082	0.0798782	0.936334	NA
LOC108696629	18.5109	-0.619113	1.21581	-0.509218	0.610599	0.982079
LOC108696632	1.86104	1.63738	3.57683	0.457774	0.647115	NA
LOC108696633	6.38946	6.19308	2.50654	2.47077	0.0134822	0.157074
LOC108696636	405.494	-0.458048	0.61828	-0.740844	0.458788	0.946187
LOC108696642	0.55583	2.66594	3.98997	0.66816	0.504031	NA
LOC108696643	33.7443	-4.72374	1.27893	-3.69351	0.000221178	0.00712308
LOC108696645	296.451	-0.548919	0.870294	-0.630728	0.528218	0.969386
LOC108696646	47.9673	-0.40957	1.01454	-0.403699	0.686434	0.992492
LOC108696656	6526.34	0.355291	0.658337	0.53968	0.589418	0.978916
LOC108696665	23.1831	0.46829	0.994099	0.47107	0.637591	0.984145
LOC108696667	19.742	6.85236	2.06411	3.31976	0.000900939	0.0222215
LOC108696670	3053.26	0.196777	0.704998	0.279118	0.780154	0.997507
LOC108696673	1166.51	0.211196	0.613617	0.344183	0.730709	0.995052
LOC108696677	100.732	-0.203613	0.812298	-0.250663	0.802075	0.999902
LOC108696680	32.2557	-1.01589	1.08536	-0.935999	0.349274	0.889257
LOC108696683	1837.7	-0.230703	0.750937	-0.307221	0.758675	0.995991
LOC108696684	1.19265	1.7768	3.5437	0.501398	0.616091	NA
LOC108696685	542.594	-0.174073	0.768123	-0.226622	0.820718	0.999931
LOC108696686	27.0115	0.285967	0.81772	0.349712	0.726555	0.994936
LOC108696690	16.941	-0.530537	1.3085	-0.405455	0.685143	0.992257
LOC108696694	0.914194	2.23739	3.96223	0.564679	0.572292	NA
LOC108696700	173.587	-0.333403	0.640836	-0.520262	0.602881	0.980508
LOC108696704	13.3785	-0.191272	1.82365	-0.104884	0.916468	0.999931
LOC108696710	10.4122	-1.5575	1.18637	-1.31282	0.189242	0.718931
LOC108696711	5.81351	3.4556	2.43557	1.4188	0.155956	0.660365
LOC108696712	4.14718	-3.10139	2.17535	-1.4257	0.153955	NA
LOC108696713	7.73333	2.63868	2.19096	1.20435	0.228456	0.771577
LOC108696722	4.0969	-1.81173	2.6172	-0.69224	0.488787	NA
LOC108696725	358.649	-0.855031	1.01869	-0.839345	0.401276	0.918935
LOC108696727	2.74279	0.092686	3.21638	0.0288168	0.977011	NA
LOC108696729	305.687	-0.293486	0.736678	-0.398392	0.690341	0.993158
LOC108696730	4.63079	-0.0725974	2.01342	-0.0360568	0.971237	0.999931
LOC108696733	1138.19	-0.117921	0.812397	-0.145152	0.884591	0.999931
LOC108696737	4.99216	1.35333	1.60364	0.843915	0.398717	0.917407
LOC108696738	156.512	-0.609147	0.75141	-0.810673	0.417554	0.927174
LOC108696750	1.45419	-2.05786	2.94057	-0.699815	0.484043	NA
LOC108696751	2144.18	-0.654136	0.652839	-1.00199	0.31635	0.864837
LOC108696752	34.0897	-1.57977	0.901078	-1.7532	0.0795673	0.464344
LOC108696753	0.96054	3.4737	3.95462	0.87839	0.379732	NA
LOC108696756	7.1002	-0.837943	1.8874	-0.443967	0.657066	0.987202
LOC108696757	215.954	0.127734	0.910633	0.14027	0.888447	0.999931
LOC108696758	776.398	0.617182	0.746557	0.826705	0.408404	0.922933
LOC108696760	20.6135	2.91195	1.4646	1.98822	0.0467874	0.339958
LOC108696764	0.531136	-2.46893	3.99514	-0.617985	0.536585	NA
LOC108696765	20.7195	1.05044	0.913477	1.14994	0.250169	0.796383
LOC108696768	10.3254	-0.914304	1.57653	-0.579949	0.561949	0.974128
LOC108696771	8.23995	-0.898001	1.81022	-0.496074	0.619842	0.982735
LOC108696775	36.9534	-0.477267	1.24226	-0.384193	0.700835	0.993828
LOC108696776	103.618	1.15522	3.53066	0.327198	NA	NA
LOC108696779	54.4706	0.384936	0.811207	0.474523	0.635127	0.984028
LOC108696783	161.244	-0.966274	0.702743	-1.375	0.16913	0.68445
LOC108696785	4.70648	4.01608	2.59474	1.54778	0.121676	0.583389
LOC108696786	0.80045	3.21175	3.96404	0.810223	0.417812	NA
LOC108696787	924.666	0.947082	1.06221	0.891612	0.372601	0.902935
LOC108696788	76.0157	4.89903	1.39013	3.52415	0.00042485	0.0121306
LOC108696795	12.7659	4.78761	1.71217	2.79622	0.00517048	0.0813598
LOC108696798	42.0674	-0.316921	1.35017	-0.234728	0.81442	0.999931
LOC108696800	131.987	0.520078	0.9147	0.568578	0.569643	0.976548
LOC108696801	50.5267	9.1844	3.90768	2.35034	0.018756	0.195884
LOC108696802	0.80045	3.21175	3.96404	0.810223	0.417812	NA
LOC108696804	3.91862	0.359553	1.82552	0.196959	0.84386	NA
LOC108696805	1081.74	-0.466366	0.745678	-0.625425	0.531692	0.969508
LOC108696809	463.744	-0.81856	0.71483	-1.14511	0.252163	0.799863
LOC108696810	990.487	-0.378925	1.06401	-0.35613	0.721743	0.994657
LOC108696814	0.816207	-0.399196	3.55038	-0.112437	0.910477	NA
LOC108696815	1.6328	-1.1981	3.24841	-0.368827	0.712257	NA
LOC108696816	1.28072	3.88731	3.94277	0.985935	0.324165	NA
LOC108696817	3.7623	0.132858	2.17661	0.0610389	0.951328	NA
LOC108696818	5.29983	-2.85344	1.91121	-1.493	0.135438	0.617226
LOC108696820	1.95714	-0.102269	3.05381	-0.033489	0.973285	NA
LOC108696821	1.33641	-0.117844	3.01646	-0.039067	0.968837	NA
LOC108696822	0.979063	-3.38942	3.69857	-0.916412	0.359451	NA
LOC108696824	0.783318	0.987361	3.94279	0.250422	0.802261	NA
LOC108696825	25.139	0.404319	1.43561	0.281636	0.778223	0.997507
LOC108696826	1661.86	0.586145	0.686339	0.854017	0.393096	0.914141
LOC108696827	13.399	0.318721	1.82865	0.174292	0.861636	0.999931
LOC108696829	2.26067	-2.02212	2.99733	-0.67464	0.499905	NA
LOC108696830	4.64247	-1.1808	1.67952	-0.703058	0.482019	0.954903
LOC108696831	0.440878	-2.29636	4.00525	-0.573339	0.566415	NA
LOC108696832	1.08068	3.63083	3.59082	1.01114	0.311948	NA
LOC108696834	3738.04	0.522301	0.998859	0.522898	0.601045	0.980096
LOC108696842	1.41552	1.03392	3.87524	0.2668	0.789623	NA
LOC108696843	0.898571	3.38193	3.95773	0.854512	0.392821	NA
LOC108696845	10.246	4.33407	2.09493	2.06884	0.0385614	0.304528
LOC108696848	5693.95	0.374284	0.74307	0.5037	0.614472	0.982343
LOC108696852	3.57041	1.56278	2.64978	0.589775	0.555341	NA
LOC108696854	9.2255	-2.28592	1.49418	-1.52988	0.126046	0.594017
LOC108696856	3011.39	-0.127705	0.972325	-0.13134	0.895507	0.999931
LOC108696863	213.578	0.83975	0.698412	1.20237	0.22922	0.772355
LOC108696865	30.2008	0.255927	3.35876	0.0761968	0.939262	0.999931
LOC108696872	355.084	-0.164237	0.910015	-0.180477	0.856778	0.999931
LOC108696874	509.93	7.75584	1.40489	5.52059	3.37856e-08	4.99067e-06
LOC108696876	376.559	-0.759971	1.39749	-0.54381	0.586572	0.978476
LOC108696880	7477.89	-0.358219	1.29009	-0.277669	0.781267	0.997507
LOC108696881	9.35216	-0.187105	1.43592	-0.130303	0.896327	0.999931
LOC108696882	1471.62	-0.301601	0.784065	-0.384663	0.700487	0.993828
LOC108696887	10.0011	6.84941	2.48702	2.75406	0.00588602	0.0886135
LOC108696888	9.78723	6.81525	2.30738	2.95368	0.00314008	0.0568701
LOC108696889	307.973	8.19859	1.17086	7.0022	2.51977e-12	4.22974e-09
LOC108696890	326.507	6.35388	1.22411	5.19061	2.09606e-07	2.33076e-05
LOC108696892	59.2485	0.356952	1.53946	0.231868	0.81664	0.999931
LOC108696893	55.0872	-0.274265	1.1183	-0.245252	0.806261	0.999931
LOC108696894	0.64036	2.89139	3.97809	0.726828	0.467331	NA
LOC108696895	196.651	-0.512612	0.854529	-0.599877	0.548588	0.971891
LOC108696896	8.28365	0.478299	1.85341	0.258064	0.796358	0.998622
LOC108696898	7.11952	6.35938	2.6026	2.44347	0.0145467	0.165387
LOC108696899	4.1866	0.744133	2.50413	0.297162	0.766343	NA
LOC108696902	0.32018	1.92491	4.04065	0.476386	0.6338	NA
LOC108696904	0.72881	-1.68392	3.98525	-0.422538	0.672632	NA
LOC108696906	2.65068	-0.897651	2.43353	-0.368868	0.712226	NA
LOC108696907	39.7142	3.32169	1.12702	2.94732	0.00320539	0.0578668
LOC108696911	1.64955	4.23215	3.93516	1.07547	0.282164	NA
LOC108696913	1075.53	6.07644	1.39903	4.34331	1.40351e-05	0.000735391
LOC108696914	3.07242	5.13275	3.01362	1.70319	0.0885334	NA
LOC108696915	18.9138	-1.21788	1.39457	-0.873299	0.3825	0.907624
LOC108696916	35.5431	-0.461129	1.54309	-0.298835	0.765066	0.995991
LOC108696918	2.56144	4.88537	3.71208	1.31607	0.188149	NA
LOC108696919	0.609376	2.82453	3.98142	0.709426	0.47806	NA
LOC108696920	1.6009	4.20836	3.93563	1.0693	0.284935	NA
LOC108696922	45.3191	9.0279	3.30782	2.72926	NA	NA
LOC108696924	174.44	10.0034	1.76607	5.6642	1.47716e-08	2.7001e-06
LOC108696925	83.9913	6.86997	1.38508	4.95997	7.05048e-07	6.10904e-05
LOC108696927	0.706138	-0.704324	3.97644	-0.177124	0.859411	NA
LOC108696935	2.99943	1.42165	2.40124	0.592049	0.553818	NA
LOC108696938	3345.65	-0.407051	0.695907	-0.584921	0.558601	0.973913
LOC108696942	911.177	0.203262	0.945796	0.214911	0.829837	0.999931
LOC108696943	5.37609	2.9211	1.74558	1.67343	0.0942435	0.510786
LOC108696946	125.831	-1.07717	0.73553	-1.46448	0.143062	0.63358
LOC108696947	47.733	-0.86193	0.795562	-1.08342	0.278621	0.828937
LOC108696948	1.07637	-3.50551	3.95062	-0.887332	0.3749	NA
LOC108696950	0.341232	-2.00958	4.01516	-0.500499	0.616724	NA
LOC108696957	1.10555	-0.0542631	3.12016	-0.0173911	0.986125	NA
LOC108696959	8.91257	-0.0496292	1.34602	-0.036871	0.970588	0.999931
LOC108696964	0.258211	1.71602	4.05272	0.423425	0.671985	NA
LOC108696971	19.2018	7.78909	3.90918	1.99251	NA	NA
LOC108696974	2.67909	-0.988047	2.40212	-0.411323	0.680836	NA
LOC108696977	0.341232	-2.00958	4.01516	-0.500499	0.616724	NA
LOC108696980	1.43184	4.04033	3.79161	1.0656	0.286605	NA
LOC108696981	5.44306	5.97212	3.06803	1.94657	0.0515868	0.362051
LOC108696982	0.330658	-1.97789	4.01637	-0.492457	0.622396	NA
LOC108696984	2.31682	4.73968	3.31254	1.43083	0.152479	NA
LOC108696985	6.08052	0.251319	1.50112	0.167421	0.867039	0.999931
LOC108696988	57.2641	0.930546	1.03033	0.903154	0.366444	0.900048
LOC108696992	38.4053	0.335749	3.73016	0.0900093	NA	NA
LOC108697003	0.792683	-3.11451	3.96396	-0.785705	0.43204	NA
LOC108697004	2.40868	-0.59283	2.92322	-0.202801	0.839291	NA
LOC108697005	1.6009	4.20836	3.93563	1.0693	0.284935	NA
LOC108697006	0.96054	3.4737	3.95462	0.87839	0.379732	NA
LOC108697009	2.09476	4.59638	2.91266	1.57807	0.11455	NA
LOC108697012	0.48027	2.47877	4.00129	0.619493	0.535592	NA
LOC108697013	1.28072	3.88731	3.94277	0.985935	0.324165	NA
LOC108697014	3.02326	3.99413	2.81765	1.41754	0.156325	NA
LOC108697015	0.516422	2.60612	3.99343	0.652601	0.514013	NA
LOC108697019	3.20016	2.48587	2.4377	1.01976	0.307842	NA
LOC108697025	0.709663	-0.713585	3.97597	-0.179475	0.857565	NA
LOC108697026	0.32018	1.92491	4.04065	0.476386	0.6338	NA
LOC108697035	3.65516	5.3921	2.82786	1.90678	0.0565491	NA
LOC108697036	0.64036	2.89139	3.97809	0.726828	0.467331	NA
LOC108697045	0.4713	2.38853	4.00728	0.596048	0.551143	NA
LOC108697048	6.67707	-0.880423	2.0796	-0.423362	0.672031	0.989207
LOC108697050	0.32018	1.92491	4.04065	0.476386	0.6338	NA
LOC108697053	5.93628	-0.635998	1.81438	-0.350532	0.725939	0.994848
LOC108697054	0.80045	3.21175	3.96404	0.810223	0.417812	NA
LOC108697055	0.765673	-3.02498	3.96754	-0.762433	0.445802	NA
LOC108697057	4.16234	5.58535	3.25924	1.7137	0.0865839	NA
LOC108697058	1.05025	0.418047	3.71082	0.112656	0.910303	NA
LOC108697059	0.258211	1.71602	4.05272	0.423425	0.671985	NA
LOC108697060	80.4613	-1.29703	0.949007	-1.36673	0.17171	0.688958
LOC108697061	2.34824	1.63865	2.82984	0.579063	0.562547	NA
LOC108697065	6.86455	0.50857	1.28669	0.395255	0.692655	0.99351
LOC108697068	37.8938	-0.715734	1.09602	-0.653031	0.513736	0.965556
LOC108697071	9.32379	-0.393372	2.32129	-0.169463	0.865433	0.999931
LOC108697083	2.19056	3.5962	2.55376	1.4082	0.159073	NA
LOC108697094	1.28072	3.88731	3.94277	0.985935	0.324165	NA
LOC108697103	0.783318	0.987361	3.94279	0.250422	0.802261	NA
LOC108697110	0.494273	-1.02675	4.01596	-0.255668	0.798207	NA
LOC108697112	1.77458	4.35694	3.05195	1.42759	0.153409	NA
LOC108697125	10.5627	1.17724	1.53503	0.766917	0.443131	0.93938
LOC108697129	201.379	1.02044	0.600382	1.69965	0.0891966	0.494823
LOC108697132	380.819	-0.224281	1.11545	-0.201068	0.840646	0.999931
LOC108697133	10.0433	-0.593558	1.53849	-0.385807	0.69964	0.993828
LOC108697143	1662.29	-0.439358	0.640537	-0.685922	0.492762	0.958328
LOC108697144	65.1155	1.79937	1.28879	1.39616	0.162665	0.672784
LOC108697145	1.64548	4.24672	3.17656	1.3369	0.181257	NA
LOC108697147	0.848882	-3.14302	3.96287	-0.793118	0.427709	NA
LOC108697149	0.32018	1.92491	4.04065	0.476386	0.6338	NA
LOC108697150	21.2111	0.869462	3.73512	0.232781	NA	NA
LOC108697154	65.2034	-0.547262	0.712103	-0.768515	0.442181	0.938694
LOC108697165	26.091	-1.19304	1.17674	-1.01385	0.310654	0.860082
LOC108697171	0.600968	-1.33458	4.00524	-0.333208	0.738977	NA
LOC108697173	91.5976	-0.780352	0.839685	-0.929339	0.352713	0.891372
LOC108697174	0.80045	3.21175	3.96404	0.810223	0.417812	NA
LOC108697176	476.356	-0.670654	0.6666	-1.00608	0.314376	0.863101
LOC108697179	3.58987	0.217746	3.01965	0.0721098	0.942515	NA
LOC108697180	1.12063	3.69529	3.94786	0.936024	0.349261	NA
LOC108697181	8.48886	0.480218	2.62151	0.183183	0.854654	0.999931
LOC108697184	9.55737	0.201195	1.51882	0.132468	0.894614	0.999931
LOC108697191	3.76152	-4.2893	2.18112	-1.96656	0.0492338	NA
LOC108697196	0.220439	-1.54144	4.03586	-0.381937	0.702508	NA
LOC108697203	0.748959	0.213009	3.94845	0.0539475	0.956977	NA
LOC108697204	0.993349	-1.30311	3.83982	-0.339368	0.734332	NA
LOC108697211	0.32018	1.92491	4.04065	0.476386	0.6338	NA
LOC108697213	1103.89	-0.382137	0.743967	-0.513647	0.607499	0.981427
LOC108697214	15.7801	0.695514	1.28838	0.539838	0.589309	0.978916
LOC108697216	1.46955	-1.43045	3.33743	-0.428608	0.668209	NA
LOC108697217	150.106	0.5304	0.90936	0.583267	0.559714	0.974009
LOC108697221	0.32018	1.92491	4.04065	0.476386	0.6338	NA
LOC108697224	9.2551	-0.363843	1.28915	-0.282235	0.777764	0.997507
LOC108697225	4.46476	1.62329	1.76404	0.920209	0.357464	0.894048
LOC108697229	73.8073	-0.075592	0.930167	-0.0812671	0.93523	0.999931
LOC108697230	1.12063	3.69529	3.94786	0.936024	0.349261	NA
LOC108697232	167.25	0.277536	1.33451	0.207968	0.835254	0.999931
LOC108697233	1.19987	2.70296	3.5801	0.754997	0.450251	NA
LOC108697235	1.12063	3.69529	3.94786	0.936024	0.349261	NA
LOC108697246	6.34453	0.60179	2.72743	0.220644	0.82537	0.999931
LOC108697247	3.84216	5.46995	3.32399	1.6456	0.0998467	NA
LOC108697249	0.668366	-2.87457	3.97404	-0.723338	0.469472	NA
LOC108697250	322.768	1.25698	0.794133	1.58284	0.113458	0.563084
LOC108697252	0.258211	1.71602	4.05272	0.423425	0.671985	NA
LOC108697259	145.343	0.294897	1.66552	0.17706	NA	NA
LOC108697260	4.28612	2.59056	2.25474	1.14894	0.250581	0.797214
LOC108697265	76.9428	0.262418	0.831139	0.315733	0.752205	0.995991
LOC108697267	3114.67	-0.0871198	0.733339	-0.118799	0.905435	0.999931
LOC108697268	94.125	4.87549	1.03803	4.69685	2.64204e-06	0.000185434
LOC108697270	2.15673	4.63627	3.38022	1.37159	0.170192	NA
LOC108697275	0.898571	3.38193	3.95773	0.854512	0.392821	NA
LOC108697277	4196.82	0.473372	0.896647	0.527936	0.597543	0.979793
LOC108697287	9594.67	-0.428545	0.928518	-0.461537	0.644413	0.985458
LOC108697288	0.899566	-1.15052	3.93047	-0.292717	0.769739	NA
LOC108697292	0.48027	2.47877	4.00129	0.619493	0.535592	NA
LOC108697295	55.2886	1.0084	0.774066	1.30273	0.192667	0.72366
LOC108697300	22.4723	3.77405	1.46908	2.56899	0.0101994	0.129852
LOC108697305	1835.09	0.353582	0.761406	0.46438	0.642375	0.985208
LOC108697306	53.394	1.34454	0.923938	1.45522	0.145608	0.639512
LOC108697307	241.358	0.426318	0.760228	0.560776	0.57495	0.977243
LOC108697308	17.7737	1.03598	1.10756	0.935376	0.349595	0.889315
LOC108697309	2270.48	-0.0468664	1.06986	-0.043806	0.965059	0.999931
LOC108697311	41.5666	0.348883	1.00769	0.346221	0.729176	0.995052
LOC108697312	17.6765	-0.0393169	1.98187	-0.0198382	0.984172	0.999931
LOC108697315	0.775156	-0.514877	3.963	-0.129921	0.896629	NA
LOC108697320	2.58744	1.17925	2.5092	0.469972	0.638375	NA
LOC108697325	3.63682	4.38818	2.28956	1.91661	0.0552878	NA
LOC108697326	1397.52	-0.58677	0.658906	-0.890521	0.373186	0.903002
LOC108697327	30.2441	0.0443274	1.15238	0.0384658	0.969316	0.999931
LOC108697330	4160.56	-0.0564067	1.09165	-0.051671	0.958791	0.999931
LOC108697331	17.1163	0.154787	1.31004	0.118155	0.905945	0.999931
LOC108697341	72.8067	2.48296	0.959185	2.58861	0.00963642	0.125327
LOC108697343	0.4713	2.38853	4.00728	0.596048	0.551143	NA
LOC108697345	74.2479	5.64489	3.4754	1.62424	0.104324	0.540351
LOC108697348	7113.05	-0.110058	0.635712	-0.173126	0.862552	0.999931
LOC108697349	7.51675	3.47746	1.69775	2.04827	0.0405335	0.31282
LOC108697358	4.47304	4.61363	2.97359	1.55153	0.120774	0.581244
LOC108697361	4968.86	-0.128125	0.618193	-0.207257	0.835809	0.999931
LOC108697373	8.48339	6.60398	2.85138	2.31607	0.0205546	0.207205
LOC108697383	11.6466	7.06936	2.18768	3.23144	0.00123167	0.0282653
LOC108697386	2.87198	4.02488	2.34673	1.7151	0.0863275	NA
LOC108697391	151.668	0.178237	0.924286	0.192837	0.847086	0.999931
LOC108697397	29.9734	-0.561711	1.23809	-0.45369	0.650052	0.986178
LOC108697402	694.219	-0.28879	1.22612	-0.235531	0.813797	0.999931
LOC108697411	8.62462	2.42843	1.55641	1.56027	0.118695	0.577058
LOC108697420	5438.28	-0.906671	0.612333	-1.48068	0.138691	0.624937
LOC108697421	58.9479	-0.840291	0.99399	-0.845371	0.397904	0.916867
LOC108697425	588.2	0.296471	0.819977	0.36156	0.717681	0.994657
LOC108697429	6.49935	-0.47003	1.68977	-0.278163	0.780887	0.997507
LOC108697433	31.6815	-1.39075	1.50973	-0.921195	0.356949	0.894022
LOC108697434	1164.77	-0.55812	0.724746	-0.770091	0.441246	0.938301
LOC108697436	6.43077	0.229744	1.93567	0.11869	0.905521	0.999931
LOC108697437	60.2364	0.308095	0.73935	0.41671	0.67689	0.989278
LOC108697440	1.12063	3.69529	3.94786	0.936024	0.349261	NA
LOC108697444	33.7293	-0.0906522	1.40298	-0.0646142	0.948481	0.999931
LOC108697452	7.46048	0.300627	1.83909	0.163465	0.870152	0.999931
LOC108697455	1.39094	2.93257	3.94173	0.743979	0.456889	NA
LOC108697459	1.11166	3.67195	3.94852	0.929955	0.352394	NA
LOC108697464	128.583	0.298852	0.939057	0.318247	0.750298	0.995991
LOC108697466	714.975	-0.0524976	0.597023	-0.0879322	0.929931	0.999931
LOC108697469	683.177	-0.488857	0.636442	-0.76811	0.442422	0.938731
LOC108697471	453.739	-0.448745	0.716659	-0.626162	0.531208	0.969508
LOC108697472	171.953	-0.368598	0.620442	-0.594089	0.552452	0.972541
LOC108697476	71.1252	0.722324	0.851339	0.848456	0.396184	0.916111
LOC108697485	0.32018	1.92491	4.04065	0.476386	0.6338	NA
LOC108697487	2.88262	1.84177	2.82517	0.651913	0.514457	NA
LOC108697492	4.03296	5.52955	2.75811	2.00484	0.0449806	NA
LOC108697493	15.2204	6.48099	1.789	3.6227	0.000291549	0.00896121
LOC108697494	53.8187	0.720957	1.49274	0.482974	NA	NA
LOC108697495	0.805879	1.07627	3.93783	0.273316	0.78461	NA
LOC108697499	12.9985	-0.426377	1.17181	-0.363863	0.71596	0.994657
LOC108697502	0.341232	-2.00958	4.01516	-0.500499	0.616724	NA
LOC108697504	165.913	-0.448766	0.881036	-0.509362	0.610499	0.982073
LOC108697505	24.6944	0.0680992	1.5755	0.0432238	0.965523	0.999931
LOC108697509	4.8027	5.79167	3.1527	1.83705	0.0662022	0.41873
LOC108697510	1.99542	3.46849	3.5678	0.972164	0.330969	NA
LOC108697527	36.7777	0.255352	0.960307	0.265907	0.790311	0.997969
LOC108697530	0.32018	1.92491	4.04065	0.476386	0.6338	NA
LOC108697535	68.3983	2.82013	1.04664	2.69447	0.00705016	0.100687
LOC108697536	2943.11	-0.509804	0.562139	-0.906901	0.364459	0.898212
LOC108697539	293.1	-0.019672	0.724178	-0.0271646	0.978328	0.999931
LOC108697542	1303.09	-0.0885594	0.569837	-0.155412	0.876497	0.999931
LOC108697549	21.639	0.694511	0.883218	0.786341	0.431668	0.934046
LOC108697552	16.6933	0.396	1.15191	0.343776	0.731015	0.995052
LOC108697553	5.32002	-0.828152	1.39831	-0.592252	0.553682	0.972754
LOC108697557	26.8937	0.185214	0.911401	0.203219	0.838964	0.999931
LOC108697560	33.3674	-0.693752	1.29846	-0.534287	0.593143	0.979207
LOC108697566	3.90713	-1.98429	1.84603	-1.07489	0.282422	NA
LOC108697567	2.92353	0.251855	3.17875	0.079231	0.936849	NA
LOC108697577	3.77122	5.44314	2.47722	2.19728	0.0280004	NA
LOC108697585	22.3355	0.126868	1.26981	0.0999105	0.920415	0.999931
LOC108697590	1917.18	-0.506334	0.662784	-0.76395	0.444897	0.940126
LOC108697591	1470.39	0.812909	0.883873	0.919713	0.357723	0.894115
LOC108697593	410.697	0.287117	0.725862	0.395553	0.692435	0.99351
LOC108697599	452.817	0.47576	0.670356	0.709711	0.477883	0.953784
LOC108697601	41.9695	4.50822	1.34513	3.35152	NA	NA
LOC108697603	3.80723	0.179802	2.16605	0.0830093	0.933844	NA
LOC108697608	1.0361	3.57582	3.95137	0.904956	0.365489	NA
LOC108697615	0.95157	3.44424	3.95559	0.870727	0.383903	NA
LOC108697619	25.3412	1.10993	0.985615	1.12613	0.260112	0.807548
LOC108697620	394.653	-0.780761	0.621314	-1.25663	0.208888	0.743486
LOC108697621	10.6243	-0.0940289	1.25001	-0.0752224	0.940038	0.999931
LOC108697627	0.986229	2.37698	3.81932	0.622357	0.533707	NA
LOC108697630	558.104	-1.38611	0.929412	-1.49138	0.135862	0.618242
LOC108697634	633.19	-0.404775	0.679637	-0.595575	0.551459	0.9725
LOC108697641	2.32879	2.93718	2.44418	1.2017	0.22948	NA
LOC108697646	111.412	-0.405094	0.857477	-0.472425	0.636623	0.984028
LOC108697648	1.9802	-0.110569	2.24998	-0.0491424	0.960806	NA
LOC108697649	68.8872	-0.0601064	1.2027	-0.0499764	0.960141	0.999931
LOC108697650	0.64036	2.89139	3.97809	0.726828	0.467331	NA
LOC108697652	0.64036	2.89139	3.97809	0.726828	0.467331	NA
LOC108697654	41.4548	3.19061	1.10967	2.87528	0.00403669	0.0679818
LOC108697657	30.9712	-0.306615	0.91586	-0.334784	0.737788	0.995667
LOC108697661	5158.67	0.673879	0.738507	0.912489	0.361511	0.896411
LOC108697662	7.77197	1.59404	1.78547	0.892786	0.371972	0.902832
LOC108697666	29.743	0.612453	1.09245	0.560624	0.575054	0.977243
LOC108697669	47.4157	1.36714	0.983616	1.38992	0.164555	0.676455
LOC108697674	3.52119	4.22423	2.39681	1.76244	0.0779951	NA
LOC108697678	139.559	-0.547166	0.964356	-0.56739	0.570449	0.976801
LOC108697683	198.549	-0.0585178	1.41626	-0.0413186	0.967042	0.999931
LOC108697688	9.08617	0.887161	1.31364	0.675345	0.499457	0.960393
LOC108697689	315.347	0.339496	0.768064	0.442016	0.658478	0.987778
LOC108697699	410.486	-0.398283	0.707192	-0.563189	0.573306	0.976895
LOC108697701	336.419	-0.329044	0.859272	-0.382933	0.701769	0.993828
LOC108697705	35.5068	1.7906	1.08678	1.64762	0.0994308	0.526497
LOC108697710	0.456089	-0.579662	4.03586	-0.143628	0.885794	NA
LOC108697713	145.996	-1.08682	0.659766	-1.64728	0.0994998	0.526792
LOC108697715	2778.37	-0.288119	0.622235	-0.463039	0.643337	0.985304
LOC108697721	0.4713	2.38853	4.00728	0.596048	0.551143	NA
LOC108697723	2766.26	-0.544279	0.739159	-0.736349	0.461518	0.946843
LOC108697724	570.605	-0.214089	0.779851	-0.274525	0.783681	0.997525
LOC108697726	150.141	-0.265987	0.862907	-0.308245	0.757896	0.995991
LOC108697729	27.8662	-0.363402	1.6345	-0.222333	0.824055	0.999931
LOC108697732	355.199	-0.703282	0.710465	-0.989891	0.322228	0.869559
LOC108697739	83.758	-1.14276	0.884476	-1.29202	0.196351	0.72746
LOC108697740	166.633	1.33851	1.06246	1.25982	0.207734	0.742018
LOC108697741	1524.32	0.547889	0.800142	0.684739	0.493508	0.958365
LOC108697743	339.167	-0.1255	0.600205	-0.209095	0.834374	0.999931
LOC108697746	34.9713	-0.0955662	0.985263	-0.0969956	0.92273	0.999931
LOC108697747	46.4614	-1.03203	0.768475	-1.34296	0.179285	0.701629
LOC108697749	119.47	-0.0522217	0.640635	-0.0815156	0.935032	0.999931
LOC108697755	68.1697	-0.494805	1.06755	-0.463496	0.643009	0.985304
LOC108697756	5.26585	5.91866	2.11192	2.8025	0.0050708	0.0802012
LOC108697760	7.39192	2.79356	1.89465	1.47444	0.140362	0.628504
LOC108697762	0.96054	3.4737	3.95462	0.87839	0.379732	NA
LOC108697763	118.334	0.000423091	0.925936	0.000456934	0.999635	0.999931
LOC108697765	703.943	-0.0640719	1.09555	-0.0584836	0.953363	0.999931
LOC108697770	0.938675	-2.13098	3.81609	-0.558419	0.576558	NA
LOC108697775	7.76397	0.179973	1.53793	0.117023	0.906842	0.999931
LOC108697776	0.4713	2.38853	4.00728	0.596048	0.551143	NA
LOC108697778	196.514	0.0876796	0.644617	0.136018	0.891807	0.999931
LOC108697779	4.30192	3.40345	2.57052	1.32403	0.185492	0.712683
LOC108697782	2.82926	0.768163	2.4804	0.309694	0.756794	NA
LOC108697784	3.21356	0.339522	2.06014	0.164805	0.869097	NA
LOC108697787	6.59819	6.2404	2.97764	2.09575	0.036104	0.292448
LOC108697793	4.31747	1.89049	2.32139	0.81438	0.415427	0.926044
LOC108697796	8.65437	6.63604	1.90812	3.4778	0.000505545	0.014044
LOC108697799	4.83622	0.491702	2.01923	0.24351	0.807611	0.999931
LOC108697800	5.93653	3.13753	1.88206	1.66707	0.0955	0.514898
LOC108697801	2.28094	4.70059	3.34953	1.40336	0.16051	NA
LOC108697802	2990.32	0.398099	0.765662	0.519941	0.603104	0.980508
LOC108697803	383.874	-0.39828	0.883432	-0.450833	0.65211	0.986382
LOC108697808	4.8481	2.44365	1.87707	1.30185	0.192969	0.723832
LOC108697813	0.96054	3.4737	3.95462	0.87839	0.379732	NA
LOC108697814	3.38215	-0.00195708	2.14346	-0.000913049	0.999271	NA
LOC108697819	0.96054	3.4737	3.95462	0.87839	0.379732	NA
LOC108697820	7.142	1.42044	1.80005	0.789113	0.430046	0.933501
LOC108697824	113.976	-0.858841	1.61346	-0.532297	0.59452	0.979272
LOC108697827	9.24764	1.40513	1.79444	0.783047	0.4336	0.934463
LOC108697828	6.18979	-1.77072	1.69194	-1.04656	0.295302	0.84703
LOC108697830	1.91658	1.19271	3.0149	0.395607	0.692395	NA
LOC108697831	150.167	-0.204813	1.04568	-0.195867	0.844715	0.999931
LOC108697833	165.569	4.39392	1.23025	3.57155	0.000354872	0.0105151
LOC108697839	16.4621	1.14772	1.12476	1.02042	0.30753	0.857757
LOC108697840	20.8813	-0.933892	1.01556	-0.919581	0.357792	0.894129
LOC108697842	3253.6	-0.851071	0.957353	-0.888983	0.374012	0.903348
LOC108697844	26.3566	4.50723	1.31682	3.42281	0.000619766	0.016562
LOC108697845	616.567	1.04402	0.615388	1.69652	0.0897882	0.496315
LOC108697846	600.152	1.19914	0.854271	1.4037	0.160407	0.668773
LOC108697851	2.9394	-0.331024	2.11047	-0.156848	0.875365	NA
LOC108697856	5887.04	0.0696766	0.73226	0.0951528	0.924193	0.999931
LOC108697859	9.67946	5.81588	1.86725	3.11467	0.00184151	0.0383945
LOC108697860	5.97184	3.82589	1.82193	2.09992	0.0357363	0.290174
LOC108697862	1893.9	0.303718	0.603011	0.503669	0.614494	0.982343
LOC108697863	3373.99	0.0690389	0.830784	0.0831009	0.933771	0.999931
LOC108697866	196.211	-0.0848534	0.970109	-0.0874679	0.9303	0.999931
LOC108697867	2.62752	3.76803	2.95904	1.2734	0.202877	NA
LOC108697869	1277.64	1.02205	1.1742	0.870424	0.384069	0.909039
LOC108697876	115.196	0.608712	0.748896	0.812813	0.416325	0.92676
LOC108697877	0.341232	-2.00958	4.01516	-0.500499	0.616724	NA
LOC108697881	1.35047	1.37573	3.06467	0.448899	0.653504	NA
LOC108697889	18.1126	-0.687227	1.19523	-0.574976	0.565308	0.975382
LOC108697893	38.0435	-0.255335	0.788597	-0.323784	0.746101	0.995991
LOC108697895	3.37106	0.803116	2.60676	0.30809	0.758014	NA
LOC108697896	28.1808	7.35907	1.62879	4.51811	6.23946e-06	0.000372794
LOC108697898	4.41241	-2.37753	1.75912	-1.35154	0.176522	0.697028
LOC108697899	3.01032	0.0733086	2.65253	0.0276373	0.977951	NA
LOC108697903	3384.94	0.561264	0.594495	0.944102	0.345118	0.885649
LOC108697909	1.12063	3.69529	3.94786	0.936024	0.349261	NA
LOC108697913	4.2379	5.61121	2.85791	1.96339	0.0496006	NA
LOC108697923	93.3108	-0.0458516	3.72707	-0.0123023	NA	NA
LOC108697926	0.733186	1.89191	3.97928	0.475442	0.634472	NA
LOC108697931	0.220439	-1.54144	4.03586	-0.381937	0.702508	NA
LOC108697933	13.0577	0.226158	1.30512	0.173285	0.862428	0.999931
LOC108697935	3265.91	-0.192714	0.771751	-0.24971	0.802811	0.999931
LOC108697941	0.80045	3.21175	3.96404	0.810223	0.417812	NA
LOC108697947	138.755	-1.48975	1.00177	-1.48711	0.136985	0.621164
LOC108697955	7.17122	1.21702	1.34837	0.902588	0.366745	0.900094
LOC108697958	11.2416	-0.157226	1.20603	-0.130367	0.896276	0.999931
LOC108697968	0.96054	3.4737	3.95462	0.87839	0.379732	NA
LOC108697969	1.28072	3.88731	3.94277	0.985935	0.324165	NA
LOC108697977	17.9237	-0.025625	3.73592	-0.0068591	NA	NA
LOC108697989	2.0192	4.54482	3.38612	1.34219	0.179534	NA
LOC108697992	1.10324	3.67193	3.53694	1.03817	0.299193	NA
LOC108697998	4.31674	4.54377	3.01806	1.50553	0.132188	0.608651
LOC108698020	190.919	-0.032343	0.696728	-0.0464212	0.962975	0.999931
LOC108698028	14.9482	-0.651527	1.82368	-0.35726	0.720897	0.994657
LOC108698034	45.9487	0.816562	0.851614	0.958841	0.337639	0.880629
LOC108698036	5568.34	-1.00677	0.590413	-1.7052	0.0881566	0.492543
LOC108698037	899.064	-0.232097	0.594839	-0.390184	0.6964	0.993828
LOC108698040	17.1626	-1.00694	1.16442	-0.864761	0.38717	0.910891
LOC108698041	7604.26	0.249463	0.725178	0.344002	0.730845	0.995052
LOC108698044	8.15335	0.22712	1.51457	0.149957	0.880799	0.999931
LOC108698045	19.344	7.79965	3.90917	1.99522	0.0460189	0.337007
LOC108698046	1.12063	3.69529	3.94786	0.936024	0.349261	NA
LOC108698048	0.676774	0.71234	3.96015	0.179877	0.857249	NA
LOC108698049	359.521	-0.722938	0.670608	-1.07803	0.281019	0.831824
LOC108698051	14.3556	7.36932	1.80447	4.08392	4.42824e-05	0.00188381
LOC108698057	536.959	0.278787	0.774313	0.360044	0.718814	0.994657
LOC108698061	0.630877	0.950543	4.03887	0.235349	0.813938	NA
LOC108698063	117.569	0.207827	1.04603	0.198682	0.842511	0.999931
LOC108698064	2571.99	-0.476853	0.686565	-0.69455	0.487338	0.956431
LOC108698068	284.884	-0.0712481	0.873255	-0.0815891	0.934973	0.999931
LOC108698077	0.371955	0.741661	4.05095	0.183083	0.854733	NA
LOC108698078	24.1611	-0.0630077	1.13994	-0.0552729	0.955921	0.999931
LOC108698082	1084.03	-0.473329	0.87814	-0.539014	0.589877	0.978957
LOC108698083	29.7477	0.38466	1.1524	0.333792	0.738537	0.995667
LOC108698088	257.631	0.534324	0.606913	0.880396	0.378645	0.905911
LOC108698089	1.23467	-2.48913	3.49369	-0.712464	0.476178	NA
LOC108698090	18.7636	2.97282	1.01397	2.93185	0.00336948	0.0598834
LOC108698093	481.906	0.981279	0.701909	1.39801	0.162109	0.671708
LOC108698094	30.4188	2.5769	1.10636	2.32917	0.0198502	0.20313
LOC108698097	66.9283	1.1996	0.949415	1.26352	0.206404	0.739775
LOC108698099	1.64386	2.37996	2.76131	0.861896	0.388745	NA
LOC108698100	67.2069	0.177815	1.0234	0.173749	0.862063	0.999931
LOC108698101	841.508	0.74857	0.731194	1.02376	0.305946	0.856259
LOC108698102	6.56654	1.73783	1.75967	0.987589	0.323354	0.869805
LOC108698104	397.72	-0.00441522	1.03432	-0.00426874	0.996594	0.999931
LOC108698107	83.4731	9.90802	1.70245	5.81984	5.89026e-09	1.29581e-06
LOC108698110	3.23859	-0.211841	2.35707	-0.0898748	0.928387	NA
LOC108698112	1420.17	-0.0167004	0.845899	-0.0197428	0.984249	0.999931
LOC108698113	114.858	7.02806	1.39413	5.04119	4.62652e-07	4.29708e-05
LOC108698115	1.99542	3.46849	3.5678	0.972164	0.330969	NA
LOC108698118	224.165	2.7669	1.05898	2.6128	0.00898032	0.118762
LOC108698119	16.5251	4.17035	1.59482	2.61494	0.00892437	0.118334
LOC108698120	583.375	3.00613	1.09727	2.73964	0.00615063	0.0914369
LOC108698121	2.24048	1.00463	2.10443	0.477386	0.633087	NA
LOC108698122	6.38356	1.70976	1.78282	0.959019	0.337549	0.880461
LOC108698123	288.32	1.02593	0.692567	1.48135	0.138514	0.624492
LOC108698138	126.61	-0.293724	0.901163	-0.325938	0.744471	0.995991
LOC108698141	1069.87	3.78006	0.959377	3.94012	8.14415e-05	0.00313962
LOC108698154	1.00512	3.53348	3.71193	0.951926	0.341135	NA
LOC108698157	0.843817	-0.903507	3.49656	-0.258399	0.796099	NA
LOC108698159	0.59049	1.52402	4.00027	0.380979	0.703219	NA
LOC108698160	20.2661	2.63327	1.21332	2.17029	0.0299846	0.261449
LOC108698165	73.2429	1.77152	0.934562	1.89556	0.0580176	0.388573
LOC108698168	3.1381	1.53636	2.23872	0.686268	0.492544	NA
LOC108698169	6.4036	6.20642	2.96945	2.09009	0.0366093	0.295036
LOC108698170	5.75348	4.99445	2.17444	2.29689	0.0216252	0.214649
LOC108698172	160.009	0.063295	0.830583	0.0762055	0.939256	0.999931
LOC108698173	1.49196	-0.862577	2.89633	-0.297817	0.765843	NA
LOC108698179	966.994	-0.138624	0.975915	-0.142045	0.887044	0.999931
LOC108698182	231.714	-0.647469	0.84357	-0.767534	0.442764	0.939134
LOC108698184	14.0082	2.82067	1.73643	1.62441	0.104289	0.540351
LOC108698186	1.92108	4.47079	3.93085	1.13736	0.255388	NA
LOC108698187	1209.63	0.242464	0.652475	0.371606	0.710186	0.994657
LOC108698189	1866.84	-0.00124486	0.641916	-0.00193929	0.998453	0.999931
LOC108698190	607.611	-0.2638	0.815548	-0.323463	0.746344	0.995991
LOC108698192	36.2928	-0.938764	0.913439	-1.02773	0.304079	0.854997
LOC108698194	2.09144	0.333919	2.64394	0.126296	0.899497	NA
LOC108698195	4.22155	-0.0783607	1.80516	-0.0434093	0.965375	NA
LOC108698196	21.9544	-2.00266	1.01669	-1.96978	0.0488631	0.350106
LOC108698198	2.41862	3.78425	2.87068	1.31824	0.187423	NA
LOC108698199	0.337707	-1.9991	4.01556	-0.497839	0.618598	NA
LOC108698200	0.969398	-0.413784	3.81355	-0.108504	0.913596	NA
LOC108698201	3.6943	2.72688	2.10513	1.29535	0.195201	NA
LOC108698202	91.7594	0.171741	0.678732	0.253032	0.800244	0.998993
LOC108698203	61.6355	1.01891	0.798161	1.27657	0.201753	0.73402
LOC108698204	3.2249	-1.66954	1.95913	-0.852184	0.394112	NA
LOC108698206	299.002	-0.305548	0.88133	-0.34669	0.728824	0.995052
LOC108698213	0.71592	3.03776	3.97129	0.764929	0.444314	NA
LOC108698214	148.733	-0.544482	1.03715	-0.52498	0.599597	0.980006
LOC108698216	442.059	3.59159	1.11135	3.23174	0.00123038	0.0282578
LOC108698217	5314.79	4.32349	1.09706	3.94097	8.11544e-05	0.0031358
LOC108698218	56.2569	-0.252007	0.711404	-0.354239	0.72316	0.994657
LOC108698223	4.02032	0.322948	1.85385	0.174204	0.861705	NA
LOC108698238	107.893	-0.020739	0.827407	-0.0250651	0.980003	0.999931
LOC108698239	481.314	-0.447676	0.965684	-0.463584	0.642946	0.985304
LOC108698241	4732.78	-0.945785	0.642086	-1.47299	0.140754	0.629345
LOC108698242	367.685	-0.604501	0.879034	-0.687688	0.491649	0.95825
LOC108698244	2.55967	3.84911	2.59776	1.4817	0.13842	NA
LOC108698245	12.5177	7.17151	2.25231	3.18407	0.00145221	0.0322247
LOC108698246	62.3182	9.48749	1.92532	4.92774	8.31842e-07	7.0252e-05
LOC108698252	5.39202	1.57772	2.38814	0.660647	0.508839	0.963624
LOC108698253	3.1359	-1.32768	2.35633	-0.563453	0.573127	NA
LOC108698254	7.6863	3.06479	2.03361	1.50707	0.131794	0.607605
LOC108698255	37.0969	1.34985	1.0239	1.31834	0.18739	0.716084
LOC108698265	13.8941	-0.0104439	1.09279	-0.00955713	0.992375	0.999931
LOC108698266	2.41862	3.78425	2.87068	1.31824	0.187423	NA
LOC108698269	1017.52	-0.298314	1.10296	-0.270466	0.786802	0.997932
LOC108698272	633.198	1.9712	0.78703	2.50461	0.0122587	0.147233
LOC108698273	3.95785	1.49504	1.95204	0.765888	0.443743	NA
LOC108698278	1.55103	3.10222	3.81925	0.81226	0.416643	NA
LOC108698280	669.686	-0.254614	0.982039	-0.259271	0.795426	0.998556
LOC108698282	756.166	-0.336428	0.737565	-0.456133	0.648295	0.985957
LOC108698283	9.59675	0.442734	1.41588	0.312693	0.754514	0.995991
LOC108698286	188.302	5.64124	1.22008	4.62366	3.77021e-06	0.00025029
LOC108698287	3979.28	-0.486709	0.589205	-0.826043	0.40878	0.923151
LOC108698294	12.2009	2.10126	1.28978	1.62916	0.103278	0.537415
LOC108698296	9.35894	0.461663	1.3326	0.346437	0.729014	0.995052
LOC108698297	262.795	11.5635	3.01828	3.83114	0.000127548	0.00450483
LOC108698298	14.9223	7.41795	1.96385	3.77724	0.000158573	0.00544411
LOC108698300	0.447927	-2.3129	4.00473	-0.577543	0.563573	NA
LOC108698301	5.25611	1.29682	1.5401	0.842037	0.399768	0.918135
LOC108698306	11.0309	3.6324	1.96952	1.84431	0.0651378	0.415224
LOC108698307	9.96728	5.85052	1.98316	2.9501	0.00317667	0.0574369
LOC108698310	7.10036	5.36494	2.03156	2.6408	0.00827097	0.112963
LOC108698311	551.099	-0.504768	0.848216	-0.595093	0.551781	0.972541
LOC108698313	20.5132	3.35937	1.30595	2.57235	0.0101012	0.129024
LOC108698315	96.3864	-0.829316	1.41668	-0.585395	0.558282	0.973913
LOC108698318	3.90809	1.05669	1.9358	0.545867	0.585157	NA
LOC108698319	2.39238	4.78409	3.23012	1.48109	0.138584	NA
LOC108698321	194.779	0.018165	0.604791	0.0300352	0.976039	0.999931
LOC108698322	1.19619	3.78403	3.94542	0.959095	0.337511	NA
LOC108698325	1757.16	0.479704	0.837091	0.57306	0.566604	0.975965
LOC108698326	936.001	-0.145729	0.579507	-0.25147	0.801451	0.999599
LOC108698334	3989.71	-0.394865	0.576139	-0.685365	0.493114	0.958365
LOC108698335	6.89636	6.2998	2.27827	2.76517	0.00568927	0.0867609
LOC108698336	1.32079	0.360253	3.44339	0.104622	0.916676	NA
LOC108698338	2731.92	-0.791921	0.830528	-0.953515	0.340329	0.883265
LOC108698339	6027.92	-0.0440868	0.619257	-0.0711929	0.943244	0.999931
LOC108698341	191.7	8.63126	2.79958	3.08305	NA	NA
LOC108698345	1773.96	11.6144	3.1118	3.73239	0.000189673	0.0062647
LOC108698346	3812.99	15.4223	3.37869	4.56457	5.00516e-06	0.000314046
LOC108698349	378.542	3.2116	1.1073	2.9004	0.00372686	0.0645
LOC108698353	0.48027	2.47877	4.00129	0.619493	0.535592	NA
LOC108698357	311.723	1.20437	0.987798	1.21925	0.222751	0.763632
LOC108698359	3.99328	5.52456	2.83714	1.94723	0.051507	NA
LOC108698364	0.528521	1.34359	4.01262	0.334841	0.737745	NA
LOC108698365	12.9888	3.60257	1.42294	2.53177	0.0113487	0.13957
LOC108698367	12.1703	-0.706704	1.14633	-0.616491	0.53757	0.969564
LOC108698369	796.337	-0.793005	0.765721	-1.03563	0.300373	0.851881
LOC108698370	5084.03	-0.861065	0.562826	-1.52989	0.126043	0.594017
LOC108698371	1.48377	2.2092	2.8473	0.775892	0.437813	NA
LOC108698373	534.762	-0.273432	0.805085	-0.339631	0.734134	0.995667
LOC108698374	32.684	2.94908	1.1498	2.56486	0.0103216	0.130879
LOC108698376	1.28958	0.383087	3.42872	0.111729	0.911039	NA
LOC108698377	8.45502	4.38825	1.85594	2.36444	0.0180576	0.191234
LOC108698386	2.01023	4.53346	2.89113	1.56806	0.116868	NA
LOC108698389	4.94304	-0.167408	1.99404	-0.0839539	0.933093	0.999931
LOC108698393	1.95617	3.27583	2.81146	1.16517	0.243949	NA
LOC108698396	442.133	12.314	2.88781	4.26413	2.00681e-05	0.000991567
LOC108698404	3.31232	-5.12977	2.91899	-1.75738	0.0788528	NA
LOC108698406	13.177	4.35105	1.89824	2.29214	0.0218973	0.216243
LOC108698409	408.264	-1.06535	0.787614	-1.35263	0.176174	0.69672
LOC108698411	102.037	0.926646	0.710333	1.30452	0.192055	0.723252
LOC108698413	74.9094	-2.25042	2.75769	-0.81605	0.414471	0.925681
LOC108698414	52.7638	-0.170052	0.723945	-0.234896	0.814289	0.999931
LOC108698423	88.5451	-0.527006	1.02112	-0.516104	0.605782	0.980825
LOC108698432	2.33247	2.41508	2.47886	0.97427	0.329923	NA
LOC108698434	105.549	-0.0194551	0.775121	-0.0250995	0.979976	0.999931
LOC108698436	1.20908	0.13824	3.88035	0.0356257	0.971581	NA
LOC108698440	3.94249	1.27932	1.91434	0.668286	0.503951	NA
LOC108698443	0.623228	0.48	3.97751	0.120679	0.903946	NA
LOC108698445	68.9208	1.19316	1.18696	1.00522	0.31479	0.863328
LOC108698451	624.311	-0.77704	0.787612	-0.986577	0.32385	0.869805
LOC108698455	1268.47	-0.210805	0.628555	-0.335381	0.737338	0.995667
LOC108698461	85.6559	1.62338	0.805056	2.01648	0.0437495	0.327352
LOC108698462	110.648	-0.604129	0.738213	-0.818367	0.413148	0.924862
LOC108698463	21.8917	-1.53055	1.50971	-1.0138	0.310677	0.860082
LOC108698465	11.2057	7.00781	1.97584	3.54675	0.000390018	0.0113713
LOC108698472	0.719595	1.86978	3.9804	0.469748	0.638535	NA
LOC108698475	4.03684	-0.107849	1.74755	-0.0617141	0.950791	NA
LOC108698479	0.96054	3.4737	3.95462	0.87839	0.379732	NA
LOC108698480	3821.93	-0.674706	0.70615	-0.955471	0.33934	0.882432
LOC108698483	17.5734	0.0344147	1.27367	0.02702	0.978444	0.999931
LOC108698488	317.692	6.68894	1.38513	4.82911	1.37142e-06	0.000107646
LOC108698490	18.8025	-0.105698	1.43498	-0.0736584	0.941282	0.999931
LOC108698491	1139.69	-0.608145	0.780906	-0.778769	0.436116	0.935396
LOC108698492	2111.56	-0.941284	0.632296	-1.48868	0.136573	0.620136
LOC108698493	3929.38	-0.77463	0.694826	-1.11485	0.264913	0.813028
LOC108698494	2.95229	-0.113205	2.39131	-0.0473402	0.962242	NA
LOC108698499	31.1557	0.877669	1.15997	0.756631	0.449271	0.941991
LOC108698502	689.262	-0.590952	0.612698	-0.964509	0.334791	0.877948
LOC108698504	15.3658	-0.189321	1.36906	-0.138285	0.890015	0.999931
LOC108698505	567.212	0.291988	1.00126	0.291622	0.770575	0.996485
LOC108698515	9.68591	3.5671	1.72282	2.07051	0.0384049	0.304012
LOC108698516	468.054	0.895277	0.652853	1.37133	0.170272	0.686481
LOC108698522	7.60903	1.40037	1.59165	0.879821	0.378956	0.905911
LOC108698528	9.53783	0.602272	1.26611	0.475687	0.634297	0.984028
LOC108698531	1247.78	-0.51485	0.661811	-0.777942	0.436603	0.935427
LOC108698533	219.919	-1.08504	0.957779	-1.13287	0.257268	0.804811
LOC108698534	201.625	-1.21054	0.733827	-1.64963	0.0990195	0.525361
LOC108698535	623.025	-1.20465	0.783848	-1.53684	0.124331	0.589844
LOC108698536	94.8234	-0.235825	0.91733	-0.257078	0.797118	0.998816
LOC108698538	20.1507	0.909187	1.53556	0.592088	0.553791	0.972754
LOC108698539	21.3381	0.543894	1.09445	0.496958	0.619219	0.982719
LOC108698541	220.465	7.35918	1.44394	5.0966	3.45808e-07	3.42649e-05
LOC108698543	7.8079	1.5936	1.7846	0.892973	0.371872	0.902753
LOC108698546	1443.46	0.0838806	0.927612	0.0904263	0.927948	0.999931
LOC108698547	7.59979	6.45351	2.57751	2.50378	0.0122875	0.147484
LOC108698551	8.91323	0.582784	1.43018	0.407491	0.683648	0.991562
LOC108698552	0.493861	2.50429	3.99966	0.626124	0.531233	NA
LOC108698553	27.7653	1.96368	1.21932	1.61047	0.107295	0.547849
LOC108698556	414.116	1.93309	0.75615	2.55649	0.0105735	0.133145
LOC108698558	160.408	-0.688286	0.616193	-1.117	0.263995	0.811674
LOC108698560	247.573	0.16873	0.870489	0.193834	0.846306	0.999931
LOC108698563	654.52	-0.400116	0.597738	-0.669384	0.503251	0.961588
LOC108698564	822.972	3.25217	1.04014	3.12666	0.00176804	0.0372506
LOC108698571	47.5966	-0.85975	0.957429	-0.897978	0.369197	0.901669
LOC108698574	0.754104	1.91702	3.97629	0.482113	0.629725	NA
LOC108698575	451.854	0.285598	0.635085	0.449701	0.652926	0.986386
LOC108698577	1.78204	1.93701	3.6388	0.532322	0.594503	NA
LOC108698584	251.99	3.58906	1.18521	3.02821	0.00246007	0.0477628
LOC108698586	0.609376	2.82453	3.98142	0.709426	0.47806	NA
LOC108698587	29.2996	-1.62824	1.02229	-1.59275	0.111217	0.55756
LOC108698588	697.165	-0.395694	0.667626	-0.592688	0.55339	0.972754
LOC108698589	1.27175	3.86815	3.94325	0.980955	0.326615	NA
LOC108698591	4.01058	-1.10044	2.95589	-0.372288	0.709678	NA
LOC108698600	2500.91	-0.388599	0.657758	-0.590793	0.554659	0.972815
LOC108698601	86.2048	-0.204508	0.785409	-0.260384	0.794568	0.99854
LOC108698611	21.1765	-0.20377	1.03479	-0.196919	0.843891	0.999931
LOC108698613	1818.32	0.0223304	0.747531	0.0298722	0.976169	0.999931
LOC108698614	364.815	-0.1252	0.825702	-0.151628	0.87948	0.999931
LOC108698616	0.71592	3.03776	3.97129	0.764929	0.444314	NA
LOC108698617	24.9156	4.04825	1.4568	2.77886	0.00545492	0.0843011
LOC108698619	128.226	1.11265	0.874585	1.2722	0.2033	0.735967
LOC108698627	35.5704	-0.323367	1.43354	-0.225573	0.821534	0.999931
LOC108698629	17.9151	4.13381	1.88059	2.19814	NA	NA
LOC108698633	11.1218	7.00254	2.45774	2.84918	0.00438319	0.0722667
LOC108698634	4.98181	4.08222	2.17457	1.87726	0.0604828	0.397584
LOC108698636	7.09478	0.161165	1.81872	0.0886145	0.929388	0.999931
LOC108698644	88.0552	-0.801818	0.806556	-0.994125	0.320162	0.868297
LOC108698646	39.2676	-0.341257	0.934201	-0.365293	0.714893	0.994657
LOC108698650	30.1358	0.1315	1.23367	0.106592	0.915113	0.999931
LOC108698653	6.80829	1.19081	1.65677	0.718751	0.472294	0.951665
LOC108698654	372.19	-0.495328	0.616822	-0.803032	0.421956	0.929167
LOC108698659	5451.75	-0.935162	0.601148	-1.55563	0.119797	0.579036
LOC108698661	2.93443	0.0994959	2.10892	0.0471787	0.962371	NA
LOC108698663	221.207	0.373401	0.962385	0.387995	0.698019	0.993828
LOC108698664	1.58351	4.19361	3.13146	1.33919	0.180509	NA
LOC108698666	3.31554	4.23519	3.11044	1.36161	0.173322	NA
LOC108698667	1.27269	0.285723	2.98783	0.095629	0.923815	NA
LOC108698685	669.446	-0.390282	0.65023	-0.600222	0.548358	0.971878
LOC108698688	3.67203	2.06467	1.90515	1.08373	0.278483	NA
LOC108698692	747.921	0.844318	0.832141	1.01463	0.310281	0.859898
LOC108698694	2.41756	2.49784	2.66259	0.938124	0.348181	NA
LOC108698695	0.914194	2.23739	3.96223	0.564679	0.572292	NA
LOC108698698	3.78236	2.77642	2.36275	1.17508	0.239962	NA
LOC108698703	34.9485	0.127985	0.861008	0.148646	0.881833	0.999931
LOC108698708	1.43525	-0.679043	2.97416	-0.228315	0.819402	NA
LOC108698709	44.4409	-0.0169001	0.718986	-0.0235055	0.981247	0.999931
LOC108698710	2032.34	-0.790546	0.729178	-1.08416	0.278293	0.828587
LOC108698714	347.421	1.04819	0.950733	1.10251	0.27024	0.81942
LOC108698715	3.04782	0.493755	1.95638	0.252382	0.800746	NA
LOC108698716	2866.56	-0.0961259	0.712805	-0.134856	0.892726	0.999931
LOC108698722	8.21892	0.993898	1.36568	0.727766	0.466757	0.948284
LOC108698725	406.779	0.468239	0.710475	0.659051	0.509863	0.96411
LOC108698731	23.0818	0.847537	1.03139	0.821745	0.411222	0.924267
LOC108698739	150.1	0.50428	0.86707	0.581591	0.560842	0.974009
LOC108698746	148.366	0.487957	0.69565	0.70144	0.483028	0.955233
LOC108698749	5.06297	1.82449	1.4887	1.22556	0.220364	0.760726
LOC108698753	2990.25	-0.769655	0.655443	-1.17425	0.240294	0.784619
LOC108698755	399.639	0.487958	0.681607	0.715893	0.474057	0.95223
LOC108698757	1452.23	1.37422	0.660325	2.08113	0.0374219	0.298585
LOC108698762	84.0616	0.529216	0.877662	0.602984	0.546519	0.971647
LOC108698763	1.35628	3.9658	3.90384	1.01587	0.30969	NA
LOC108698765	2259.52	-0.426495	0.580079	-0.735236	0.462196	0.946843
LOC108698773	595.043	-0.128634	0.646786	-0.198881	0.842356	0.999931
LOC108698775	440.876	0.155334	1.1199	0.138703	0.889685	0.999931
LOC108698781	749.258	2.97231	1.10553	2.68858	0.00717577	0.10208
LOC108698788	24.7077	2.27453	1.31119	1.73471	0.0827919	0.474684
LOC108698789	20.059	-2.48046	1.24063	-1.99935	0.0455706	0.33577
LOC108698790	2.16114	-4.54251	3.90149	-1.1643	0.244301	NA
LOC108698791	10.4792	-1.34115	1.47267	-0.910697	0.362455	0.896861
LOC108698796	795.776	-0.772387	0.605185	-1.27628	0.201856	0.734189
LOC108698798	6.54547	6.22958	2.20174	2.82939	0.00466366	0.0755834
LOC108698801	17.223	1.72375	1.15809	1.48844	0.136634	0.620136
LOC108698803	323.766	-0.18329	0.660818	-0.277368	0.781497	0.997507
LOC108698804	27.4646	1.02358	0.924029	1.10773	0.267978	0.817008
LOC108698806	8.64486	6.6391	2.81773	2.35619	0.0184635	0.19379
LOC108698808	1300.91	-0.847732	0.829962	-1.02141	0.30706	0.857514
LOC108698813	21.1531	4.78717	1.77162	2.70214	NA	NA
LOC108698814	3.73313	1.5054	2.07597	0.725152	0.468359	NA
LOC108698815	4288.39	-0.879695	0.794957	-1.10659	0.268469	0.817643
LOC108698817	20.2914	1.508	1.0385	1.45209	0.146476	0.640968
LOC108698820	165.067	-0.345298	0.868017	-0.397801	0.690777	0.993158
LOC108698821	5.41935	1.42822	1.92234	0.742959	0.457506	0.945683
LOC108698822	230.783	-1.20354	1.02498	-1.17421	0.240313	0.784619
LOC108698835	1477.2	1.2917	0.727002	1.77675	0.0756096	0.452494
LOC108698836	29.6744	3.57083	1.13688	3.14091	0.00168424	0.0358981
LOC108698837	44.9868	-0.0277163	0.989281	-0.0280166	0.977649	0.999931
LOC108698840	1488.51	0.346817	0.668119	0.519094	0.603695	0.980508
LOC108698847	0.48027	2.47877	4.00129	0.619493	0.535592	NA
LOC108698851	1.6009	4.20836	3.93563	1.0693	0.284935	NA
LOC108698854	43.0038	6.78781	1.87544	3.61931	NA	NA
LOC108698857	10547.2	0.263773	0.624529	0.422355	0.672766	0.989207
LOC108698862	374.495	-0.557241	0.646372	-0.862106	0.388629	0.911538
LOC108698867	6.40359	6.19388	2.0957	2.95551	0.00312148	0.0566179
LOC108698868	7477.96	0.067413	0.698769	0.096474	0.923144	0.999931
LOC108698872	13.4701	-0.847641	1.18644	-0.714438	0.474956	0.952294
LOC108698874	2.62166	2.60659	2.39766	1.08714	0.276975	NA
LOC108698875	2.21953	1.90737	3.00151	0.635472	0.525121	NA
LOC108698876	292.081	6.63645	1.24954	5.31113	1.08948e-07	1.3216e-05
LOC108698879	5.1877	4.90014	2.20558	2.2217	0.0263033	0.241612
LOC108698880	60.1348	0.667769	0.958438	0.696727	0.485974	0.956018
LOC108698887	33.4012	4.19304	1.06813	3.9256	8.65147e-05	0.00329835
LOC108698890	7019.71	-0.0451573	0.562255	-0.0803146	0.935987	0.999931
LOC108698897	117.211	0.0689138	1.51514	0.0454836	0.963722	0.999931
LOC108698905	0.368431	0.761271	4.05171	0.187889	0.850964	NA
LOC108698906	0.96054	3.4737	3.95462	0.87839	0.379732	NA
LOC108698907	0.682464	-2.90265	3.97277	-0.730636	0.465002	NA
LOC108698913	53.961	-0.488227	0.805052	-0.606454	0.544213	0.971185
LOC108698914	2.87985	4.02685	2.53805	1.58659	0.112605	NA
LOC108698924	2.23476	1.17433	2.61134	0.449705	0.652923	NA
LOC108698926	4.4839	2.30927	2.18589	1.05645	0.290765	0.842213
LOC108698930	1.41519	-2.66886	2.92751	-0.911649	0.361953	NA
LOC108698932	0.64036	2.89139	3.97809	0.726828	0.467331	NA
LOC108698938	158.88	-0.283913	1.49011	-0.190532	NA	NA
LOC108698939	21.6535	5.41062	2.05169	2.63715	NA	NA
LOC108698941	0.750499	-1.68009	3.98545	-0.421554	0.67335	NA
LOC108698945	444.111	-0.968129	0.719043	-1.34641	0.178169	0.699314
LOC108698950	0.433924	0.950543	4.03887	0.235349	0.813938	NA
LOC108698960	2.04948	-0.93086	2.63289	-0.35355	0.723676	NA
LOC108698967	2.46778	-0.2448	2.46486	-0.0993159	0.920887	NA
LOC108698976	27.181	8.28698	1.6139	5.13476	2.82502e-07	2.99176e-05
LOC108698977	23.9497	7.13023	1.6172	4.409	1.03847e-05	0.000578699
LOC108698980	10.5489	4.00092	1.74347	2.2948	0.0217446	0.215353
LOC108698981	429.118	0.144697	1.08829	0.132958	0.894226	0.999931
LOC108698982	1.39041	0.23341	2.94289	0.0793134	0.936783	NA
LOC108699002	0.691738	0.739642	3.96184	0.186691	0.851903	NA
LOC108699020	0.341232	-2.00958	4.01516	-0.500499	0.616724	NA
LOC108699031	7.4953	0.256837	1.89946	0.135216	0.892441	0.999931
LOC108699032	0.227488	-1.57113	4.03436	-0.389437	0.696953	NA
LOC108699035	1.28072	3.88731	3.94277	0.985935	0.324165	NA
LOC108699043	1.28072	3.88731	3.94277	0.985935	0.324165	NA
LOC108699053	1.44081	4.05675	3.9388	1.02994	0.303036	NA
LOC108699061	0.330658	-1.97789	4.01637	-0.492457	0.622396	NA
LOC108699062	0.48027	2.47877	4.00129	0.619493	0.535592	NA
LOC108699066	11.5478	0.17228	1.14359	0.150648	0.880253	0.999931
LOC108699073	0.32018	1.92491	4.04065	0.476386	0.6338	NA
LOC108699095	2378.62	-0.457824	0.674467	-0.678794	0.497268	0.959426
LOC108699096	0.227488	-1.57113	4.03436	-0.389437	0.696953	NA
LOC108699105	1.33834	3.92987	3.94032	0.997347	0.318596	NA
LOC108699114	2.67166	3.93105	3.27825	1.19913	0.230477	NA
LOC108699115	8.43242	0.14466	2.36625	0.0611349	0.951252	0.999931
LOC108699117	0.607756	0.551769	3.97569	0.138786	0.889619	NA
LOC108699124	0.64036	2.89139	3.97809	0.726828	0.467331	NA
LOC108699127	5.02021	1.44228	2.33802	0.616881	0.537313	0.969564
LOC108699128	13.3581	0.863261	1.48906	0.579735	0.562093	0.974128
LOC108699134	1.27124	2.49933	3.9528	0.632293	0.527195	NA
LOC108699135	0.387317	2.20066	4.02097	0.547296	0.584175	NA
LOC108699136	1.07076	2.51895	3.95358	0.637131	0.52404	NA
LOC108699137	1.28072	3.88731	3.94277	0.985935	0.324165	NA
LOC108699140	2.12572	-1.51132	2.53787	-0.595509	0.551503	NA
LOC108699141	5.46912	-1.45837	1.74515	-0.835667	0.403342	0.919696
LOC108699143	8.12546	-2.38872	1.52046	-1.57105	0.11617	0.570966
LOC108699146	0.630877	0.950543	4.03887	0.235349	0.813938	NA
LOC108699147	0.48027	2.47877	4.00129	0.619493	0.535592	NA
LOC108699148	0.32018	1.92491	4.04065	0.476386	0.6338	NA
LOC108699149	13.4479	-0.00497506	1.42194	-0.00349879	0.997208	0.999931
LOC108699150	0.781484	-1.68009	3.98545	-0.421554	0.67335	NA
LOC108699157	5.44095	-0.522493	1.82774	-0.285868	0.774979	0.996938
LOC108699158	1671.7	0.633428	0.841135	0.753063	0.451412	0.943307
LOC108699167	2011.76	0.661228	0.951523	0.694915	0.487109	0.956431
LOC108699168	488.765	-0.464195	0.690405	-0.672351	0.50136	0.960758
LOC108699171	2.19491	3.61353	3.45142	1.04697	0.295115	NA
LOC108699172	75.605	-0.430332	0.777682	-0.553351	0.580023	0.978462
LOC108699173	10.6836	-0.594176	1.87693	-0.316568	0.751571	0.995991
LOC108699174	235.971	0.211644	1.14525	0.184801	0.853385	0.999931
LOC108699177	33.22	0.0958346	0.846095	0.113267	0.909819	0.999931
LOC108699189	4184.18	-0.554288	0.669269	-0.828199	0.407558	0.922554
LOC108699191	1778	-0.364715	0.657515	-0.554687	0.579109	0.978321
LOC108699198	759.185	-0.093797	0.604524	-0.155158	0.876696	0.999931
LOC108699208	31.8415	4.4881	1.33193	3.36963	0.0007527	0.019315
LOC108699211	2.78443	1.27213	2.73006	0.465974	0.641234	NA
LOC108699226	196.518	-0.157417	0.665677	-0.236477	0.813062	0.999931
LOC108699246	258.919	-0.349263	1.05952	-0.329641	0.741671	0.995991
LOC108699247	1.45383	-0.731703	2.91507	-0.251007	0.801808	NA
LOC108699250	141.868	0.164637	0.834979	0.197175	0.843691	0.999931
LOC108699256	847.673	-0.219395	0.764095	-0.28713	0.774013	0.996868
LOC108699258	566.483	-0.69064	0.615762	-1.1216	0.262032	0.810054
LOC108699259	7.93605	2.92271	2.14448	1.3629	0.172915	0.691738
LOC108699264	329.031	-0.339133	1.21438	-0.279264	NA	NA
LOC108699265	0.898571	3.38193	3.95773	0.854512	0.392821	NA
LOC108699267	3.9574	5.50304	2.7675	1.98845	0.046762	NA
LOC108699273	717.299	-0.336721	0.668497	-0.503699	0.614473	0.982343
LOC108699276	10.8608	2.7084	1.64813	1.64332	0.100318	0.529232
LOC108699277	1307.19	0.0322027	0.611354	0.0526744	0.957991	0.999931
LOC108699279	0.47865	0.0671334	4.0078	0.0167507	0.986636	NA
LOC108699280	240.239	-0.315182	0.595761	-0.52904	0.596778	0.979606
LOC108699281	13.3173	-2.40526	1.34181	-1.79255	0.0730446	0.44344
LOC108699282	1508.02	0.334553	0.604846	0.553121	0.580181	0.978476
LOC108699284	2.62884	3.11039	3.26525	0.952575	0.340806	NA
LOC108699286	3.06531	-2.02277	2.01194	-1.00538	0.314714	NA
LOC108699287	38.3562	0.674556	1.75632	0.384074	0.700923	0.993828
LOC108699289	426.788	-0.365014	0.743723	-0.490792	0.623573	0.982852
LOC108699292	32.4015	0.629956	1.73722	0.362623	NA	NA
LOC108699295	1.29842	2.53183	3.51355	0.720592	0.471161	NA
LOC108699297	192.767	-0.597783	0.914952	-0.653349	0.513531	0.965444
LOC108699300	33.3434	-0.361057	1.29354	-0.279123	0.78015	0.997507
LOC108699301	248.417	0.0719643	0.996091	0.0722467	0.942406	0.999931
LOC108699302	296.316	-0.0826646	0.934569	-0.0884521	0.929517	0.999931
LOC108699304	100.886	-0.296103	0.744469	-0.397738	0.690824	0.993189
LOC108699305	761.547	-1.00993	0.715109	-1.41228	0.157869	0.664188
LOC108699307	15.9159	-1.97964	1.2095	-1.63673	0.101686	0.533704
LOC108699309	16.4379	-0.180984	1.21456	-0.149012	0.881545	0.999931
LOC108699314	0.451451	-2.32218	4.00426	-0.579927	0.561964	NA
LOC108699316	0.32018	1.92491	4.04065	0.476386	0.6338	NA
LOC108699319	7.41278	6.40409	2.11626	3.02613	0.00247707	0.0479727
LOC108699321	2.72153	4.97277	3.64715	1.36347	0.172735	NA
LOC108699322	25.175	-0.0718699	1.15276	-0.0623462	0.950287	0.999931
LOC108699326	89.4639	0.127032	0.687614	0.184743	0.85343	0.999931
LOC108699331	22.3188	8.00632	1.98208	4.03934	5.36013e-05	0.00220176
LOC108699333	1.41182	-2.80256	3.37658	-0.829998	0.40654	NA
LOC108699336	985.244	0.234169	0.679767	0.344484	0.730482	0.995052
LOC108699340	314.689	0.000109486	0.873218	0.000125383	0.9999	0.999931
LOC108699341	1020.2	-0.337049	1.09076	-0.309004	0.757318	0.995991
LOC108699342	9.18442	1.86694	1.50494	1.24054	0.214774	0.75217
LOC108699343	571.603	-0.761268	0.741198	-1.02708	0.304383	0.855101
LOC108699352	4.62357	-1.35963	2.44801	-0.5554	0.578621	0.978121
LOC108699355	1.22188	2.71517	3.53054	0.769051	0.441863	NA
LOC108699357	5.70801	0.240699	1.4104	0.17066	0.864491	0.999931
LOC108699358	34.6278	2.50487	1.24731	2.00821	0.0446206	0.331762
LOC108699362	27.3017	8.29575	1.63073	5.08714	3.63495e-07	3.55772e-05
LOC108699363	0.929556	3.42848	3.95612	0.866627	0.386147	NA
LOC108699365	39.6376	-0.672736	1.10174	-0.610611	0.541457	0.970062
LOC108699370	10.7038	-0.950006	1.41709	-0.670392	0.502608	0.961326
LOC108699372	1.0361	3.57582	3.95137	0.904956	0.365489	NA
LOC108699373	24.1064	-0.290579	3.73319	-0.0778365	0.937958	0.999931
LOC108699374	2.24126	4.69284	3.86371	1.21459	0.224522	NA
LOC108699375	11.442	-0.81141	2.53367	-0.320251	0.748778	0.995991
LOC108699378	0.650838	-0.160432	3.9759	-0.040351	0.967813	NA
LOC108699381	0.449286	2.39091	4.00712	0.596667	0.55073	NA
LOC108699382	11.7886	-0.227934	1.07207	-0.212611	0.83163	0.999931
LOC108699384	1.08965	3.65637	3.94897	0.925905	0.354496	NA
LOC108699386	0.227488	-1.57113	4.03436	-0.389437	0.696953	NA
LOC108699390	42.472	-0.164408	0.916534	-0.17938	0.857639	0.999931
LOC108699392	30.9672	0.447015	1.13485	0.393897	0.693657	0.993594
LOC108699394	5.64255	6.00958	2.32507	2.58469	0.00974677	0.126106
LOC108699397	369.661	-0.45043	0.639182	-0.704698	0.480998	0.954532
LOC108699399	24.4386	0.278268	1.24203	0.224043	0.822724	0.999931
LOC108699401	1.68366	3.21032	3.24245	0.990092	0.322129	NA
LOC108699404	348.147	-0.665149	0.784087	-0.84831	0.396265	0.916161
LOC108699405	22.6396	-0.861753	1.57143	-0.548389	0.583425	0.978476
LOC108699406	1354.98	-0.970743	0.707359	-1.37235	0.169955	0.685744
LOC108699408	38.8873	-3.77934	1.81482	-2.08248	NA	NA
LOC108699411	118.446	-0.447322	0.75553	-0.592064	0.553808	0.972754
LOC108699412	7.57591	-0.710736	1.67952	-0.423178	0.672166	0.989207
LOC108699414	423.427	-0.319219	0.628901	-0.507582	0.611747	0.982294
LOC108699415	0.64036	2.89139	3.97809	0.726828	0.467331	NA
LOC108699416	0.454976	-2.33234	4.0036	-0.582562	0.560188	NA
LOC108699422	12.8957	-0.107117	1.69621	-0.0631511	0.949646	0.999931
LOC108699424	1.01819	2.07192	3.78536	0.54735	0.584138	NA
LOC108699425	0.258211	1.71602	4.05272	0.423425	0.671985	NA
LOC108699426	31.2639	-0.620541	0.856166	-0.724791	0.46858	0.949275
LOC108699432	0.609376	2.82453	3.98142	0.709426	0.47806	NA
LOC108699435	0.32018	1.92491	4.04065	0.476386	0.6338	NA
LOC108699436	0.945463	-0.527554	3.79172	-0.139133	0.889345	NA
LOC108699438	4.35749	1.44569	2.09381	0.690459	0.489906	0.957496
LOC108699440	3.22034	-2.44734	2.37566	-1.03017	0.30293	NA
LOC108699444	1044.88	-0.840589	0.644334	-1.30459	0.192034	0.723238
LOC108699447	2.25962	-2.73163	2.5808	-1.05844	0.289853	NA
LOC108699448	11.2713	0.193369	1.81658	0.106447	0.915228	0.999931
LOC108699451	14.7091	0.761044	1.33808	0.56876	0.569519	0.97648
LOC108699452	13.758	-1.29095	1.21693	-1.06083	0.288768	0.840439
LOC108699453	4.50042	1.42204	2.17521	0.653749	0.513273	0.96523
LOC108699457	571.767	-0.267168	0.827319	-0.322933	0.746746	0.995991
LOC108699458	3.08629	5.15481	2.70846	1.90323	0.0570108	NA
LOC108699460	2.42174	2.99849	2.52952	1.1854	0.235861	NA
LOC108699462	2.31663	-0.622631	2.93566	-0.212093	0.832035	NA
LOC108699464	154.704	0.844666	0.639309	1.32122	0.186429	0.714295
LOC108699468	11.7706	4.48344	1.64316	2.72855	0.00636144	0.093766
LOC108699469	1.37193	1.49184	2.96782	0.502673	0.615194	NA
LOC108699470	1185.31	0.843593	1.00439	0.839905	0.400962	0.918935
LOC108699471	4942.72	-0.323144	0.83827	-0.385489	0.699876	0.993828
LOC108699476	795.632	0.354515	0.920549	0.385113	0.700154	0.993828
LOC108699478	12.7791	2.98103	1.83889	1.6211	0.104997	0.542408
LOC108699480	0.79148	3.17268	3.96559	0.800053	0.42368	NA
LOC108699481	1.98716	3.29995	3.16425	1.04289	0.297	NA
LOC108699487	127.695	0.640822	3.54734	0.180649	NA	NA
LOC108699488	21.1157	1.62751	1.00796	1.61467	0.106383	0.545836
LOC108699492	1.49682	-2.90537	3.24792	-0.894531	0.371038	NA
LOC108699494	97.2522	0.578169	0.903602	0.639849	0.522271	0.968016
LOC108699496	0.258211	1.71602	4.05272	0.423425	0.671985	NA
LOC108699497	27.9159	-0.559133	1.07046	-0.522329	0.601441	0.980168
LOC108699498	2.11385	0.706134	2.40635	0.293447	0.769181	NA
LOC108699507	0.418301	2.29835	4.01364	0.572634	0.566892	NA
LOC108699510	0.56303	1.41655	4.00533	0.353667	0.723589	NA
LOC108699515	0.227488	-1.57113	4.03436	-0.389437	0.696953	NA
LOC108699516	84.2778	1.05854	0.85235	1.24191	0.214271	0.751548
LOC108699517	0.258211	1.71602	4.05272	0.423425	0.671985	NA
LOC108699519	5.58504	-0.6785	1.72044	-0.394377	0.693303	0.99351
LOC108699523	5.3218	-1.34839	1.5241	-0.884715	0.37631	0.90464
LOC108699524	0.330658	-1.97789	4.01637	-0.492457	0.622396	NA
LOC108699536	1658.27	-0.185177	0.90341	-0.204975	0.837592	0.999931
LOC108699539	1.41197	0.033653	3.36382	0.0100044	0.992018	NA
LOC108699540	468.079	-0.826558	1.10859	-0.745597	0.455911	0.94553
LOC108699541	0.96054	3.4737	3.95462	0.87839	0.379732	NA
LOC108699546	4.4723	-1.1481	2.0882	-0.549803	0.582454	0.978476
LOC108699547	0.96054	3.4737	3.95462	0.87839	0.379732	NA
LOC108699551	1.17406	0.128638	3.57728	0.0359599	0.971314	NA
LOC108699553	73.3874	1.75018	0.975418	1.79429	0.0727668	0.442627
LOC108699557	0.485699	0.0374466	4.00628	0.00934697	0.992542	NA
LOC108699558	2.99267	2.02647	2.27454	0.890936	0.372963	NA
LOC108699568	1.36493	-3.88607	3.94059	-0.986163	0.324053	NA
LOC108699569	0.937151	-1.28754	3.851	-0.33434	0.738123	NA
LOC108699579	0.796208	-3.12053	3.96373	-0.787273	0.431122	NA
LOC108699585	0.387317	2.20066	4.02097	0.547296	0.584175	NA
LOC108699589	3.84499	-0.769266	2.97133	-0.258896	0.795715	NA
LOC108699595	3.84216	5.46995	3.32399	1.6456	0.0998467	NA
LOC108699596	11.9123	4.89078	2.04255	2.39445	0.0166455	0.180725
LOC108699599	3.97306	-2.49422	1.87771	-1.32833	0.184068	NA
LOC108699601	22.9871	-0.176934	1.01099	-0.175011	0.861071	0.999931
LOC108699606	616.308	0.370453	0.644593	0.574708	0.565489	0.975526
LOC108699609	1194.68	-0.0132831	0.993291	-0.0133728	NA	NA
LOC108699617	1012.74	0.419096	0.625605	0.669906	0.502918	0.96152
LOC108699619	276.933	-0.670904	0.712899	-0.941093	0.346657	0.886711
LOC108699620	1.40086	4.00854	3.28903	1.21876	0.222936	NA
LOC108699627	482.792	-0.0533739	1.20407	-0.0443279	0.964643	0.999931
LOC108699629	1.76985	1.08979	3.10677	0.350779	0.725754	NA
LOC108699631	2545.36	-0.526551	0.753373	-0.698925	0.484599	0.955567
LOC108699634	2.14831	4.63471	3.29571	1.40629	0.159639	NA
LOC108699635	6.11782	1.83275	1.58648	1.15523	0.247997	0.794662
LOC108699637	50.2979	0.565621	0.824576	0.685954	0.492742	0.958328
LOC108699640	11.6212	0.0322433	1.26864	0.0254157	0.979723	0.999931
LOC108699642	41.6872	0.621468	0.862816	0.720279	0.471353	0.951239
LOC108699644	23.4594	4.94719	1.59875	3.09441	0.00197205	0.0404009
LOC108699645	192.158	0.880514	0.815725	1.07942	0.280398	0.830841
LOC108699649	103.606	5.58909	1.00327	5.57089	2.53443e-08	4.02602e-06
LOC108699671	2.33247	2.41508	2.47886	0.97427	0.329923	NA
LOC108699675	123.664	9.51757	1.95247	4.87462	1.09017e-06	8.79848e-05
LOC108699676	9.76246	0.293875	1.92586	0.152595	0.878718	0.999931
LOC108699678	13.6768	-1.93083	1.50712	-1.28114	0.200146	0.731894
LOC108699680	40.9702	-0.643896	1.08909	-0.591224	0.554371	0.972785
LOC108699698	5.2112	1.05906	1.96542	0.538846	0.589993	0.979026
LOC108699700	3.41669	2.27065	2.18615	1.03865	0.298967	NA
LOC108699702	8329.23	0.550995	0.902862	0.610276	0.541679	0.970143
LOC108699709	3.2018	5.20709	3.4854	1.49397	0.135182	NA
LOC108699714	230.437	2.84171	1.09063	2.60558	NA	NA
LOC108699734	926.85	-0.380596	1.0981	-0.346596	0.728895	0.995052
LOC108699739	254.418	-1.86562	1.17934	-1.58193	NA	NA
LOC108699740	0.63874	0.649455	3.96827	0.163662	0.869997	NA
LOC108699742	109.774	-0.241325	1.07951	-0.22355	0.823108	0.999931
LOC108699743	278.2	-0.00548895	0.672329	-0.00816408	0.993486	0.999931
LOC108699748	5.50562	2.6797	1.73391	1.54547	0.122233	0.5846
LOC108699750	20.5378	-0.653375	1.17214	-0.557418	0.577242	0.978049
LOC108699751	5.78508	-0.121123	1.75067	-0.0691867	0.944841	0.999931
LOC108699757	1.18509	0.370021	2.79065	0.132593	0.894515	NA
LOC108699761	192.302	-0.534167	0.640886	-0.833481	0.404573	0.920432
LOC108699763	17.5317	6.67818	1.77363	3.76525	0.00016638	0.00566169
LOC108699767	5.08293	5.87359	2.40864	2.43855	0.0147464	0.166991
LOC108699771	1985.13	-0.367821	1.01608	-0.362	0.717352	0.994657
LOC108699774	526.481	0.375264	0.808458	0.464173	0.642524	0.985215
LOC108699776	657.231	-0.118345	0.5698	-0.207695	0.835467	0.999931
LOC108699777	1129.58	-0.258541	0.636174	-0.4064	0.684448	0.991897
LOC108699780	624.238	-0.278328	0.813646	-0.342075	0.732295	0.995372
LOC108699781	792.078	0.0207973	0.869622	0.0239153	0.98092	0.999931
LOC108699782	49.5122	0.574278	1.06653	0.538455	0.590263	0.979128
LOC108699787	1639.14	0.0667007	0.555083	0.120164	0.904354	0.999931
LOC108699789	532.012	0.555584	1.16723	0.475985	0.634085	0.984028
LOC108699795	48.6641	-0.428927	0.847081	-0.506359	0.612605	0.982343
LOC108699796	4.86135	2.12508	2.15887	0.984348	0.324944	0.870323
LOC108699798	8.17368	-0.891387	1.58132	-0.563699	0.572959	0.976895
LOC108699800	977.89	-0.0177223	0.823509	-0.0215205	0.98283	0.999931
LOC108699817	399.333	0.3802	0.614623	0.618591	0.536186	0.969564
LOC108699821	87.1967	0.688663	1.11495	0.617662	0.536798	0.969564
LOC108699825	14.3762	0.651961	1.27862	0.509892	0.610127	0.981909
LOC108699830	52.847	1.06303	0.823012	1.29164	0.196483	0.727538
LOC108699833	6.08475	-0.911864	1.73819	-0.524604	0.599858	0.980006
LOC108699836	766.164	0.0959155	0.892513	0.107467	0.914419	0.999931
LOC108699846	14.8257	6.44944	1.90244	3.39009	0.000698707	0.0182093
LOC108699851	442.773	0.987573	0.826254	1.19524	0.231993	0.775653
LOC108699854	8.06955	-0.0843755	1.32583	-0.0636398	0.949257	0.999931
LOC108699855	0.786993	0.282552	3.55643	0.0794482	0.936676	NA
LOC108699856	2.72656	2.65424	2.48321	1.06887	0.285127	NA
LOC108699858	1130.9	-0.0369095	0.919456	-0.0401428	0.967979	0.999931
LOC108699859	104.394	1.72805	0.865931	1.9956	0.045977	0.336781
LOC108699860	12.9946	0.472396	1.15387	0.409401	0.682245	0.990965
LOC108699861	4105.94	0.130243	0.673149	0.193483	0.846581	0.999931
LOC108699863	446.473	5.63181	1.21244	4.64502	3.4004e-06	0.000229935
LOC108699866	2.55247	4.87778	3.17207	1.53773	0.124115	NA
LOC108699867	0.80045	3.21175	3.96404	0.810223	0.417812	NA
LOC108699873	3791.97	-0.157789	0.638942	-0.246954	0.804944	0.999931
LOC108699876	15.1772	0.197204	1.36059	0.14494	0.884758	0.999931
LOC108699878	1619.24	0.00364589	0.888582	0.00410304	0.996726	0.999931
LOC108699880	4.49974	-0.691905	2.06637	-0.33484	0.737746	0.995667
LOC108699886	4168.44	1.96612	0.719132	2.73402	0.00625667	0.092626
LOC108699888	1.44181	0.352039	3.3821	0.104089	0.917099	NA
LOC108699890	7.02414	0.786901	1.38742	0.567168	0.5706	0.976808
LOC108699891	34.4522	-0.406449	1.52046	-0.267319	0.789224	0.997932
LOC108699894	494.205	-0.251085	0.849596	-0.295534	0.767586	0.995991
LOC108699895	9.68324	-1.96957	1.40315	-1.40368	0.160415	0.668773
LOC108699896	1026.1	-1.05901	0.686305	-1.54306	0.122816	0.585967
LOC108699897	216.047	0.523838	3.7259	0.140594	NA	NA
LOC108699905	259.702	-0.104884	0.802112	-0.130759	0.895966	0.999931
LOC108699907	1.24974	3.85315	3.94363	0.977059	0.32854	NA
LOC108699910	149.258	3.99706	1.0229	3.90757	9.32301e-05	0.00352084
LOC108699913	5.0763	-1.36598	1.64821	-0.828764	0.407238	0.922119
LOC108699916	6.13277	-2.13541	1.63457	-1.30641	0.191414	0.722059
LOC108699917	14.1827	0.145972	1.08319	0.134761	0.892801	0.999931
LOC108699920	462.083	-0.230746	0.635811	-0.362917	0.716667	0.994657
LOC108699921	27.7662	0.748819	0.875226	0.855573	0.392234	0.913749
LOC108699923	1060.3	0.00761738	0.687257	0.0110837	0.991157	0.999931
LOC108699925	1.02481	-2.15112	3.713	-0.579349	0.562354	NA
LOC108699927	10.9772	-1.38666	1.22526	-1.13173	0.257748	0.805172
LOC108699929	83.8287	-1.03746	1.19498	-0.868179	0.385296	0.909932
LOC108699931	1107.4	0.257285	0.793391	0.324285	0.745722	0.995991
LOC108699933	251.314	1.1441	0.618231	1.8506	0.0642267	0.412161
LOC108699934	8686.66	0.552616	0.789633	0.699839	0.484028	0.955335
LOC108699936	9.28679	1.23957	1.33672	0.927322	0.353759	0.892031
LOC108699938	0.341232	-2.00958	4.01516	-0.500499	0.616724	NA
LOC108699939	1.17553	1.76805	3.13894	0.563262	0.573257	NA
LOC108699944	1565.78	0.0431445	0.91934	0.0469299	0.962569	0.999931
LOC108699946	2641.12	-0.79089	0.827337	-0.955947	0.339099	0.882319
LOC108699947	223.871	-0.601691	0.898586	-0.669597	0.503115	0.961529
LOC108699949	59.6817	0.0280775	0.812036	0.0345767	0.972417	0.999931
LOC108699950	5284.08	-0.421028	0.673427	-0.625202	0.531838	0.969508
LOC108699951	172.83	-0.481161	1.0198	-0.471819	0.637056	0.984112
LOC108699952	20.2799	0.42522	0.951775	0.446765	0.655044	0.986551
LOC108699953	47.7101	9.10198	1.86537	4.87944	1.06385e-06	8.63835e-05
LOC108699955	697.553	-0.475135	0.624474	-0.760856	0.446743	0.941141
LOC108699959	224.072	-0.373219	1.0203	-0.365793	0.71452	0.994657
LOC108699961	220.53	-0.0699317	0.718629	-0.0973128	0.922478	0.999931
LOC108699962	14.6066	4.46761	1.48664	3.00517	0.00265429	0.0505012
LOC108699967	549.452	0.452052	0.789886	0.572301	0.567118	0.975965
LOC108699969	13.8677	2.61648	1.85087	1.41365	0.157464	0.663591
LOC108699970	804.279	9.47758	1.48811	6.36888	1.90415e-10	8.39338e-08
LOC108699981	27.961	6.38668	1.80686	3.53468	NA	NA
LOC108699990	1591.77	-0.178772	0.566416	-0.315619	0.752291	0.995991
LOC108699992	1319.26	-1.19938	0.771254	-1.5551	0.119922	0.579339
LOC108699995	835.529	0.763114	0.570472	1.33769	0.180998	0.703929
LOC108699996	3281.69	-0.0285596	0.669013	-0.0426891	0.965949	0.999931
LOC108699997	39.6789	0.281459	1.77459	0.158605	0.87398	0.999931
LOC108699999	11379.6	-0.340256	0.595398	-0.571477	0.567676	0.976187
LOC108700002	8.30774	2.80135	1.97537	1.41814	0.156151	0.660942
LOC108700003	58.829	-0.500073	0.972676	-0.514122	0.607167	0.981318
LOC108700005	156.667	0.241	0.676234	0.356385	0.721552	0.994657
LOC108700006	359.697	0.110228	0.782745	0.140823	0.88801	0.999931
LOC108700010	24.9035	0.327037	1.02145	0.32017	0.74884	0.995991
LOC108700011	118.664	0.0268487	0.798329	0.0336312	0.973171	0.999931
LOC108700013	972.752	-0.862293	0.936611	-0.920652	0.357232	0.894048
LOC108700017	3282.45	-0.345926	0.615322	-0.562186	0.573989	0.976895
LOC108700018	9.3798	5.01881	1.94092	2.58579	0.00971572	0.12599
LOC108700021	4.58499	-1.69409	1.9084	-0.887705	0.3747	0.90361
LOC108700022	6441.35	0.782273	0.734438	1.06513	0.286816	0.838928
LOC108700024	10.5142	-0.232734	1.55822	-0.149359	0.88127	0.999931
LOC108700025	9.84105	6.82615	2.49165	2.73961	0.00615122	0.0914369
LOC108700035	13.2665	5.53214	1.78133	3.10563	0.00189876	0.0393423
LOC108700036	610.943	10.6645	2.56763	4.15344	3.27515e-05	0.00146817
LOC108700041	26.9077	7.29217	1.81722	4.01281	6.00004e-05	0.00241881
LOC108700042	38.5514	-0.143996	0.841062	-0.171207	0.864061	0.999931
LOC108700046	16.4887	-0.689464	1.31255	-0.525284	0.599386	0.980006
LOC108700049	19.4658	5.59011	1.75555	3.18425	0.00145128	0.0322219
LOC108700050	6.03271	2.19279	1.69599	1.29293	0.196037	0.727372
LOC108700053	4.46896	4.59871	2.23569	2.05696	0.0396903	0.309475
LOC108700055	3.45867	-1.76545	2.50241	-0.705499	0.4805	NA
LOC108700056	1778.84	0.592225	0.732987	0.807961	0.419113	0.928011
LOC108700057	3.52198	5.34451	3.39829	1.5727	0.115787	NA
LOC108700058	232.365	0.218584	0.613082	0.356533	0.721442	0.994657
LOC108700064	3.81555	2.69648	2.39505	1.12586	0.260225	NA
LOC108700066	1.35628	3.9658	3.90384	1.01587	0.30969	NA
LOC108700067	146.247	-0.295469	0.744609	-0.396811	0.691507	0.993358
LOC108700068	1.51011	1.15888	2.84885	0.40679	0.684162	NA
LOC108700070	979.632	-0.146127	0.66477	-0.219816	0.826014	0.999931
LOC108700078	14.1985	-2.81084	1.35068	-2.08106	0.0374285	0.298585
LOC108700079	67.6699	-0.995764	1.05749	-0.941629	0.346383	0.886633
LOC108700081	6.20583	-0.0668593	1.3005	-0.0514104	0.958999	0.999931
LOC108700083	156.684	-1.27136	3.61955	-0.351247	NA	NA
LOC108700085	1042.28	0.169499	0.84197	0.201313	0.840454	0.999931
LOC108700086	13.9991	-0.178862	1.13194	-0.158014	0.874446	0.999931
LOC108700087	0.64036	2.89139	3.97809	0.726828	0.467331	NA
LOC108700091	5.44306	5.97212	3.06803	1.94657	0.0515868	0.362051
LOC108700092	48.2827	9.11873	1.88918	4.82683	1.38727e-06	0.000108336
LOC108700094	2.65427	3.92245	2.4904	1.57503	0.11525	NA
LOC108700097	4.63191	3.61117	2.23388	1.61655	0.105976	0.544971
LOC108700099	149.598	-0.960838	1.51102	-0.635886	NA	NA
LOC108700100	9.68096	6.8025	2.49652	2.72479	0.00643424	0.0943822
LOC108700106	1.12063	3.69529	3.94786	0.936024	0.349261	NA
LOC108700107	2.55607	1.85466	2.54752	0.728026	0.466598	NA
LOC108700108	48.4293	6.37673	3.43364	1.85714	0.0632918	0.408896
LOC108700113	172.297	1.62676	0.875039	1.85907	0.0630176	0.407603
LOC108700115	1.09115	1.01143	3.21522	0.314577	0.753083	NA
LOC108700119	75.4324	0.627348	1.1351	0.552679	0.580483	0.978476
LOC108700122	6.35388	0.347575	1.63929	0.212028	0.832085	0.999931
LOC108700131	18.6417	0.578921	0.909429	0.636576	0.524401	0.968333
LOC108700132	157.827	-0.164802	3.5251	-0.0467511	NA	NA
LOC108700135	21.0613	1.0257	1.30137	0.788165	0.4306	0.933873
LOC108700137	5.06404	4.87995	2.5029	1.94972	0.0512092	0.361208
LOC108700138	5066.36	0.153454	0.629424	0.243801	0.807385	0.999931
LOC108700139	14.132	-0.890995	1.1934	-0.746604	0.455303	0.945235
LOC108700142	1576.07	0.217427	0.690979	0.314665	0.753016	0.995991
LOC108700144	430.419	-0.757865	0.742789	-1.0203	0.307588	0.857757
LOC108700145	22.5039	2.57648	1.18509	2.17409	0.0296986	0.260032
LOC108700148	16.0238	-0.10484	1.32153	-0.0793326	0.936768	0.999931
LOC108700149	3.71137	-0.0885837	1.84849	-0.0479221	0.961778	NA
LOC108700150	736.57	-1.07077	0.725183	-1.47655	0.139797	0.627261
LOC108700158	2.48521	3.81593	2.44417	1.56123	0.118468	NA
LOC108700171	4.66767	-0.114301	1.45181	-0.0787304	0.937247	0.999931
LOC108700172	64.9731	-0.767736	0.758922	-1.01161	0.311723	0.860901
LOC108700174	83.6258	-0.195333	3.46486	-0.0563756	NA	NA
LOC108700176	41.4154	0.361308	0.905592	0.398975	0.689912	0.993127
LOC108700178	238.65	0.402615	0.70346	0.572336	0.567094	0.975965
LOC108700181	673.757	0.402881	0.629496	0.640006	0.522169	0.967998
LOC108700184	7.28346	-0.321863	1.97685	-0.162816	0.870663	0.999931
LOC108700185	58.6492	9.39966	3.90755	2.40551	0.0161499	0.177414
LOC108700186	51.3885	7.02653	1.6581	4.23771	2.25813e-05	0.00109173
LOC108700190	862.752	-0.122053	0.983641	-0.124083	0.901249	0.999931
LOC108700196	1127.86	-1.83994	0.980299	-1.87692	0.0605297	0.39768
LOC108700200	4.37827	0.929121	1.85944	0.499677	0.617303	0.982438
LOC108700207	420.511	-0.357724	0.74232	-0.481899	0.629878	0.984028
LOC108700210	32.1484	8.53191	3.90821	2.18307	0.0290303	0.257218
LOC108700218	5970	0.712052	0.573348	1.24192	0.214266	0.751548
LOC108700220	15.2488	7.45766	1.98235	3.76203	0.000168541	0.00570944
LOC108700221	824.728	-0.107563	0.63404	-0.169648	0.865287	0.999931
LOC108700223	114.781	0.199925	0.676765	0.295412	0.767679	0.996016
LOC108700228	155.506	1.19336	0.812646	1.46849	0.141971	0.631541
LOC108700229	791.435	-0.640575	0.695611	-0.920882	0.357112	0.894048
LOC108700231	37.7566	-0.665644	1.19722	-0.555993	0.578216	0.978049
LOC108700234	4.61853	0.749149	2.03248	0.368588	0.712435	0.994657
LOC108700239	4455.55	0.635582	0.661576	0.960709	0.336699	0.879649
LOC108700245	47.7428	6.91298	1.59129	4.34426	1.39743e-05	0.000733166
LOC108700251	308.388	0.800567	1.07902	0.741941	0.458123	0.946187
LOC108700252	3501.61	-0.0808961	0.633263	-0.127745	0.898351	0.999931
LOC108700255	2565.98	0.11306	0.632323	0.1788	0.858094	0.999931
LOC108700257	183.375	-0.875178	1.01296	-0.86398	0.387599	0.911027
LOC108700261	6.06371	1.85548	1.52379	1.21768	0.223347	0.763912
LOC108700267	51.8428	0.0905839	0.882603	0.102633	0.918255	0.999931
LOC108700270	1129.66	-0.404303	0.764045	-0.529161	0.596694	0.979606
LOC108700277	17.8222	0.601871	1.8032	0.33378	0.738546	0.995667
LOC108700278	1.28928	1.31445	3.02299	0.434817	0.663695	NA
LOC108700279	5.71178	-2.29651	1.69127	-1.35786	0.174507	0.694195
LOC108700297	2679.36	0.852075	0.640144	1.33107	0.183167	0.708621
LOC108700300	5.70534	0.134939	2.06625	0.0653062	0.94793	0.999931
LOC108700302	20.8311	1.34121	1.02864	1.30386	0.192281	0.723352
LOC108700306	54.3289	-0.455152	0.906957	-0.501845	0.615776	0.982438
LOC108700307	2.07288	2.20062	2.57498	0.854615	0.392764	NA
LOC108700309	896.823	-0.422585	1.19476	-0.353698	0.723565	0.994657
LOC108700311	1.52621	0.0857157	3.30398	0.0259432	0.979303	NA
LOC108700312	11.5872	1.04089	1.39914	0.743955	0.456904	0.94553
LOC108700313	13.1922	0.880139	1.04323	0.843667	0.398856	0.917472
LOC108700314	8.27834	5.58591	2.63173	2.12253	0.0337935	0.280661
LOC108700315	304.474	0.392948	0.73856	0.532046	0.594694	0.979299
LOC108700317	235.719	-0.236907	0.995542	-0.237968	0.811906	0.999931
LOC108700324	1235.13	-0.584451	0.92976	-0.628604	0.529608	0.969508
LOC108700326	5.07763	4.88333	2.17373	2.24652	0.0246709	0.232486
LOC108700327	54.7816	5.61658	1.68903	3.32533	0.000883149	0.0219295
LOC108700330	1.48906	3.04289	3.30529	0.920613	0.357253	NA
LOC108700332	1.52294	-0.781674	2.54939	-0.306612	0.759139	NA
LOC108700335	45.8043	-0.0797342	0.999707	-0.0797575	0.93643	0.999931
LOC108700336	20.885	0.325193	3.7345	0.0870782	NA	NA
LOC108700342	41.6718	3.40079	1.29095	2.63434	0.00843019	0.114408
LOC108700343	3.88674	5.48743	2.58436	2.12332	0.0337268	NA
LOC108700345	162.375	0.750449	0.7837	0.957572	0.338279	0.881375
LOC108700346	442.903	-0.320162	0.570288	-0.561404	0.574522	0.97713
LOC108700350	2.68206	0.933082	2.5069	0.372205	0.70974	NA
LOC108700356	423.878	-0.688396	0.730444	-0.942435	0.34597	0.886282
LOC108700360	8.56834	-2.60864	2.20615	-1.18244	0.237032	0.782179
LOC108700365	3.87191	-1.01676	1.6122	-0.630669	0.528257	NA
LOC108700366	188.738	-0.551772	0.925122	-0.596432	0.550887	0.972221
LOC108700368	2.30785	4.72988	3.23961	1.46002	0.144285	NA
LOC108700377	36.0069	1.06889	0.849056	1.25891	0.208063	0.742599
LOC108700381	142.173	-0.0707667	0.805121	-0.0878958	0.929959	0.999931
LOC108700384	81.1423	-0.108864	0.847392	-0.128469	0.897778	0.999931
LOC108700390	80.7249	-0.212309	0.777193	-0.273174	0.78472	0.997685
LOC108700391	2333.91	-0.265898	0.815613	-0.326011	0.744416	0.995991
LOC108700394	0.898571	3.38193	3.95773	0.854512	0.392821	NA
LOC108700395	2.64748	2.63389	2.85463	0.922672	0.356178	NA
LOC108700396	74.369	2.29541	1.0951	2.09608	0.0360755	0.292395
LOC108700398	2.33518	-0.746491	2.46177	-0.303234	0.761712	NA
LOC108700399	2189.74	0.401492	1.12897	0.355628	0.722119	0.994657
LOC108700400	118.247	-0.125838	0.993556	-0.126654	0.899214	0.999931
LOC108700404	412.956	-0.617303	0.775741	-0.795759	0.426172	0.931208
LOC108700410	3676.1	0.525939	0.603347	0.871703	0.383371	0.908412
LOC108700412	47.6914	0.867057	1.84519	0.469902	NA	NA
LOC108700413	3606.13	0.67835	0.717431	0.945526	0.34439	0.885047
LOC108700417	25.0391	0.772634	0.942514	0.819758	0.412354	0.924521
LOC108700418	4.72769	0.121204	2.48884	0.0486987	0.961159	0.999931
LOC108700419	20.4841	5.00127	1.81877	2.74981	0.00596298	0.0895028
LOC108700423	5.6097	2.68504	1.76392	1.5222	0.127958	0.598121
LOC108700424	7.8542	6.50217	2.066	3.14723	0.00164824	0.0353217
LOC108700425	49.6537	9.15598	1.62072	5.64931	1.61089e-08	2.85334e-06
LOC108700428	260.765	-2.21375	0.832885	-2.65794	0.0078621	0.108564
LOC108700431	1218.49	-0.148116	0.839387	-0.176457	0.859935	0.999931
LOC108700432	1732.18	-0.469212	0.929971	-0.504545	0.613878	0.982343
LOC108700434	181.451	0.16453	0.741426	0.221911	0.824383	0.999931
LOC108700443	75.2676	0.434416	1.05966	0.409959	0.681836	0.990873
LOC108700444	1.99664	4.52486	3.45681	1.30897	0.190545	NA
LOC108700447	5.36185	1.14315	1.4874	0.768555	0.442157	0.938694
LOC108700451	0.790967	1.50441	3.9995	0.376149	0.706806	NA
LOC108700456	0.540619	0.276016	3.99559	0.0690802	0.944926	NA
LOC108700461	2.68957	1.82646	3.26144	0.560015	0.575469	NA
LOC108700465	12.9364	-0.182377	1.18469	-0.153945	0.877653	0.999931
LOC108700467	2.56662	2.16462	2.53526	0.853802	0.393214	NA
LOC108700468	4091.42	-0.141333	0.557608	-0.253463	0.79991	0.998938
LOC108700469	3.94882	0.0429763	1.85845	0.0231248	0.981551	NA
LOC108700476	2.72633	-4.88104	3.15989	-1.54469	0.122422	NA
LOC108700477	1162.56	0.0771821	0.581526	0.132724	0.894412	0.999931
LOC108700478	1241.49	-0.765666	0.772082	-0.991691	0.321348	0.868885
LOC108700482	9.57571	-0.48474	2.58442	-0.187562	0.85122	0.999931
LOC108700484	1.86062	2.0229	2.64023	0.766185	0.443566	NA
LOC108700487	2.0202	1.15298	2.65181	0.43479	0.663715	NA
LOC108700490	0.32018	1.92491	4.04065	0.476386	0.6338	NA
LOC108700493	0.96054	3.4737	3.95462	0.87839	0.379732	NA
LOC108700497	8.05683	0.662556	1.48083	0.447423	0.65457	0.986409
LOC108700504	1.43088	1.53347	3.36686	0.455461	0.648778	NA
LOC108700505	3.32413	0.389687	2.06234	0.188954	0.850129	NA
LOC108700515	16.6936	0.246413	1.25742	0.195968	0.844635	0.999931
LOC108700522	4.28094	0.169865	1.56137	0.108793	0.913367	0.999931
LOC108700524	6.01566	2.5405	1.58253	1.60534	0.10842	0.550732
LOC108700534	5.06805	1.96583	2.24319	0.876355	0.380837	0.907018
LOC108700535	364.278	-0.651021	0.668528	-0.973811	0.33015	0.873967
LOC108700542	93.6414	-0.790743	0.9439	-0.837741	0.402176	0.918935
LOC108700553	2.737	-0.941912	2.36271	-0.398657	0.690146	NA
LOC108700556	4158.69	-0.787181	0.669135	-1.17642	0.239429	0.784015
LOC108700560	2774.23	0.0983696	0.858879	0.114532	0.908816	0.999931
LOC108700573	3.16269	1.30184	2.31336	0.562749	0.573606	NA
LOC108700575	3.83984	0.547057	2.18082	0.250849	0.801931	NA
LOC108700576	0.48027	2.47877	4.00129	0.619493	0.535592	NA
LOC108700579	13.5505	0.0223675	1.86126	0.0120174	0.990412	0.999931
LOC108700581	7.60349	2.61599	1.62371	1.61112	0.107153	0.547539
LOC108700582	39.3995	0.401223	0.956221	0.419592	0.674783	0.989207
LOC108700584	3206.77	-0.920357	0.617149	-1.4913	0.135882	0.618249
LOC108700587	2783.2	-0.384862	0.674155	-0.57088	0.568081	0.976233
LOC108700599	0.706949	2.98995	3.97344	0.752483	0.45176	NA
LOC108700601	190.631	0.0723107	1.41389	0.051143	0.959212	0.999931
LOC108700606	3.78633	0.650771	2.1887	0.297333	0.766213	NA
LOC108700612	30.6909	-2.347	1.17918	-1.99037	0.0465497	0.339113
LOC108700617	461.133	0.339647	2.55383	0.132995	NA	NA
LOC108700619	1.50795	4.12542	3.69017	1.11795	0.263589	NA
LOC108700621	618.102	0.41001	0.962915	0.425802	0.670252	0.989207
LOC108700622	2.52345	-1.40525	2.00973	-0.69922	0.484415	NA
LOC108700623	2127.89	0.787238	0.952712	0.826313	0.408627	0.922957
LOC108700624	44.3411	4.07357	1.32037	3.08518	0.00203431	0.0413797
LOC108700636	0.493861	2.50429	3.99966	0.626124	0.531233	NA
LOC108700639	2.13135	1.46815	2.98933	0.491128	0.623336	NA
LOC108700640	6.69594	-1.40584	1.91006	-0.736021	0.461718	0.946843
LOC108700642	18.9582	-0.214248	1.07242	-0.199779	0.841653	0.999931
LOC108700643	2.33938	4.75678	3.24318	1.4667	0.142457	NA
LOC108700651	127.908	-0.00947113	0.766495	-0.0123564	0.990141	0.999931
LOC108700656	10.8409	-0.783074	1.16255	-0.673585	0.500575	0.960703
LOC108700658	0.32018	1.92491	4.04065	0.476386	0.6338	NA
LOC108700659	2.76864	1.08786	2.88391	0.377216	0.706013	NA
LOC108700665	0.839029	-1.93391	3.97308	-0.486752	0.626434	NA
LOC108700666	2.3829	3.60368	2.97712	1.21046	0.226104	NA
LOC108700675	227.859	-1.13962	0.891393	-1.27847	0.201085	0.733099
LOC108700680	3.67973	-0.951897	2.57737	-0.369329	0.711882	NA
LOC108700683	0.227488	-1.57113	4.03436	-0.389437	0.696953	NA
LOC108700685	2.73167	-0.562639	2.16097	-0.260364	0.794583	NA
LOC108700686	0.32018	1.92491	4.04065	0.476386	0.6338	NA
LOC108700691	0.220439	-1.54144	4.03586	-0.381937	0.702508	NA
LOC108700693	0.621394	-2.64187	3.98545	-0.662877	0.507409	NA
LOC108700696	0.540619	0.276016	3.99559	0.0690802	0.944926	NA
LOC108700739	18.6288	1.37865	0.975167	1.41376	0.157433	0.66353
LOC108700745	19.5958	-2.0396	1.30495	-1.56297	0.118061	0.575451
LOC108700747	153.895	0.400851	0.848313	0.472527	0.636551	0.984028
LOC108700753	11.4192	1.48611	1.30551	1.13834	0.25498	0.801859
LOC108700761	1.18777	3.78248	3.94546	0.958691	0.337714	NA
LOC108700765	15.2794	1.78637	1.22567	1.45747	0.144986	0.638305
LOC108700767	26.3554	3.6258	1.2895	2.81179	0.00492674	0.0785121
LOC108700779	5.92577	0.29359	1.43458	0.204652	0.837844	0.999931
LOC108700782	13.3243	0.194185	1.36714	0.142037	0.887051	0.999931
LOC108700786	84.5692	8.95861	1.90746	4.69662	2.64501e-06	0.000185434
LOC108700787	1137.93	1.36747	0.663139	2.06211	0.0391973	0.306594
LOC108700788	7708.62	-0.055798	0.689087	-0.0809739	0.935463	0.999931
LOC108700789	3.72665	5.42677	2.60539	2.0829	0.0372603	NA
LOC108700790	1.27269	0.285723	2.98783	0.095629	0.923815	NA
LOC108700791	723.862	0.78356	0.633379	1.23711	0.216046	0.75408
LOC108700795	475.14	0.365022	0.71318	0.511823	0.608775	0.981909
LOC108700804	3.79418	2.39083	1.92926	1.23925	0.215253	NA
LOC108700806	20.3561	7.86759	1.86865	4.21032	2.55014e-05	0.00120525
LOC108700810	16.3885	0.0947912	1.31291	0.0721992	0.942443	0.999931
LOC108700812	861.056	-0.547563	0.716614	-0.764097	0.444809	0.940126
LOC108700813	107.716	0.299314	1.3556	0.220798	0.82525	0.999931
LOC108700820	15.0433	7.43587	2.18255	3.40696	0.000656899	0.0172775
LOC108700821	2.3565	4.75071	3.82823	1.24097	0.214617	NA
LOC108700822	17.5967	0.0200342	0.972788	0.0205946	0.983569	0.999931
LOC108700826	8.66737	-0.0782811	1.38344	-0.0565845	0.954876	0.999931
LOC108700827	398.543	4.08515	1.02077	4.00202	6.28034e-05	0.00252672
LOC108700830	37.8816	0.382034	0.835484	0.457261	0.647483	0.985912
LOC108700837	6023.16	0.253042	0.714958	0.353925	0.723395	0.994657
LOC108700843	3.53666	-0.993954	2.00552	-0.495609	0.62017	NA
LOC108700853	3126.49	0.620032	0.821704	0.754569	0.450508	0.942772
LOC108700857	1.24974	3.85315	3.94363	0.977059	0.32854	NA
LOC108700860	2442.82	0.326698	0.816562	0.400089	0.689091	0.992962
LOC108700861	172.241	0.0647028	1.24547	0.0519505	0.958568	0.999931
LOC108700862	210.2	0.0840534	0.653145	0.12869	0.897603	0.999931
LOC108700864	72.6136	0.245724	1.44403	0.170165	NA	NA
LOC108700870	69.4638	0.160133	0.738258	0.216906	0.828281	0.999931
LOC108700876	1.29648	0.80604	2.67767	0.301022	0.763397	NA
LOC108700878	1.06277	2.14816	3.77361	0.569259	0.56918	NA
LOC108700879	75.1038	4.78348	1.15467	4.14271	3.43221e-05	0.00152661
LOC108700881	2075.98	-0.368376	0.763818	-0.482283	0.629605	0.984028
LOC108700891	17.6918	-0.0798041	0.963333	-0.0828416	0.933977	0.999931
LOC108700895	0.820844	1.11556	3.93886	0.28322	0.777008	NA
LOC108700896	233.795	-0.563432	1.05312	-0.535013	0.592641	0.979207
LOC108700897	63.7631	-1.7396	1.8403	-0.945279	NA	NA
LOC108700899	1830.35	-0.34304	0.8224	-0.417121	0.67659	0.98921
LOC108700901	5.97309	-0.381066	2.03393	-0.187355	0.851382	0.999931
LOC108700903	27.9347	1.25915	1.15454	1.09061	0.275446	0.825379
LOC108700904	18.7241	2.2333	1.84466	1.21069	0.226016	0.767742
LOC108700905	1.61247	0.591925	3.27576	0.180698	0.856604	NA
LOC108700909	57.6496	-0.00719283	0.763904	-0.00941588	0.992487	0.999931
LOC108700910	21.4543	-0.747328	1.37597	-0.543127	0.587042	0.978483
LOC108700913	0.964349	0.185422	3.78048	0.0490472	0.960882	NA
LOC108700918	207.241	-1.36357	1.37703	-0.99022	0.322067	0.86948
LOC108700920	22.0225	0.540381	1.48248	0.364511	0.715476	0.994657
LOC108700924	14.9552	0.0753552	1.06807	0.070553	0.943753	0.999931
LOC108700925	246.074	1.91419	0.81057	2.36154	0.0181994	0.192013
LOC108700929	38.3598	-0.364716	0.86516	-0.421559	0.673347	0.989207
LOC108700931	3.16257	1.05803	2.04134	0.518302	0.604248	NA
LOC108700932	63.5377	1.15168	1.08044	1.06594	0.286451	0.83855
LOC108700933	4.84836	-0.884117	1.4376	-0.614996	0.538557	0.969564
LOC108700935	13.9555	-1.11052	1.79449	-0.618848	0.536016	0.969564
LOC108700937	107.934	-0.573793	0.871273	-0.658568	0.510173	0.964236
LOC108700938	372.558	0.396914	0.796921	0.498059	0.618442	0.982585
LOC108700942	0.630877	0.950543	4.03887	0.235349	0.813938	NA
LOC108700943	194.568	1.04938	0.721358	1.45472	0.145746	0.639943
LOC108700946	1214.33	0.311066	0.870655	0.357279	0.720883	0.994657
LOC108700948	280.427	-0.308587	0.755199	-0.408617	0.682821	0.991251
LOC108700949	39.6476	1.32075	0.966905	1.36596	0.171953	0.689585
LOC108700953	38.9816	0.878375	1.0629	0.826397	0.408579	0.922957
LOC108700955	1.99664	4.52486	3.45681	1.30897	0.190545	NA
LOC108700956	125.328	0.898524	0.73276	1.22622	0.220116	0.760265
LOC108700957	4.79322	4.72055	2.93389	1.60898	0.107622	0.548719
LOC108700958	30.1382	-0.195106	0.838164	-0.232778	0.815934	0.999931
LOC108700962	3.04469	2.37054	1.98084	1.19673	0.231412	NA
LOC108700968	69.912	1.07409	0.92217	1.16474	0.244125	0.789307
LOC108700969	10.6964	2.01212	1.3001	1.54767	0.121701	0.583389
LOC108700971	14.0821	0.528479	1.108	0.476968	0.633385	0.984028
LOC108700975	163.4	-0.432045	0.788623	-0.547847	0.583797	0.978476
LOC108700977	821.595	-0.0210436	0.607567	-0.0346359	0.97237	0.999931
LOC108700980	8.16105	4.81459	2.02337	2.37949	0.0173368	0.186011
LOC108700989	1324.7	-0.273335	0.722965	-0.378075	0.705375	0.993828
LOC108700990	52.5008	-1.37282	0.819377	-1.67544	0.0938478	0.509814
LOC108700992	839.213	-0.192106	0.604666	-0.317706	0.750708	0.995991
LOC108700996	41.4308	1.86062	1.26839	1.46691	0.142401	0.632101
LOC108700998	568.768	-0.180515	0.646814	-0.279082	0.780182	0.997507
LOC108701001	10.8071	-0.421544	1.89022	-0.223013	0.823525	0.999931
LOC108701002	4.50018	5.69198	2.3737	2.39793	0.0164879	0.179501
LOC108701004	3290.45	6.40766	1.29806	4.93633	7.96053e-07	6.79463e-05
LOC108701005	925.461	10.9357	2.65884	4.11294	3.90648e-05	0.00169979
LOC108701008	53.5819	-0.19195	1.03769	-0.184978	0.853246	0.999931
LOC108701009	267.581	-0.0152219	0.920156	-0.0165427	0.986801	0.999931
LOC108701012	76.0746	-0.797188	0.925254	-0.861588	0.388914	0.911707
LOC108701016	787.902	0.164632	0.890458	0.184884	0.85332	0.999931
LOC108701017	77.3649	0.960384	1.07978	0.889426	0.373774	0.90319
LOC108701018	129.803	0.785939	1.0187	0.77151	0.440405	0.938149
LOC108701019	33.9858	0.476618	1.05384	0.452268	0.651076	0.986282
LOC108701023	0.660241	-1.50715	3.99514	-0.377247	0.70599	NA
LOC108701025	585.399	-0.0976551	0.805896	-0.121176	0.903552	0.999931
LOC108701026	145.042	-1.38398	0.647226	-2.13832	0.0324906	0.275127
LOC108701030	1.38174	-0.685541	2.96506	-0.231207	0.817154	NA
LOC108701031	16.9297	0.819486	1.33666	0.613086	0.53982	0.969564
LOC108701032	6.92427	1.51399	2.32841	0.650227	0.515546	0.966462
LOC108701058	17.778	0.699476	1.09639	0.637983	0.523485	0.968333
LOC108701060	49.7387	-0.563913	0.79878	-0.705968	0.480208	0.954028
LOC108701063	318.526	-0.654806	1.14244	-0.573167	0.566532	0.975965
LOC108701064	905.303	0.687365	0.857782	0.801329	0.422941	0.929956
LOC108701067	2.69792	1.37074	1.8459	0.742584	0.457734	NA
LOC108701070	37.9411	4.91265	1.33982	3.66664	0.000245757	0.00776472
LOC108701073	273.025	-0.117909	0.957726	-0.123113	0.902017	0.999931
LOC108701074	5327.4	-0.240243	0.617933	-0.388784	0.697436	0.993828
LOC108701075	2.46515	-3.62648	2.89912	-1.25089	0.210975	NA
LOC108701076	31.3564	1.37683	1.57075	0.876543	0.380735	0.907018
LOC108701077	1.51637	4.12718	3.76282	1.09683	0.272715	NA
LOC108701078	51.5548	2.18642	1.01575	2.15251	0.0313569	0.268992
LOC108701081	577.308	-0.751914	0.835785	-0.899651	0.368306	0.901422
LOC108701082	12.9939	2.15031	1.1892	1.8082	0.0705756	0.434734
LOC108701090	71.5794	-0.265495	2.78165	-0.0954452	0.923961	0.999931
LOC108701091	17.1948	-0.944112	1.30526	-0.723315	0.469486	0.949874
LOC108701095	157.393	-0.647506	0.663021	-0.976599	0.328768	0.873144
LOC108701101	49.0983	-0.374368	0.820855	-0.456071	0.648339	0.985957
LOC108701106	20.08	-0.746972	0.962476	-0.776095	0.437693	0.936325
LOC108701107	2.37037	4.77509	3.28845	1.45208	0.14648	NA
LOC108701108	9.89707	-0.575538	1.34259	-0.428679	0.668157	0.989207
LOC108701111	1091.52	-0.0810336	0.652725	-0.124146	0.901199	0.999931
LOC108701112	11.9404	1.28248	1.28613	0.997163	0.318685	0.867371
LOC108701113	4.01433	3.25807	2.55294	1.2762	0.201884	NA
LOC108701116	4.71315	0.941597	1.85752	0.50691	0.612218	0.982343
LOC108701117	0.64036	2.89139	3.97809	0.726828	0.467331	NA
LOC108701120	394.903	0.442346	0.665294	0.664888	0.506122	0.962232
LOC108701125	304.512	2.82174	0.826221	3.41523	0.000637282	0.0169059
LOC108701127	99.4873	-0.0914217	1.01905	-0.0897125	0.928516	0.999931
LOC108701128	376.651	-0.398105	0.724853	-0.549222	0.582853	0.978476
LOC108701130	3807.64	-0.199828	0.765858	-0.26092	0.794154	0.99854
LOC108701132	7.02429	4.28177	2.08391	2.05468	0.0399103	0.310348
LOC108701134	370.411	6.09789	1.22288	4.98651	6.14804e-07	5.42097e-05
LOC108701136	10.7921	1.01107	2.07705	0.486783	0.626412	0.983313
LOC108701152	353.687	0.425249	0.972578	0.437239	0.661938	0.988215
LOC108701154	384.098	0.29988	0.970178	0.309098	0.757247	0.995991
LOC108701155	1013.3	-0.0778773	0.740873	-0.105116	0.916284	0.999931
LOC108701160	636.583	-0.863342	0.66411	-1.3	0.193601	0.724855
LOC108701162	165.099	10.8929	2.81502	3.86956	0.00010903	0.00400422
LOC108701165	17.4005	-1.0768	1.00878	-1.06743	0.285776	0.837653
LOC108701166	2142.63	-0.594528	0.831763	-0.714781	0.474744	0.952294
LOC108701168	102.914	6.90195	1.42895	4.83007	1.36483e-06	0.000107351
LOC108701169	3192.42	-0.00807109	0.613186	-0.0131625	0.989498	0.999931
LOC108701172	294.737	0.182436	0.779337	0.234091	0.814914	0.999931
LOC108701173	8.43662	-1.21735	2.0797	-0.585347	0.558315	0.973913
LOC108701176	2.41551	0.735978	2.50177	0.294184	0.768618	NA
LOC108701177	5.64255	6.00958	2.32507	2.58469	0.00974677	0.126106
LOC108701178	192.655	8.92282	1.49689	5.96089	2.5087e-09	6.60697e-07
LOC108701181	17.1698	2.12175	1.09621	1.93553	0.0529251	0.367775
LOC108701185	1851.69	0.15533	0.746425	0.208098	0.835152	0.999931
LOC108701189	42.3659	-0.743625	0.879669	-0.845346	0.397917	0.916867
LOC108701190	95.3188	10.1003	3.90725	2.58502	0.00973732	0.126106
LOC108701192	109.681	-1.1082	1.35271	-0.819245	0.412647	0.924615
LOC108701194	3.6412	1.81759	2.21882	0.81917	0.41269	NA
LOC108701196	7.19613	-1.30351	2.38383	-0.546814	0.584506	0.978476
LOC108701197	1.87679	-0.650877	2.35481	-0.276403	0.782238	NA
LOC108701198	0.66729	-1.52652	3.994	-0.382204	0.70231	NA
LOC108701201	6.5921	4.00598	1.84597	2.17012	0.0299976	0.26146
LOC108701202	203.556	-0.898993	0.901972	-0.996697	0.318911	0.867633
LOC108701205	139.894	4.75734	1.22728	3.87632	0.000106049	0.00392352
LOC108701206	1500.43	-0.725851	0.871342	-0.833027	0.404829	0.920432
LOC108701209	5068.81	0.363225	0.673162	0.539579	0.589487	0.978916
LOC108701212	872.698	5.99348	1.13918	5.26122	1.43102e-07	1.67992e-05
LOC108701216	1766.25	0.302318	0.576758	0.524167	0.600163	0.980006
LOC108701217	35.4041	3.57644	1.11725	3.2011	0.00136902	0.0307193
LOC108701219	6.49434	-0.243949	1.49568	-0.163103	0.870438	0.999931
LOC108701220	507.512	1.74151	0.603103	2.88758	0.00388223	0.0663294
LOC108701225	4.64985	3.61738	2.27915	1.58717	0.112475	0.560748
LOC108701226	16.2108	5.35257	1.76523	3.03222	0.00242764	0.0473739
LOC108701228	27.1958	0.952498	0.99815	0.954263	0.33995	0.882698
LOC108701230	2.26397	0.852183	2.25924	0.377199	0.706025	NA
LOC108701234	7.08917	-1.41909	1.64166	-0.864427	0.387353	0.910894
LOC108701237	69.7977	1.05437	0.967383	1.08992	0.275748	0.825379
LOC108701241	163.172	-0.454311	0.932856	-0.487011	0.62625	0.983313
LOC108701242	4.76716	1.34324	2.37749	0.564983	0.572085	0.976895
LOC108701243	327.4	1.57178	0.948657	1.65684	0.0975508	0.521484
LOC108701244	15.804	-1.77118	1.06056	-1.67005	0.0949095	0.512937
LOC108701248	70.8411	1.0128	1.31433	0.770581	0.440955	0.938183
LOC108701249	67.7353	4.33495	1.24443	3.48348	0.000494943	0.013807
LOC108701252	89.6195	-0.31168	0.811547	-0.384057	0.700936	0.993828
LOC108701254	434.024	0.0406499	1.67888	0.0242125	NA	NA
LOC108701255	338.413	0.360405	0.647548	0.556569	0.577822	0.978049
LOC108701257	2308.97	-0.49505	0.789388	-0.627131	0.530573	0.969508
LOC108701258	772.107	-0.422646	0.584489	-0.723103	0.469617	0.949935
LOC108701260	2.46875	3.01142	3.32002	0.907049	0.364381	NA
LOC108701262	48.2437	4.76063	1.46751	3.24403	0.00117852	0.0273018
LOC108701264	43.4649	-0.21878	0.921103	-0.23752	0.812254	0.999931
LOC108701268	5.17251	0.748291	1.94574	0.38458	0.700549	0.993828
LOC108701269	2342.83	0.161256	0.613965	0.262648	0.792822	0.998465
LOC108701270	6.4036	6.20642	2.96945	2.09009	0.0366093	0.295036
LOC108701272	789.595	-0.178956	0.879658	-0.203439	0.838792	0.999931
LOC108701277	5670.66	-0.187568	0.563216	-0.33303	0.739112	0.995667
LOC108701278	71.9112	-0.46368	1.47179	-0.315044	0.752728	0.995991
LOC108701290	9.79675	6.81835	2.01643	3.38139	0.000721189	0.0186669
LOC108701296	6.17993	5.09492	2.27944	2.23517	0.0254065	0.236577
LOC108701297	158.895	0.55844	0.785614	0.710833	0.477188	0.953494
LOC108701307	1546.18	0.198921	0.971776	0.204698	0.837808	0.999931
LOC108701308	2423.94	-0.867475	0.733041	-1.18339	0.236654	0.781436
LOC108701309	248.063	-0.0289005	0.636792	-0.0453845	0.963801	0.999931
LOC108701319	2.48628	1.70183	2.90017	0.586803	0.557336	NA
LOC108701324	106.31	-0.542388	0.797541	-0.680076	0.496457	0.959065
LOC108701325	2284.3	-0.859939	0.890642	-0.965527	0.334281	0.877252
LOC108701326	46.0277	-0.698554	0.900618	-0.775638	0.437963	0.936329
LOC108701328	64.2504	3.32421	1.1473	2.89742	0.00376247	0.0649484
LOC108701330	32.7396	-0.0877814	0.971471	-0.0903593	0.928002	0.999931
LOC108701338	1367.07	-0.733255	0.944921	-0.775996	0.437751	0.936325
LOC108701341	5.32508	2.70662	2.77237	0.976284	0.328924	0.873385
LOC108701344	1807.65	0.405353	0.795119	0.509801	0.610191	0.981954
LOC108701346	26.3473	-0.0791631	1.21693	-0.0650514	0.948133	0.999931
LOC108701352	11.3395	7.02971	2.31702	3.03394	0.00241384	0.0472742
LOC108701353	1.24444	2.75579	3.05266	0.902747	0.36666	NA
LOC108701357	13.8203	1.11794	1.26709	0.882289	0.37762	0.905398
LOC108701361	42.6725	-0.207928	0.733188	-0.283595	0.776721	0.997456
LOC108701363	13.184	5.03502	1.94839	2.58419	0.00976078	0.126206
LOC108701364	127.926	0.419072	0.634335	0.660648	0.508838	0.963624
LOC108701365	203.854	0.262894	0.690884	0.380518	0.703561	0.993828
LOC108701370	115.362	-0.00246256	0.660155	-0.00373028	0.997024	0.999931
LOC108701372	3.68207	5.40859	3.35992	1.60974	0.107455	NA
LOC108701380	65.8123	-0.0502022	1.01047	-0.0496821	0.960376	0.999931
LOC108701384	2.61838	3.88112	2.84326	1.36502	0.172245	NA
LOC108701391	85.1522	6.56563	1.26622	5.18522	2.15765e-07	2.38599e-05
LOC108701392	65.8057	9.56593	3.16967	3.01795	NA	NA
LOC108701404	6631.44	-0.798557	0.706103	-1.13094	0.258082	0.805496
LOC108701405	246.284	-0.652915	0.672584	-0.970756	0.33167	0.875145
[truncated: 53,841 more rows]

## Sheet: X_laevis_GastrulaVSNeurula
ID	baseMean	log2FoldChange	lfcSE	stat	pvalue	padj
1a11.L	7503.16	0.864555	1.26697	0.682378	0.495	0.703441
42sp43.L	2855.75	-6.38703	1.01267	-6.3071	2.84305e-10	1.3361e-08
42sp50.L	1198.92	-3.19819	0.744072	-4.29822	1.72172e-05	0.000227982
ATP6	94348.6	-0.670745	0.860377	-0.779594	0.43563	0.655415
ATP8	21568.1	-0.921343	0.879141	-1.048	0.294637	0.516138
COX1	2.02516e+06	-1.64408	0.843143	-1.94994	0.0511836	0.153557
COX2	501207	-1.23587	0.789141	-1.5661	0.117326	0.279295
COX3	485219	-1.29295	0.80647	-1.60322	0.108886	0.264793
CYTB	329927	-1.01777	0.738736	-1.37772	0.168289	0.358356
LOC100036818	1.77984	-2.08837	2.39664	-0.871377	0.383548	NA
LOC100036823	68.664	0.117845	2.95107	0.0399329	0.968147	0.986256
LOC100036828	321.765	-3.81457	1.30743	-2.91762	0.00352717	0.019533
LOC100036831	1396.08	2.13076	0.630258	3.38078	0.000722816	0.00533754
LOC100036845	524.337	-2.56332	0.826027	-3.10319	0.00191448	0.0119092
LOC100036895	7.11185	5.09555	2.14795	2.37228	0.0176786	0.0689277
LOC100036900	5.98502	2.57967	1.49946	1.72041	0.0853587	0.222705
LOC100036918	3.41567	1.12705	1.92992	0.583991	0.559227	0.752196
LOC100036976	3.55179	2.1227	1.90051	1.11691	0.264031	0.481957
LOC100037001	5382.11	0.917191	0.727241	1.26119	0.207239	0.412432
LOC100037016	664.525	-0.715934	0.6582	-1.08771	0.276721	0.496204
LOC100037040	214.927	-1.66495	0.893889	-1.86259	0.0625201	0.178116
LOC100037078	390.421	-3.72537	0.847421	-4.39612	1.10203e-05	0.000154824
LOC100037108	1.03092	1.0346	3.23602	0.319715	0.749184	NA
LOC100037118	333.283	5.10857	0.654817	7.80152	6.11648e-15	7.79148e-13
LOC100037177	2.89126	4.77588	2.23495	2.1369	0.0326059	0.109816
LOC100037180	0.87495	3.05763	3.28894	0.929669	0.352543	NA
LOC100037197	2153.77	-0.556194	0.822628	-0.676118	0.498966	0.706941
LOC100037204	4.00962	3.44488	2.20594	1.56164	0.118374	0.281125
LOC100037226	11400.1	-1.52392	0.596474	-2.55488	0.0106224	0.0464737
LOC100037235	566.027	2.11555	0.666576	3.17375	0.00150482	0.0098258
LOC100049737	753.691	-2.2474	0.90131	-2.49349	0.0126495	0.053165
LOC100049756	24.9595	5.39101	1.22566	4.39846	1.09022e-05	0.000153252
LOC100049763	320.441	-0.494163	0.708631	-0.697349	0.485585	0.69651
LOC100101278	0.922013	3.10638	3.26814	0.950504	0.341856	NA
LOC100101283	350.04	0.237367	0.764219	0.310601	0.756104	0.879528
LOC100126627	30.4123	-1.98126	1.49158	-1.3283	NA	NA
LOC100126628	132.054	1.46198	0.658399	2.22051	0.0263839	0.0937433
LOC100126633	6.98622	-1.09645	1.6679	-0.657383	0.510935	0.715845
LOC100126637	13.7466	-0.709667	1.66443	-0.426371	0.669837	0.82732
LOC100126638	831.461	-0.463624	0.679477	-0.682325	0.495033	0.70345
LOC100126651	10.6998	0.0172154	1.41364	0.0121781	0.990284	0.996225
LOC100126657	3.26008	-0.702712	1.99345	-0.35251	0.724456	0.861061
LOC100126660	0.464092	0.690228	4.01779	0.171793	0.8636	NA
LOC100127252	3.2442	-3.08869	2.10112	-1.47002	0.141557	0.317954
LOC100127287	88.1241	-3.25692	0.679634	-4.79217	1.64989e-06	2.93422e-05
LOC100127300	122.563	0.0691619	0.73476	0.0941285	0.925007	0.966266
LOC100127312	2818.39	-2.79838	0.685817	-4.08035	4.49674e-05	0.000517461
LOC100127316	1455.85	-1.82335	0.724217	-2.51769	0.0118127	0.0504193
LOC100127323	1584.25	0.322233	0.946689	0.340379	0.733571	0.86623
LOC100127337	2121.23	6.9427	0.706982	9.82019	9.2167e-23	6.22418e-20
LOC100137612	701.422	-1.46752	0.632455	-2.32035	0.0203218	0.0768033
LOC100137623	728.42	7.14247	0.9221	7.74587	9.49329e-15	1.17e-12
LOC100137644	330.34	-0.321755	0.612686	-0.525155	0.599475	0.780589
LOC100137665	401.47	2.88332	0.935729	3.08136	0.00206057	0.0126393
LOC100137672	2496	-3.20789	0.613898	-5.22545	1.73733e-07	4.01157e-06
LOC100137715	8.03146	1.40902	1.19598	1.17813	0.238744	0.452086
LOC100158288	10565.4	7.77575	0.922717	8.42701	3.54596e-17	7.2235e-15
LOC100158299	1126.19	-1.59334	0.582315	-2.73621	0.00621516	0.0305997
LOC100158309	51.1717	4.25662	1.0975	3.87849	0.000105108	0.0010675
LOC100158321	292.786	-1.27264	0.74493	-1.7084	0.0875627	0.226651
LOC100158331	406.766	0.87477	0.589851	1.48304	0.138065	0.312834
LOC100158333	1711.11	-2.38073	0.591065	-4.02786	5.62875e-05	0.000624969
LOC100158370	198.07	-1.83077	0.923705	-1.98198	0.0474813	0.145252
LOC100158389	1149.41	-7.09507	1.08701	-6.52717	6.70243e-11	3.66316e-09
LOC100174801	4.58453	-2.31386	1.52628	-1.51602	0.129515	0.299448
LOC100174808	0.308574	1.65908	4.01751	0.412962	0.679634	NA
LOC100189571	3.4556	4.01438	2.06272	1.94616	0.0516358	0.154575
LOC100189574	96.5571	2.67193	0.99621	2.68209	0.00731634	0.0347611
LOC100191024	3481.76	-0.0254772	0.680083	-0.0374619	0.970117	0.986832
LOC100191026	2390.74	-0.407132	0.624658	-0.651767	0.514551	0.718664
LOC100192369	71.9704	0.309559	0.918977	0.336852	0.736229	0.868009
LOC100217317	12.2022	2.55299	1.46913	1.73775	0.082254	0.216947
LOC100217319	154.948	2.664	1.13861	2.3397	0.0192995	0.0737996
LOC100301952	3.71288	1.21812	2.04206	0.596514	0.550832	0.746322
LOC100301958	594.734	-1.79816	0.728178	-2.4694	0.0135341	0.0560631
LOC100301959	255.31	-2.9896	1.08667	-2.75116	0.00593851	0.0295475
LOC100335021	1.07294	1.03855	3.12196	0.332661	0.73939	NA
LOC100335115	4.51885	-1.32735	1.85071	-0.717208	0.473246	0.686136
LOC100462920	2915.67	0.269139	0.615937	0.436958	0.662142	0.82243
LOC100505423	3321.46	-0.862013	0.600646	-1.43514	0.151246	0.333102
LOC100505442	712.523	-2.56518	0.70567	-3.6351	0.000277872	0.00242667
LOC100505446	3196.36	-0.59224	0.736388	-0.80425	0.421253	0.642905
LOC100653495	7224.02	-2.69331	0.823294	-3.27139	0.00107021	0.00741107
LOC100653500	96.5052	-3.30804	1.48409	-2.229	NA	NA
LOC100653508	8458.7	6.23188	0.860088	7.24563	4.30432e-13	3.78243e-11
LOC101027262	0.577304	-1.6854	4.0124	-0.420047	0.674451	NA
LOC101027264	1.96064	4.22391	2.4872	1.69826	0.089459	NA
LOC101027269	2.08967	2.21205	2.68028	0.825305	0.409198	NA
LOC101027273	136.569	-0.957019	0.859935	-1.1129	0.265752	0.484006
LOC101027277	12.4757	0.928686	1.20565	0.770276	0.441136	0.659743
LOC101027278	36.0906	-4.10776	1.16975	-3.51165	0.000445332	0.00360256
LOC101027285	365.351	-0.309258	0.69468	-0.44518	0.656189	0.818622
LOC101027287	716.251	-1.35613	0.802635	-1.68959	0.091106	0.233045
LOC101027292	74.8741	4.2843	0.925909	4.62713	3.70777e-06	5.98904e-05
LOC101027296	125.975	0.763712	1.35925	0.561863	0.574209	0.762817
LOC101243550	2.79577	0.597084	2.11664	0.28209	0.777874	0.89144
LOC101243554	27.1757	2.96352	0.976584	3.03458	0.00240869	0.0143191
LOC108695215	0.204281	1.21109	4.03797	0.299925	0.764234	NA
LOC108695218	40.1414	1.70814	1.07814	1.58435	0.113115	0.27214
LOC108695220	12.4401	-3.36987	1.86516	-1.80675	NA	NA
LOC108695235	45.7663	-5.60462	1.16204	-4.82309	1.41352e-06	2.56096e-05
LOC108695242	234.289	-1.5113	0.925414	-1.63311	0.102446	0.253369
LOC108695243	5.66635	-0.685379	2.13034	-0.321724	0.747662	0.875037
LOC108695244	6.34399	1.54045	1.67519	0.919567	0.357799	0.581734
LOC108695246	1.27506	1.38885	2.9783	0.466323	0.640984	NA
LOC108695247	33.5587	-3.55821	1.03988	-3.42174	0.000622229	0.00474106
LOC108695252	2597.95	-0.594515	0.65239	-0.911288	0.362144	0.585804
LOC108695257	4.08002	-3.44179	2.3574	-1.45999	0.144293	0.322236
LOC108695263	2618.14	0.57613	0.733177	0.785799	0.431985	0.651952
LOC108695267	1.96958	0.122581	2.65751	0.0461262	0.96321	NA
LOC108695274	1.03248	1.12968	3.21857	0.350989	0.725597	NA
LOC108695282	21.6287	-0.828969	1.79426	-0.462012	0.644072	0.810487
LOC108695289	357.79	-0.982313	0.707785	-1.38787	0.165177	0.353701
LOC108695294	876.025	-0.991378	0.596859	-1.66099	0.0967148	0.243084
LOC108695296	7.06048	0.036783	1.64501	0.0223604	0.98216	0.992189
LOC108695306	0.630682	-3.05563	3.9867	-0.766457	0.443404	NA
LOC108695307	68.4463	3.08196	1.19886	2.57075	0.0101479	0.0449521
LOC108695312	3553.46	0.776203	0.613877	1.26443	0.206077	0.411001
LOC108695316	363.212	5.95024	0.826663	7.1979	6.11459e-13	5.13775e-11
LOC108695328	8.75253	-2.95525	1.48271	-1.99313	0.0462467	0.142412
LOC108695329	940.789	-1.12947	0.700588	-1.61217	0.106924	0.261271
LOC108695335	2.07864	-0.0878006	2.32431	-0.0377749	0.969867	NA
LOC108695339	4.85614	5.506	2.38124	2.31224	0.0207645	0.0781462
LOC108695343	23.0575	0.118851	1.0105	0.117616	0.906372	0.957445
LOC108695344	133.567	6.00815	0.900794	6.66984	2.56086e-11	1.51555e-09
LOC108695345	12826.7	2.86974	0.60897	4.71244	2.44763e-06	4.1565e-05
LOC108695348	137.187	8.5239	1.28525	6.63211	3.30911e-11	1.91022e-09
LOC108695349	3206.1	-0.0303079	0.576329	-0.0525879	0.95806	0.981127
LOC108695351	276.689	-3.03257	0.935334	-3.24224	0.00118596	0.00807741
LOC108695355	6.14068	5.87835	1.87255	3.13922	0.00169398	0.0107783
LOC108695356	1725.77	7.54275	0.974973	7.73637	1.02292e-14	1.25131e-12
LOC108695367	19.4596	-5.33619	1.40389	-3.801	0.000144115	0.00139361
LOC108695376	9.36103	3.66577	1.48088	2.4754	0.0133086	0.0552624
LOC108695380	15.9702	3.43096	1.19437	2.87261	0.00407099	0.0219106
LOC108695382	160.287	0.803544	1.0277	0.781886	0.434282	0.654104
LOC108695383	38.7593	-3.02532	1.17657	-2.5713	0.0101317	0.0449004
LOC108695387	42.9026	0.693066	0.911367	0.760469	0.446974	0.664504
LOC108695392	46.3046	-8.26638	3.24258	-2.54932	NA	NA
LOC108695395	0.473011	-2.64718	4.0124	-0.659749	0.509415	NA
LOC108695396	1.12689	3.37727	3.56919	0.946228	0.344032	NA
LOC108695404	1138.33	-1.33523	0.73444	-1.81802	0.0690608	0.191246
LOC108695407	54.98	-1.50738	1.38315	-1.08982	0.275793	0.49532
LOC108695414	0.874807	1.84259	3.40742	0.540757	0.588675	NA
LOC108695416	3.77141	0.10896	1.56109	0.0697977	0.944355	0.975219
LOC108695421	6.93492	5.01299	2.03767	2.46015	0.0138878	0.057163
LOC108695428	1.78099	-2.69976	3.10535	-0.869392	0.384633	NA
LOC108695431	1318.07	-1.8819	0.752613	-2.50048	0.0124024	0.0523739
LOC108695445	66.3619	-0.808098	0.939267	-0.86035	0.389596	0.61272
LOC108695457	10.9555	1.45572	1.11693	1.30333	0.192463	0.392286
LOC108695459	448.481	0.453353	0.724052	0.626134	0.531227	0.731909
LOC108695462	0.208586	1.23089	4.03693	0.304907	0.760437	NA
LOC108695463	53.8086	2.05117	0.960989	2.13444	0.0328069	0.110367
LOC108695473	4.65034	2.5729	1.77112	1.4527	0.146308	0.325365
LOC108695474	1251.37	-1.57665	0.846363	-1.86286	0.0624822	0.178018
LOC108695481	46.8357	-0.205117	1.04521	-0.196244	0.844419	0.925852
LOC108695484	2568.52	1.57549	0.7275	2.16562	0.0303399	0.104014
LOC108695493	129.671	0.673659	1.05217	0.640257	0.522006	0.724325
LOC108695498	297.645	1.62232	0.836168	1.94018	0.0523572	0.15627
LOC108695500	5.75153	-1.45665	1.81189	-0.803939	0.421432	0.643025
LOC108695502	99.724	-0.0782497	0.742452	-0.105394	0.916063	0.96202
LOC108695504	79.5172	2.1406	0.952479	2.2474	0.0246147	0.089146
LOC108695506	2201.59	-0.984275	1.04476	-0.94211	0.346136	0.570566
LOC108695507	5.98776	5.83938	1.86133	3.13721	0.00170563	0.0108398
LOC108695508	1350.38	0.0325529	0.599017	0.054344	0.956661	0.980485
LOC108695509	248.558	0.0716743	0.727229	0.098558	0.921489	0.964717
LOC108695511	1245.69	-0.897336	0.652573	-1.37507	0.169109	0.359543
LOC108695513	254.011	-0.677341	1.18208	-0.573005	0.566641	0.757827
LOC108695514	5.37046	1.02956	1.78402	0.577099	0.563872	0.755747
LOC108695516	76.2785	-0.568585	0.928642	-0.612276	0.540355	0.738336
LOC108695517	531.034	0.163918	0.607131	0.269987	0.78717	0.896713
LOC108695519	213.666	-0.618747	0.775756	-0.797605	0.4251	0.646129
LOC108695520	152.287	-3.85756	0.917618	-4.20388	2.62375e-05	0.000328408
LOC108695521	267.463	1.17576	1.03651	1.13434	0.256651	0.473662
LOC108695522	759.423	-1.28085	0.94511	-1.35524	0.175343	0.368333
LOC108695523	144.781	-0.235962	0.795128	-0.296759	0.76665	0.885302
LOC108695525	173.214	-0.602006	0.775704	-0.776077	0.437704	0.656922
LOC108695526	27.015	-2.20406	0.985794	-2.23582	0.0253636	0.0911086
LOC108695528	253.332	-1.61209	1.04361	-1.54472	0.122413	0.287932
LOC108695529	240.295	-3.75623	0.933203	-4.02509	5.69525e-05	0.000631498
LOC108695530	20.1772	-2.03947	1.06341	-1.91786	0.0551288	0.162467
LOC108695532	1290.96	-2.3189	0.873182	-2.65569	0.00791454	0.036983
LOC108695533	3.38887	-2.36164	1.92857	-1.22456	0.220742	0.429836
LOC108695535	666.609	-0.995498	0.93473	-1.06501	0.286871	0.507634
LOC108695536	190.409	0.0285921	0.946564	0.0302062	0.975903	0.989247
LOC108695537	6.89976	0.209254	1.19378	0.175287	0.860854	0.934993
LOC108695538	1375.8	-3.10974	0.687961	-4.52023	6.17738e-06	9.3329e-05
LOC108695539	39.5843	-1.13078	0.809633	-1.39666	0.162516	0.349718
LOC108695540	149.058	-3.26638	0.9678	-3.37505	0.000738018	0.00543432
LOC108695541	29.2343	0.288998	0.915421	0.3157	0.75223	0.877528
LOC108695542	2.27291	-0.92246	2.23145	-0.41339	0.679321	NA
LOC108695543	21.8526	-2.78792	1.18558	-2.35153	0.0186964	0.0720582
LOC108695544	427.429	-0.168297	0.846605	-0.198791	0.842427	0.924902
LOC108695547	17.6328	-0.0162292	0.956078	-0.0169748	0.986457	0.994163
LOC108695548	5602.44	-0.471971	0.67178	-0.702567	0.482325	0.693996
LOC108695550	4.8932	1.05695	1.60651	0.657917	0.510591	0.715612
LOC108695551	15.887	-3.09673	1.15471	-2.68183	0.00732214	0.0347786
LOC108695552	230.899	2.51856	0.882806	2.8529	0.00433221	0.0230288
LOC108695554	209.348	1.04909	0.711204	1.47508	0.14019	0.315921
LOC108695555	368.126	-6.27892	1.0405	-6.03452	1.59436e-09	6.17915e-08
LOC108695557	16.4407	1.48074	0.976224	1.5168	0.129317	0.299158
LOC108695558	1.2589	-1.50553	3.43083	-0.438825	0.660789	NA
LOC108695561	531.305	-4.67007	1.05184	-4.4399	9.00027e-06	0.000129849
LOC108695562	1033.96	-2.68872	0.583732	-4.60608	4.10333e-06	6.55495e-05
LOC108695564	548.529	-2.03206	1.03322	-1.96673	0.0492145	0.149074
LOC108695568	419.317	0.605084	0.804949	0.751705	0.452228	0.669056
LOC108695570	28.5198	1.34548	1.03893	1.29507	0.195297	0.396091
LOC108695571	666.561	-6.73866	0.847638	-7.94992	1.86625e-15	2.67448e-13
LOC108695572	2.29884	0.0501564	2.05716	0.0243813	0.980548	NA
LOC108695573	5.8965	-1.47979	1.33956	-1.10469	0.269296	0.487935
LOC108695575	25.2713	-3.26637	1.26866	-2.57465	0.0100341	0.0445522
LOC108695576	94.6948	-2.68908	0.960453	-2.79981	0.00511333	0.0262443
LOC108695577	329.562	-1.8237	0.6155	-2.96296	0.00304697	0.0173633
LOC108695579	405.17	-1.6302	0.865056	-1.8845	0.0594974	0.171969
LOC108695580	90.2045	-0.301547	0.944703	-0.319197	0.749577	0.876112
LOC108695582	484.369	3.77488	0.865573	4.36114	1.29389e-05	0.000177578
LOC108695583	29.0838	-1.17461	0.78007	-1.50578	0.132124	0.303128
LOC108695584	0.82143	2.98808	3.86246	0.773623	0.439154	NA
LOC108695585	1077.97	-4.36848	0.811516	-5.38311	7.32116e-08	1.8433e-06
LOC108695586	547.445	-3.33443	0.967613	-3.44604	0.000568875	0.0044095
LOC108695588	76.0886	-1.6302	1.00896	-1.61573	0.106154	0.259852
LOC108695589	0.306422	1.652	4.01779	0.411172	0.680946	NA
LOC108695590	20.043	0.285192	1.21621	0.234492	0.814603	0.910616
LOC108695592	137.622	-1.12486	0.8514	-1.32119	0.186438	0.383648
LOC108695593	1.71654	-0.821949	3.12201	-0.263276	0.792338	NA
LOC108695596	0.732822	-2.09385	3.9867	-0.525209	0.599438	NA
LOC108695611	6.82413	-0.731516	1.80094	-0.406185	0.684607	0.836188
LOC108695612	1.46103	-0.841859	2.8402	-0.296408	0.766919	NA
LOC108695613	0.473011	-2.64718	4.0124	-0.659749	0.509415	NA
LOC108695621	0.557852	0.690228	4.01779	0.171793	0.8636	NA
LOC108695627	4.09943	-5.74135	2.82126	-2.03503	0.041848	0.132211
LOC108695638	3.43085	-3.18429	2.02201	-1.57481	0.1153	0.275851
LOC108695640	0.473011	-2.64718	4.0124	-0.659749	0.509415	NA
LOC108695645	0.315341	-2.11993	4.0512	-0.523286	0.600776	NA
LOC108695648	0.882111	-3.52216	3.80647	-0.925311	0.354804	NA
LOC108695649	0.204281	1.21109	4.03797	0.299925	0.764234	NA
LOC108695651	0.827887	2.99915	3.83468	0.782112	0.434149	NA
LOC108695665	15.2337	0.893335	1.09569	0.815315	0.414892	0.636686
LOC108695671	10.5656	1.36607	1.72397	0.792397	0.428129	0.648763
LOC108695672	1468.54	-3.197	0.748015	-4.27398	1.92017e-05	0.000251089
LOC108695673	221.815	-3.25499	1.0247	-3.17653	0.00149047	0.0097437
LOC108695674	14.6624	7.1109	1.62307	4.38115	1.18057e-05	0.000164313
LOC108695678	16.1984	2.0076	0.96595	2.07837	0.0376755	0.121888
LOC108695679	141.743	3.77753	0.900198	4.19633	2.71274e-05	0.000337538
LOC108695684	0.521774	-0.447163	4.00786	-0.111572	0.911163	NA
LOC108695689	5341.95	0.799907	0.878562	0.910473	0.362573	0.586287
LOC108695691	692.91	3.4805	0.754733	4.61156	3.99655e-06	6.40098e-05
LOC108695692	1.19691	-0.915509	3.47972	-0.263098	0.792475	NA
LOC108695694	248.599	5.96478	0.826778	7.21449	5.41366e-13	4.63338e-11
LOC108695696	2309.7	-0.648042	0.787696	-0.822705	0.410676	0.632617
LOC108695697	2.94897	1.40422	1.99159	0.705078	0.480762	0.692676
LOC108695699	160.292	-1.3125	1.03024	-1.27398	0.202672	0.406277
LOC108695700	183.411	0.24207	0.949107	0.25505	0.798684	0.902435
LOC108695702	6.52577	0.673153	1.42681	0.471787	0.637079	0.806114
LOC108695707	1.6144	-1.07804	3.17654	-0.339376	0.734326	NA
LOC108695708	9.83955	-1.73318	1.76264	-0.983288	0.325466	0.549348
LOC108695710	18.6255	3.24319	1.58495	2.04624	0.040733	0.129544
LOC108695711	116.818	-2.15114	1.00085	-2.14932	NA	NA
LOC108695721	0.566233	1.03879	4.00088	0.25964	0.795142	NA
LOC108695724	33.6108	0.334481	1.05631	0.31665	0.751509	0.877185
LOC108695730	0.204281	1.21109	4.03797	0.299925	0.764234	NA
LOC108695731	0.408563	2.00056	4.00088	0.50003	0.617054	NA
LOC108695735	993.918	-2.32762	0.822	-2.83165	0.00463078	0.0242745
LOC108695739	1.63915	3.96131	2.67399	1.48142	0.138494	NA
LOC108695740	7.66166	-1.4916	1.46346	-1.01923	0.308092	0.530859
LOC108695742	0.315341	-2.11993	4.0512	-0.523286	0.600776	NA
LOC108695745	13.9359	1.8347	1.73444	1.05781	0.290143	0.51135
LOC108695747	5.62606	4.72188	2.16563	2.18038	0.0292297	0.101191
LOC108695752	0.464235	2.11053	3.99417	0.528404	0.597219	NA
LOC108695756	3.66018	1.0296	1.72985	0.595195	0.551713	0.747028
LOC108695757	246.983	5.90488	0.723617	8.16022	3.34404e-16	5.7043e-14
LOC108695758	0.208586	1.23089	4.03693	0.304907	0.760437	NA
LOC108695759	252.771	1.88669	0.669682	2.81729	0.00484311	0.0251772
LOC108695761	4.91558	-2.68693	1.6369	-1.64147	0.1007	0.250305
LOC108695770	1.51226	-1.39042	3.23958	-0.429199	0.667778	NA
LOC108695777	745.831	-0.530834	0.77408	-0.685762	0.492863	0.701886
LOC108695778	0.921418	3.15272	3.75536	0.839525	0.401175	NA
LOC108695780	0.824506	-3.43446	3.8574	-0.890355	0.373275	NA
LOC108695783	195.1	0.993826	0.659799	1.50626	0.132001	0.302941
LOC108695784	0.617149	2.58142	3.97033	0.650178	0.515577	NA
LOC108695792	3.74404	0.434061	2.04306	0.212457	0.831751	0.91957
LOC108695797	17.4372	0.863371	1.25887	0.68583	0.49282	0.701854
LOC108695799	8.21315	-3.71461	1.42052	-2.61496	0.00892373	0.0406733
LOC108695802	78.1207	1.25581	0.86286	1.45541	0.145556	0.324131
LOC108695810	0.306422	1.652	4.01779	0.411172	0.680946	NA
LOC108695811	7.97212	-2.48229	1.88315	-1.31815	0.187452	0.385042
LOC108695813	32.0912	4.34727	0.958877	4.5337	5.7958e-06	8.83766e-05
LOC108695817	224.051	-1.25543	0.941037	-1.33409	0.182173	0.378186
LOC108695821	0.742518	-3.26923	3.53516	-0.924774	0.355083	NA
LOC108695822	5.34719	2.7932	1.70364	1.63955	0.101098	0.250958
LOC108695823	6.88298	1.76738	1.75131	1.00917	0.312891	0.536053
LOC108695825	1192.24	2.50474	1.22192	2.04984	0.0403801	0.128637
LOC108695826	26.1398	0.633401	1.31986	0.479899	0.631299	0.802108
LOC108695828	73.2723	3.38956	0.829346	4.08702	4.3694e-05	0.000505522
LOC108695830	5.12051	2.11084	1.60795	1.31275	0.189268	0.387641
LOC108695831	0.566233	1.03879	4.00088	0.25964	0.795142	NA
LOC108695832	27.6051	-4.08149	1.28166	-3.18453	0.00144991	0.00952525
LOC108695833	5.6574	2.52426	1.79624	1.40531	0.15993	0.346089
LOC108695834	14.3298	-1.14938	1.50532	-0.763546	0.445138	0.663193
LOC108695836	0.412867	2.01428	4.00002	0.503568	0.614565	NA
LOC108695851	0.473011	-2.64718	4.0124	-0.659749	0.509415	NA
LOC108695858	0.306422	1.652	4.01779	0.411172	0.680946	NA
LOC108695859	0.990624	-0.996911	3.31067	-0.301121	0.763322	NA
LOC108695861	0.726056	0.343707	3.60773	0.0952697	0.924101	NA
LOC108695864	0.833663	-0.684146	3.9383	-0.173716	0.862089	NA
LOC108695867	1.07716	2.04744	3.12423	0.655342	0.512248	NA
LOC108695873	0.204281	1.21109	4.03797	0.299925	0.764234	NA
LOC108695875	0.58431	1.03879	4.00088	0.25964	0.795142	NA
LOC108695882	0.817125	2.97967	3.95525	0.753345	0.451243	NA
LOC108695886	35.1228	-3.91366	1.14594	-3.41525	0.000637244	0.00483008
LOC108695887	5.6376	-0.335113	1.43601	-0.233364	0.815479	0.910978
LOC108695891	1.34782	0.19403	2.9443	0.0659001	0.947457	NA
LOC108695893	3.64381	-0.600338	2.26069	-0.265555	0.790582	0.898124
LOC108695894	2.19493	2.34433	2.27066	1.03245	0.301863	NA
LOC108695896	0.315341	-2.11993	4.0512	-0.523286	0.600776	NA
LOC108695898	0.839268	-1.37309	3.92509	-0.349823	0.726471	NA
LOC108695903	1.37405	-3.08745	2.61972	-1.17854	0.238581	NA
LOC108695904	1.08801	0.383091	3.14598	0.121772	0.90308	NA
LOC108695905	6.10331	-2.03718	1.66726	-1.22188	0.221754	0.431159
LOC108695908	243.33	-2.49527	0.977893	-2.55169	0.0107203	0.0468063
LOC108695909	0.488626	0.711352	4.01696	0.177087	0.85944	NA
LOC108695911	6.80321	0.610198	1.73367	0.351968	0.724862	0.861316
LOC108695914	0.315341	-2.11993	4.0512	-0.523286	0.600776	NA
LOC108695915	4.02377	0.899468	1.94771	0.461809	0.644219	0.810549
LOC108695916	41.8957	1.30706	0.772467	1.69206	0.0906347	0.232194
LOC108695917	0.502859	-2.66127	4.01139	-0.663428	0.507056	NA
LOC108695918	154.719	-4.03973	0.783936	-5.15313	2.56171e-07	5.65297e-06
LOC108695919	232.465	-4.14631	0.837955	-4.94813	7.49284e-07	1.46522e-05
LOC108695921	37.7041	-4.3422	1.24599	-3.48494	0.000492251	0.00392036
LOC108695923	3.20582	-2.65632	2.02529	-1.31158	0.189662	0.388158
LOC108695926	0.312879	1.67313	4.01696	0.416516	0.677032	NA
LOC108695927	0.306422	1.652	4.01779	0.411172	0.680946	NA
LOC108695931	5.31728	-1.01424	1.73495	-0.584592	0.558822	0.751942
LOC108695940	0.45993	2.09708	3.99496	0.524933	0.59963	NA
LOC108695941	13.4147	-1.73733	1.18089	-1.4712	0.141236	0.317553
LOC108695942	0.715579	2.73003	3.96423	0.688664	0.491035	NA
LOC108695943	5.58026	-5.18282	2.12865	-2.43479	0.0149005	0.0604133
LOC108695944	3.75741	0.255486	1.64613	0.155204	0.87666	0.943711
LOC108695945	2.39576	-3.94107	2.21819	-1.77671	0.0756167	NA
LOC108695947	13.7579	-1.29268	1.38816	-0.931219	0.35174	0.575929
LOC108695948	16.865	-4.91056	1.57532	-3.11719	0.00182585	0.0114619
LOC108695955	0.512856	2.32014	3.98264	0.582564	0.560187	NA
LOC108695958	1944.65	1.28351	0.845254	1.51849	0.128892	0.298426
LOC108695959	239.727	1.53187	0.969755	1.57964	0.114189	0.274024
LOC108695960	3870.01	-0.752036	0.851226	-0.883474	0.37698	0.600561
LOC108695961	524.769	-1.52399	1.03967	-1.46583	0.142693	0.319692
LOC108695966	0.877187	1.63959	3.89114	0.421364	0.673489	NA
LOC108695967	2.16333	0.138377	2.61068	0.0530043	0.957728	NA
LOC108695969	0.892645	-2.41273	3.86109	-0.624882	0.532048	NA
LOC108695971	0.482169	0.690228	4.01779	0.171793	0.8636	NA
LOC108695976	1791	-1.82259	1.05874	-1.72148	0.0851644	0.222344
LOC108695977	6.8317	0.141806	1.59013	0.0891789	0.92894	0.968241
LOC108695981	1.29591	-1.03136	3.40161	-0.303197	0.76174	NA
LOC108695983	14.9706	0.734821	1.46843	0.500413	0.616785	0.792433
LOC108695984	0.911574	-1.51715	3.8214	-0.397015	0.691356	NA
LOC108695985	5.87992	5.78481	2.73554	2.11469	0.0344565	0.114393
LOC108695986	0.51716	2.33128	3.98207	0.585446	0.558248	NA
LOC108695987	0.56008	-0.543147	4.00105	-0.135751	0.892018	NA
LOC108695989	12.6962	1.03882	1.62056	0.641025	0.521507	0.723971
LOC108695990	118.817	3.34365	0.810065	4.12763	3.66521e-05	0.00043449
LOC108696003	0.71136	1.12993	3.67692	0.307305	0.758611	NA
LOC108696004	15.1841	5.34034	1.40621	3.7977	0.000146047	0.0014098
LOC108696005	41.409	0.743489	0.821065	0.905518	0.365191	0.588884
LOC108696007	1255.13	-0.993371	0.775693	-1.28062	0.200326	0.40299
LOC108696008	64.0155	-2.19949	1.16972	-1.88035	0.06006	0.173118
LOC108696012	1870.15	3.17011	0.834953	3.79675	0.000146605	0.00141435
LOC108696015	4.54845	-3.21036	1.96548	-1.63337	0.102391	0.253282
LOC108696016	199.719	7.385	0.983836	7.50633	6.08065e-14	6.31082e-12
LOC108696017	0.308574	1.65908	4.01751	0.412962	0.679634	NA
LOC108696020	8.6874	-1.68906	1.23153	-1.37151	0.170217	0.361078
LOC108696023	1.97788	1.08096	2.5647	0.421475	0.673408	NA
LOC108696024	0.822043	-0.614353	3.46374	-0.177367	0.85922	NA
LOC108696025	33.5203	0.428415	0.948075	0.451879	0.651356	0.815192
LOC108696026	1.92926	1.01056	2.68779	0.375982	0.70693	NA
LOC108696027	8.30482	3.49056	1.71608	2.03403	0.0419489	0.132428
LOC108696028	54.5289	6.58327	1.14538	5.7477	9.04646e-09	2.91105e-07
LOC108696029	12.3571	4.50214	1.40086	3.21384	0.00130972	0.00876073
LOC108696031	7.98477	-2.83921	1.66926	-1.70088	0.0889661	0.22917
LOC108696033	27.0501	3.14463	1.32578	2.37191	0.0176965	0.0689754
LOC108696035	32.9473	2.30972	1.15624	1.99761	0.0457593	0.141237
LOC108696036	35.81	2.06006	1.11126	1.85381	0.0637668	0.180614
LOC108696038	297.069	3.754	0.965282	3.88902	0.00010065	0.00102964
LOC108696039	8789.5	-1.36175	0.782505	-1.74024	0.0818166	0.21614
LOC108696040	13.642	1.76541	1.10314	1.60034	0.109523	0.265974
LOC108696041	13.5677	3.31913	1.15802	2.86621	0.00415414	0.0222623
LOC108696050	35.5909	2.44122	1.23338	1.97929	0.047783	0.145921
LOC108696053	86.0618	2.73195	1.07588	2.53927	0.0111086	0.0481306
LOC108696057	291.641	-0.488078	0.768786	-0.634869	0.525514	0.72702
LOC108696059	24.6892	-6.06042	1.31733	-4.60052	4.21441e-06	6.71283e-05
LOC108696061	1181.19	-0.892241	1.20076	-0.743062	0.457444	0.673107
LOC108696064	168.31	-2.19048	0.901419	-2.43004	0.0150973	0.0609903
LOC108696071	258.678	4.60821	0.955138	4.82465	1.40247e-06	2.54271e-05
LOC108696074	30.8873	4.27247	1.02672	4.1613	3.16439e-05	0.000383477
LOC108696075	19.0772	-1.32603	1.0009	-1.32484	0.185223	0.382182
LOC108696078	3020.22	2.52632	1.00661	2.50974	0.012082	0.0512936
LOC108696083	291.981	-2.31376	0.845738	-2.73579	0.00622305	0.0306241
LOC108696088	2.20026	4.3456	2.5635	1.69519	0.0900401	NA
LOC108696090	0.310727	1.66612	4.01723	0.414744	0.67833	NA
LOC108696092	0.895036	1.84821	3.33705	0.553844	0.579685	NA
LOC108696093	1.81143	4.11974	2.60488	1.58155	0.113753	NA
LOC108696105	59.4731	-3.4093	0.873574	-3.9027	9.51243e-05	0.000980234
LOC108696108	208.202	-0.911107	0.655578	-1.38978	0.164597	0.352795
LOC108696109	2.60503	0.583539	1.89217	0.308397	0.757781	NA
LOC108696111	2259.36	-1.49829	0.749975	-1.99779	0.0457396	0.141194
LOC108696113	10.832	-3.48048	1.42476	-2.44285	0.0145718	0.0593565
LOC108696115	14.8835	-3.93747	1.881	-2.09329	0.0363232	0.11876
LOC108696116	25.4006	-1.32868	0.998368	-1.33085	0.183237	0.379686
LOC108696120	37.3364	-0.762754	0.859214	-0.887734	0.374684	0.598373
LOC108696127	988.915	-2.80719	0.893561	-3.14157	0.00168044	0.0107128
LOC108696129	66.4989	0.445939	0.865834	0.51504	0.606525	0.785465
LOC108696132	0.312879	1.67313	4.01696	0.416516	0.677032	NA
LOC108696140	58.3116	-0.895143	1.22513	-0.730653	0.464991	0.679244
LOC108696143	674.866	-3.77938	0.783359	-4.82459	1.40293e-06	2.54271e-05
LOC108696147	4.86983	4.5206	1.84343	2.45227	0.0141956	0.0581581
LOC108696154	4.19742	4.30981	2.05554	2.09668	0.0360216	0.117985
LOC108696163	13.3808	-1.06516	1.02669	-1.03747	0.299516	0.521452
LOC108696164	1.61456	-2.50932	3.19858	-0.784512	0.43274	NA
LOC108696166	168.247	-4.75186	0.924471	-5.14008	2.74622e-07	6.01703e-06
LOC108696168	6.67536	-2.94261	1.45514	-2.02222	0.0431538	0.135305
LOC108696171	341.398	-1.5076	0.812043	-1.85655	0.0633748	0.179782
LOC108696183	6.31307	0.0708016	1.3744	0.0515147	0.958915	0.981577
LOC108696187	0.204281	1.21109	4.03797	0.299925	0.764234	NA
LOC108696196	9.51472	5.5073	1.91018	2.88314	0.00393737	0.0213419
LOC108696198	10.1035	-2.30431	1.98161	-1.16285	0.244891	0.459473
LOC108696199	1494.03	-2.2146	1.04033	-2.12875	0.0332751	0.111478
LOC108696205	73.2537	4.72123	0.839367	5.62474	1.85782e-08	5.47526e-07
LOC108696207	365.136	0.761181	0.625342	1.21722	0.223519	0.433412
LOC108696209	175.771	7.07614	1.35125	5.23673	NA	NA
LOC108696211	29.1987	5.04546	1.20528	4.18612	2.83766e-05	0.000350867
LOC108696212	88.08	-2.77289	1.10725	-2.5043	0.0122693	0.0519173
LOC108696214	0.419634	-1.15815	4.0512	-0.285879	0.774971	NA
LOC108696217	0.762133	1.35277	3.98293	0.339643	0.734125	NA
LOC108696218	7.06619	1.24555	1.70949	0.728613	0.466239	0.680319
LOC108696222	71.8271	-3.0613	0.999299	-3.06344	0.00218805	0.0132531
LOC108696223	95.3337	-6.67385	1.10593	-6.03458	1.59381e-09	6.17915e-08
LOC108696228	8.27432	-2.44746	2.03919	-1.20021	0.230056	0.441571
LOC108696231	0.315341	-2.11993	4.0512	-0.523286	0.600776	NA
LOC108696235	7788.57	0.193046	0.566938	0.340505	0.733476	0.866144
LOC108696239	13.9918	5.26111	1.49433	3.52071	0.000430397	0.00349608
LOC108696242	4.73111	0.215741	1.36466	0.158091	0.874385	0.942315
LOC108696244	40.4399	0.201871	1.14268	0.176664	0.859772	0.93425
LOC108696253	973.294	0.428855	0.756054	0.567228	0.570559	0.760453
LOC108696255	271.036	0.481539	1.24238	0.387594	0.698316	0.844821
LOC108696263	68.165	-1.95795	1.10712	-1.7685	0.0769771	0.206808
LOC108696267	76.3711	1.8725	0.989166	1.89301	0.0583566	0.169476
LOC108696272	0.410715	2.00744	4.00045	0.501804	0.615805	NA
LOC108696274	74.8825	-3.53171	1.34962	-2.61682	NA	NA
LOC108696278	627.458	5.93544	0.842198	7.04756	1.82081e-12	1.37672e-10
LOC108696280	595.698	6.1183	0.783997	7.80399	5.9982e-15	7.68051e-13
LOC108696281	21.3006	-0.227007	1.13703	-0.199649	0.841755	0.924711
LOC108696293	1.34843	-2.21531	2.9127	-0.760567	0.446916	NA
LOC108696295	13.403	-4.03244	1.438	-2.8042	0.00504419	0.0260138
LOC108696300	154.733	0.398863	0.673215	0.592475	0.553533	0.748095
LOC108696303	27.328	-8.47355	1.65838	-5.10955	3.22928e-07	6.95183e-06
LOC108696306	514.388	-3.8314	0.589829	-6.49579	8.25999e-11	4.44058e-09
LOC108696309	957.324	1.08212	0.570165	1.89792	0.0577071	0.16807
LOC108696310	2.33207	-0.837501	2.27621	-0.367936	0.712921	NA
LOC108696311	35.7067	4.49505	1.16229	3.86739	0.000110006	0.0011081
LOC108696313	0.208586	1.23089	4.03693	0.304907	0.760437	NA
LOC108696315	712.34	-1.44714	0.667778	-2.1671	0.0302274	0.103728
LOC108696316	33.0992	-0.817826	1.2412	-0.658898	NA	NA
LOC108696317	0.204281	1.21109	4.03797	0.299925	0.764234	NA
LOC108696319	48.7358	3.19319	1.10837	2.88098	0.00396447	0.0214463
LOC108696320	552.358	1.00981	1.2061	0.837252	0.402451	0.625158
LOC108696322	8.89245	-2.14144	1.23856	-1.72897	0.083815	0.219771
LOC108696328	455.472	-0.595281	0.753931	-0.78957	0.429779	0.65006
LOC108696331	374.482	-1.08154	0.634004	-1.70589	0.0880279	0.227442
LOC108696333	2.20122	4.38342	2.45433	1.78599	0.0741004	NA
LOC108696337	185.113	5.23095	0.950079	5.50581	3.67484e-08	1.00423e-06
LOC108696342	182.531	8.27715	1.09531	7.55687	4.12873e-14	4.39607e-12
LOC108696343	0.873249	1.75578	3.42441	0.512724	0.608144	NA
LOC108696348	7.52545	-1.64022	1.52558	-1.07514	0.282311	0.50267
LOC108696353	88.3165	-0.222229	0.744412	-0.29853	0.765299	0.884575
LOC108696360	0.958637	-2.23904	3.8213	-0.585935	0.557919	NA
LOC108696363	2156.6	-0.016949	0.679136	-0.0249567	0.98009	0.991168
LOC108696366	0.484321	0.697305	4.01751	0.173567	0.862206	NA
LOC108696368	19.1847	0.992271	1.06335	0.933158	0.350738	0.575125
LOC108696370	0.930931	0.79917	3.38157	0.236331	0.813176	NA
LOC108696373	0.726056	0.343707	3.60773	0.0952697	0.924101	NA
LOC108696377	149.887	2.58383	1.01028	2.55754	0.0105416	0.0461726
LOC108696379	39.3763	-2.37879	0.884852	-2.68835	0.00718063	0.0342681
LOC108696384	120.262	-0.904029	0.739306	-1.22281	0.221403	0.430645
LOC108696386	17.4601	-6.06762	1.40534	-4.31754	1.57776e-05	0.000211016
LOC108696402	657.651	4.30037	0.947245	4.53987	5.62877e-06	8.61227e-05
LOC108696403	812.861	-0.598373	0.621	-0.963564	0.335265	0.559641
LOC108696405	340.452	-0.589655	0.847336	-0.695892	0.486496	0.697289
LOC108696407	2.24015	0.0519286	2.48013	0.0209379	0.983295	NA
LOC108696408	1.33273	3.65582	2.8444	1.28527	0.198699	NA
LOC108696409	722.596	2.99137	1.17095	2.55466	0.0106291	0.0464863
LOC108696410	0.455711	0.249314	4.03797	0.0617426	0.950768	NA
LOC108696412	67.057	-1.74124	1.309	-1.33021	0.18345	0.380005
LOC108696418	38.6654	-1.20164	0.871597	-1.37866	0.168	0.357899
LOC108696419	137.252	4.25949	0.93067	4.5768	4.72149e-06	7.40511e-05
LOC108696420	0.312879	1.67313	4.01696	0.416516	0.677032	NA
LOC108696426	6.20371	5.87675	1.84296	3.18876	0.00142884	0.00941191
LOC108696427	29.0096	-3.96193	0.985622	-4.01973	5.82657e-05	0.000643744
LOC108696431	12.345	0.709957	1.24078	0.572188	0.567195	0.757943
LOC108696434	57.7016	5.6911	0.98653	5.76881	7.98352e-09	2.62032e-07
LOC108696439	3639.14	0.352863	0.593581	0.594464	0.552202	0.74732
LOC108696440	110.897	-1.11714	0.786701	-1.42003	0.155599	0.339699
LOC108696447	3385.65	-0.414125	0.597339	-0.693282	0.488133	0.698624
LOC108696455	22.3515	3.86659	1.0518	3.67616	0.000236766	0.00212375
LOC108696457	808.836	-1.32053	0.823574	-1.60341	0.108844	0.264716
LOC108696466	727.498	0.633491	0.976003	0.649067	0.516295	0.720129
LOC108696467	2511.79	-1.64205	0.717016	-2.29012	0.0220145	0.0818022
LOC108696474	135.997	4.72403	0.925586	5.10382	3.32859e-07	7.13446e-06
LOC108696475	107.006	5.52298	0.980551	5.63253	1.77584e-08	5.27427e-07
LOC108696478	5.30185	1.86875	1.75632	1.06402	0.287322	0.508121
LOC108696479	9.16286	0.318777	1.54887	0.205813	0.836937	0.922388
LOC108696480	0.944723	-2.50697	3.28761	-0.76255	0.445732	NA
LOC108696483	75.5063	1.43895	0.832439	1.72859	0.0838818	0.219864
LOC108696489	12.196	6.84807	1.61844	4.23128	2.32364e-05	0.00029493
LOC108696493	1.5767	-4.36649	3.60992	-1.20958	0.22644	NA
LOC108696496	2.82084	1.58245	2.07125	0.764006	0.444864	0.662946
LOC108696501	0.312879	1.67313	4.01696	0.416516	0.677032	NA
LOC108696502	1.66308	0.407483	2.80028	0.145515	0.884304	NA
LOC108696503	0.208586	1.23089	4.03693	0.304907	0.760437	NA
LOC108696506	30.1887	1.6471	0.858784	1.91794	0.0551182	0.162455
LOC108696512	1.25876	-2.11687	3.44165	-0.615074	0.538506	NA
LOC108696514	15.9471	-4.09537	1.42165	-2.88071	0.00396784	0.0214599
LOC108696518	45.6121	-6.00919	1.31932	-4.55477	5.2444e-06	8.10212e-05
LOC108696519	36.0195	0.0652835	1.16487	0.0560437	0.955307	0.979834
LOC108696520	83.574	-3.811	2.64402	-1.44136	0.149482	0.330368
LOC108696525	211.185	2.93291	0.990555	2.96088	0.00306764	0.0174629
LOC108696527	4.59982	1.78229	1.50371	1.18526	0.235914	0.448479
LOC108696529	263.499	1.38911	0.89278	1.55594	0.119722	0.283317
LOC108696531	2820.96	-0.378329	0.780061	-0.484999	0.627677	0.799773
LOC108696538	404.638	-2.04903	0.962203	-2.12952	0.0332116	0.111295
LOC108696539	37.6821	-8.93043	1.49662	-5.96705	2.41587e-09	8.97493e-08
LOC108696542	15.164	4.76315	1.36973	3.47744	0.000506219	0.00400828
LOC108696547	66.8173	-7.11591	1.2593	-5.65068	1.59812e-08	4.8127e-07
LOC108696548	217.745	0.243092	0.629935	0.385899	0.699571	0.845449
LOC108696549	79.1351	-2.01902	1.09678	-1.84086	0.0656424	0.184484
LOC108696550	12.3981	-0.583273	1.35954	-0.429022	0.667907	0.825892
LOC108696552	408.436	-1.85327	1.0521	-1.7615	0.0781538	0.209052
LOC108696553	14.733	1.91899	1.40593	1.36493	0.172276	0.364252
LOC108696555	766.602	-2.22879	0.634639	-3.5119	0.000444913	0.00360035
LOC108696557	1.54502	3.89666	3.08051	1.26494	0.205893	NA
LOC108696560	1628.3	-1.41008	0.575983	-2.44813	0.0143601	0.0587051
LOC108696562	16.1274	2.45508	1.65303	1.4852	0.13749	0.31191
LOC108696564	7.61275	6.17343	2.18979	2.81919	0.00481445	0.025061
LOC108696566	22.0922	7.71405	1.5223	5.06735	4.03391e-07	8.49107e-06
LOC108696568	41.7134	-2.52752	0.945719	-2.67259	0.00752672	0.035521
LOC108696571	941.261	-1.53399	0.694749	-2.20797	0.0272463	0.0959764
LOC108696573	0.306422	1.652	4.01779	0.411172	0.680946	NA
LOC108696575	3.40747	0.833867	2.24837	0.370877	0.710729	0.852442
LOC108696581	5676.09	0.0259324	0.801344	0.0323612	0.974184	0.988643
LOC108696583	6.54313	-3.16512	1.63242	-1.93891	0.0525125	0.156567
LOC108696587	0.515008	2.32573	3.98235	0.584008	0.559215	NA
LOC108696590	136.299	-1.84362	0.729461	-2.52737	0.011492	0.04941
LOC108696597	52.5316	-1.54031	0.813824	-1.89269	0.0583995	0.169551
LOC108696601	42.387	-4.79165	1.03711	-4.62019	3.83392e-06	6.16252e-05
LOC108696606	2.33891	-2.14251	2.23517	-0.958547	0.337787	NA
LOC108696609	269.485	-3.20297	0.941123	-3.40335	0.000665654	0.00500006
LOC108696619	216.195	1.09199	1.07061	1.01997	0.307743	0.5305
LOC108696621	9.27597	-6.90226	2.16271	-3.19149	0.00141542	0.00934854
LOC108696623	509.052	-2.6459	0.971936	-2.72229	0.00648303	0.0316718
LOC108696625	2.09817	-1.55605	2.95737	-0.526159	0.598778	NA
LOC108696629	13.7088	-0.65375	1.04987	-0.622699	0.533482	0.733544
LOC108696632	8.81374	1.81521	1.61437	1.12441	0.260841	0.478223
LOC108696633	6.80335	-5.46933	2.1015	-2.60259	0.00925231	0.0418114
LOC108696636	473.429	0.567437	0.604589	0.93855	0.347962	0.572194
LOC108696637	0.464235	2.11053	3.99417	0.528404	0.597219	NA
LOC108696640	5.18564	5.59878	1.95668	2.86137	0.00421811	0.0225414
LOC108696641	0.614996	2.57671	3.97054	0.648957	0.516366	NA
LOC108696642	9.05238	3.93175	1.48413	2.64919	0.00806845	0.0375421
LOC108696643	6.2044	1.65573	1.59335	1.03915	0.298736	0.520575
LOC108696645	169.881	-3.08349	0.91519	-3.36924	0.000753771	0.00553213
LOC108696646	39.1123	-0.814634	0.947268	-0.859982	0.389799	0.612882
LOC108696652	0.768504	2.8666	3.49143	0.821037	0.411625	NA
LOC108696656	8561.17	0.219783	0.630955	0.348333	0.72759	0.862986
LOC108696665	360.71	4.48953	0.802795	5.59237	2.23995e-08	6.46896e-07
LOC108696667	20.2152	-4.88721	1.77778	-2.74905	0.00597687	0.0296725
LOC108696670	2428.04	-2.20871	0.76208	-2.89827	0.0037523	0.0205238
LOC108696673	1240.24	-0.414472	0.573473	-0.722739	0.46984	0.683492
LOC108696677	73.4847	-1.68167	0.815359	-2.06249	0.0391607	0.125683
LOC108696680	15.3416	-3.05353	1.37946	-2.21357	0.0268583	0.0950033
LOC108696681	2.09849	4.33257	2.56027	1.69223	0.0906014	NA
LOC108696683	1356.87	-1.56934	0.768759	-2.0414	0.0412111	0.130752
LOC108696684	4.66341	1.74904	1.57007	1.11399	0.265285	0.483403
LOC108696685	796.696	0.789979	0.678295	1.16465	0.244159	0.458572
LOC108696686	23.1859	-1.33214	0.810898	-1.64279	0.100426	0.249774
LOC108696690	7.91959	-4.69741	1.69289	-2.77478	0.00552388	0.0279371
LOC108696694	0.788352	-3.37339	3.97107	-0.849492	0.395608	NA
LOC108696700	179.611	0.0900712	0.628632	0.143281	0.886068	0.947199
LOC108696704	11.4342	-1.27148	1.57213	-0.808764	0.418651	0.640294
LOC108696707	0.592919	1.06611	3.99917	0.266582	0.789791	NA
LOC108696710	3.44347	-2.7297	1.71927	-1.58771	0.112352	0.270921
LOC108696711	6.42162	-2.36441	1.99984	-1.1823	0.237087	0.449898
LOC108696712	1.12201	0.289045	3.1369	0.0921436	0.926584	NA
LOC108696713	192.011	4.74603	1.04738	4.53132	5.86172e-06	8.9161e-05
LOC108696714	5.2556	4.63043	2.20265	2.10221	0.0355353	0.116843
LOC108696722	6.34991	2.53342	1.72613	1.46769	0.142189	0.318952
LOC108696725	279.299	-0.525253	1.05888	-0.496046	0.619862	0.794655
LOC108696727	2.34178	-2.17428	2.88399	-0.753914	0.450901	NA
LOC108696729	410.717	0.548892	0.826581	0.664051	0.506658	0.712576
LOC108696730	4.81888	-0.019316	1.77683	-0.0108711	0.991326	0.996623
LOC108696733	830.169	-2.00773	0.809929	-2.4789	0.0131788	0.0548585
LOC108696737	24.4314	2.30376	0.852832	2.70131	0.00690671	0.0332382
LOC108696738	258.568	1.31527	0.746871	1.76104	0.0782316	0.209226
LOC108696750	5.67408	3.85562	1.78032	2.16569	0.0303349	0.10401
LOC108696751	995.659	-5.72631	0.845464	-6.77298	1.26161e-11	7.88272e-10
LOC108696752	103.659	3.167	0.79018	4.00794	6.12503e-05	0.000672049
LOC108696753	10.2599	3.20707	1.61247	1.98891	0.0467109	0.143518
LOC108696756	4.21714	-1.75364	1.89007	-0.927817	0.353503	0.577626
LOC108696757	286.379	0.0695067	0.853535	0.0814339	0.935097	0.97111
LOC108696758	1202.56	0.105861	0.873386	0.121208	0.903526	0.955982
LOC108696760	388.186	4.29142	0.850397	5.04638	4.50266e-07	9.36986e-06
LOC108696764	1.13646	3.45497	3.41438	1.01189	0.311592	NA
LOC108696765	139.354	2.88235	0.785105	3.67129	0.000241328	0.00216073
LOC108696768	5.77346	-1.76292	1.62665	-1.08377	0.278465	0.49816
LOC108696771	14.7181	1.54129	1.28628	1.19826	0.230818	0.442419
LOC108696775	42.999	0.2081	1.12901	0.184321	0.853762	0.930796
LOC108696776	83.3046	-3.44331	2.74069	-1.25637	NA	NA
LOC108696779	44.4122	-1.83258	0.913678	-2.00572	0.0448866	0.139295
LOC108696783	70.834	-3.6491	0.829191	-4.40079	1.07855e-05	0.000151916
LOC108696785	6.16838	-1.30624	2.05325	-0.636182	0.524658	0.726431
LOC108696786	0.788352	-3.37339	3.97107	-0.849492	0.395608	NA
LOC108696787	921.813	-2.50434	1.05282	-2.37871	0.0173733	0.0680259
LOC108696788	423.944	2.24626	1.15055	1.95234	0.050898	0.152905
LOC108696794	0.51716	2.33128	3.98207	0.585446	0.558248	NA
LOC108696795	1679.16	7.02865	0.879997	7.98713	1.38118e-15	2.02647e-13
LOC108696798	23.6505	-5.09473	1.5996	-3.185	0.00144755	0.00951737
LOC108696800	107.299	-2.98054	0.964881	-3.08902	0.00200815	0.0123933
LOC108696801	63.9829	-2.07609	1.34796	-1.54017	0.123518	0.289769
LOC108696802	1.29906	-0.602131	3.39052	-0.177593	0.859043	NA
LOC108696804	3.41576	-1.51941	1.75562	-0.865457	0.386788	0.610165
LOC108696805	667.854	-2.40882	0.827455	-2.91112	0.00360131	0.0198632
LOC108696809	202.89	-6.50479	0.898212	-7.24193	4.42354e-13	3.85967e-11
LOC108696810	597.486	-3.66927	1.06025	-3.46076	0.000538662	0.00421373
LOC108696814	2.47764	2.31737	1.9997	1.15886	0.246514	NA
LOC108696815	2.08232	1.71481	2.36399	0.725386	0.468215	NA
LOC108696816	79.1249	5.8435	1.10278	5.29887	1.1652e-07	2.81304e-06
LOC108696817	21.3966	3.14546	1.21794	2.5826	0.00980583	0.0437394
LOC108696818	1.68201	0.342735	2.23937	0.15305	0.878359	NA
LOC108696820	2.80001	0.69305	1.86895	0.370823	0.71077	0.852442
LOC108696821	0.862735	-2.33923	3.04912	-0.767182	0.442973	NA
LOC108696824	1.07747	-0.0907024	3.17842	-0.028537	0.977234	NA
LOC108696825	36.9856	0.036723	1.25667	0.0292225	0.976687	0.989771
LOC108696826	1932.09	-0.674733	0.734003	-0.91925	0.357965	0.581947
LOC108696827	54.2147	2.21874	1.18014	1.88007	0.0600985	0.173168
LOC108696829	6.12014	3.66399	1.76086	2.0808	0.0374524	0.121421
LOC108696830	2.11826	-1.94848	2.26455	-0.860427	0.389554	NA
LOC108696831	0.208586	1.23089	4.03693	0.304907	0.760437	NA
LOC108696832	2.19024	-0.0757186	1.99744	-0.0379079	0.969761	NA
LOC108696834	3491.72	-2.1782	0.996664	-2.18549	0.0288529	0.100274
LOC108696842	5.03989	2.04854	1.79218	1.14305	0.253019	0.469134
LOC108696843	26.9755	4.61681	1.06228	4.34615	1.38549e-05	0.000188471
LOC108696845	48.4784	1.96825	1.19244	1.6506	0.0988205	0.247091
LOC108696848	5201.54	-1.73984	0.811006	-2.14529	0.0319299	0.108139
LOC108696851	0.306422	1.652	4.01779	0.411172	0.680946	NA
LOC108696852	9.31011	0.677416	1.66366	0.407183	0.683873	0.835666
LOC108696854	2.32178	-2.5528	2.57502	-0.991371	0.321505	NA
LOC108696855	9.23407	6.46166	1.70784	3.78354	0.000154616	0.00147833
LOC108696856	2084.21	-3.1108	1.02586	-3.0324	0.00242617	0.0143947
LOC108696863	227.047	-1.14173	0.636918	-1.79258	0.0730395	0.199012
LOC108696865	17.7106	-6.15927	3.43158	-1.79488	0.0726728	0.198351
LOC108696872	219.26	-4.91983	0.963302	-5.10725	3.26879e-07	7.01545e-06
LOC108696874	516.783	-7.20816	1.29284	-5.57544	2.46909e-08	7.05061e-07
LOC108696876	191.738	-5.51567	1.29987	-4.24323	NA	NA
LOC108696880	4673.52	-3.61386	1.16189	-3.11033	0.00186881	0.0116825
LOC108696881	11.5373	0.261259	1.47659	0.176935	0.85956	0.934215
LOC108696882	912.594	-3.14733	0.880971	-3.57257	0.000353493	0.00296319
LOC108696887	17.7341	-0.323425	1.742	-0.185663	0.852709	0.930316
LOC108696888	13.5727	-1.40678	1.50591	-0.934175	0.350214	0.574575
LOC108696889	48397.8	7.20836	0.700567	10.2893	7.87304e-25	1.11192e-21
LOC108696890	28833	6.42439	0.908328	7.07276	1.51877e-12	1.17354e-10
LOC108696892	90.8061	0.0227014	1.35619	0.0167391	0.986645	0.994289
LOC108696893	62.9199	0.552125	1.14097	0.483908	0.628451	0.800169
LOC108696894	0.834963	-1.39285	3.93115	-0.354312	0.723105	NA
LOC108696895	118.362	-2.42092	0.92203	-2.62564	0.00864865	0.0396669
LOC108696896	8.8033	-0.797406	1.15139	-0.692561	0.488585	0.698882
LOC108696898	8.16772	-2.57096	1.81637	-1.41544	0.156941	0.34181
LOC108696899	4.25958	-2.10736	2.03128	-1.03745	0.299525	0.521452
LOC108696902	2.4113	2.57886	2.57011	1.0034	0.315667	NA
LOC108696903	23.4312	7.80268	1.60814	4.85199	1.22226e-06	2.25393e-05
LOC108696904	5.7907	4.77613	1.83287	2.60582	0.00916534	0.0415135
LOC108696906	1.39089	-1.13402	2.56983	-0.441282	0.659009	NA
LOC108696907	40.5265	-4.55422	1.18258	-3.8511	0.00011759	0.00117394
LOC108696911	1.8643	-3.5289	3.12628	-1.12878	0.258989	NA
LOC108696913	11787.2	3.34214	1.1341	2.94696	0.00320917	0.0181159
LOC108696914	14.6152	1.8628	1.26189	1.47621	0.139889	0.315487
LOC108696915	9.97051	-0.568138	1.68839	-0.336496	0.736497	0.868211
LOC108696916	25.008	-2.05544	1.56634	-1.31226	NA	NA
LOC108696917	4.2499	5.35057	2.17253	2.46283	0.0137846	0.0568448
LOC108696918	55.684	4.34775	1.24958	3.47938	0.000502576	0.00398328
LOC108696919	19.2657	4.71945	1.21944	3.87017	0.000108761	0.00109713
LOC108696920	5.52233	1.30447	1.85849	0.701899	0.482742	0.694413
LOC108696921	3.66968	4.07838	1.95498	2.08615	0.0369651	0.120245
LOC108696922	952.408	4.33967	1.37927	3.14636	0.00165316	0.0105809
LOC108696924	3998.86	4.46139	1.11229	4.01099	6.04636e-05	0.000665491
LOC108696925	2375.23	4.76143	1.0031	4.7467	2.0676e-06	3.57518e-05
LOC108696926	0.380028	0.249314	4.03797	0.0617426	0.950768	NA
LOC108696927	0.453635	-1.264	4.04497	-0.312487	0.754671	NA
LOC108696931	3.9388	5.21556	2.13895	2.43837	0.0147535	0.0599879
LOC108696932	2.65566	4.66847	3.14282	1.48544	0.137427	0.311805
LOC108696935	9.50016	1.68095	1.48215	1.13413	0.256742	0.473791
LOC108696938	2280.78	-1.72815	0.790109	-2.18723	0.0287259	0.0999457
LOC108696942	667.795	-4.01391	1.01593	-3.95096	7.78373e-05	0.000824501
LOC108696943	10.0172	-0.138239	1.34338	-0.102904	0.918039	0.962782
LOC108696946	48.8995	-3.68922	0.803586	-4.59095	4.41231e-06	6.98293e-05
LOC108696947	23.7809	-2.56695	1.15242	-2.22745	0.025917	0.0925436
LOC108696948	4.65594	5.46195	2.04199	2.67482	0.00747694	0.0353402
LOC108696949	0.510703	2.31455	3.98293	0.581117	0.561161	NA
LOC108696957	6.19731	2.93642	1.48266	1.9805	0.047647	0.145659
LOC108696959	7.47901	-1.30858	1.34132	-0.975594	0.329266	0.553092
LOC108696960	2.34924	4.49225	3.2429	1.38526	0.165973	NA
LOC108696964	0.557928	-0.552997	3.9914	-0.138547	0.889808	NA
LOC108696966	0.306422	1.652	4.01779	0.411172	0.680946	NA
LOC108696969	3.42855	3.97501	2.35984	1.68444	0.0920968	0.234611
LOC108696971	18.9503	-7.94266	3.9095	-2.03163	NA	NA
LOC108696974	1.20884	-2.02637	3.0032	-0.674738	0.499842	NA
LOC108696976	0.721441	2.80245	3.96147	0.707428	0.479301	NA
LOC108696977	3.73608	5.14725	2.13372	2.41234	0.0158506	0.0633278
LOC108696980	222.067	7.23291	1.00036	7.23029	4.81953e-13	4.17563e-11
LOC108696981	5.46509	-5.16686	2.49936	-2.06727	0.0387086	0.1245
LOC108696982	1.84187	4.10819	2.63035	1.56184	0.118325	NA
LOC108696984	22.3019	3.07753	1.44772	2.12577	0.0335224	0.112063
LOC108696985	5.41243	-1.48757	1.38352	-1.07521	0.282282	0.50267
LOC108696988	48.2576	-2.99629	1.26172	-2.37477	0.0175599	0.0686111
LOC108696992	30.4255	-4.527	3.7604	-1.20386	NA	NA
LOC108696993	2.56331	4.59857	2.2998	1.99955	0.0455487	NA
LOC108696996	0.204281	1.21109	4.03797	0.299925	0.764234	NA
LOC108697001	0.204281	1.21109	4.03797	0.299925	0.764234	NA
LOC108697004	1.05032	-2.67459	3.66054	-0.730655	0.46499	NA
LOC108697005	1.5767	-4.36649	3.60992	-1.20958	0.22644	NA
LOC108697006	1.05032	-2.67459	3.66054	-0.730655	0.46499	NA
LOC108697009	7.23484	1.16716	1.40955	0.828033	0.407652	0.629982
LOC108697012	0.779433	-0.543434	3.94863	-0.137626	0.890536	NA
LOC108697013	1.67423	-1.55541	2.75537	-0.564501	0.572413	NA
LOC108697014	8.14077	0.957221	1.47687	0.648143	0.516892	0.720495
LOC108697015	1.42287	-0.042068	2.92171	-0.0143984	0.988512	NA
LOC108697019	4.8176	-0.56572	1.82219	-0.310461	0.75621	0.879528
LOC108697023	3.79784	5.14799	2.50801	2.05262	0.0401095	0.128023
LOC108697025	0.351494	-2.22578	4.04498	-0.550259	0.582142	NA
LOC108697026	0.315341	-2.11993	4.0512	-0.523286	0.600776	NA
LOC108697035	4.73737	-1.80389	2.11538	-0.852747	0.3938	0.616568
LOC108697036	0.630682	-3.05563	3.9867	-0.766457	0.443404	NA
LOC108697040	0.306422	1.652	4.01779	0.411172	0.680946	NA
LOC108697042	0.924617	1.84271	3.87807	0.47516	0.634673	NA
LOC108697044	0.81772	2.933	3.90977	0.750171	0.453152	NA
LOC108697045	0.502859	-2.66127	4.01139	-0.663428	0.507056	NA
LOC108697048	2.5143	-5.0127	3.18711	-1.57281	0.115764	NA
LOC108697050	0.836806	0.674226	3.9411	0.171076	0.864164	NA
LOC108697053	5.27923	0.247045	2.15293	0.114748	0.908645	0.958277
LOC108697054	0.996938	-1.69157	3.70225	-0.456902	0.647741	NA
LOC108697055	2.19907	4.38209	2.51615	1.74158	0.0815815	NA
LOC108697057	4.30802	-4.04565	2.54691	-1.58846	0.112183	0.270687
LOC108697058	0.648758	-3.09288	3.98469	-0.776192	0.437635	NA
LOC108697059	0.764361	0.24853	3.52374	0.0705302	0.943772	NA
LOC108697060	31.4056	-4.16483	1.18006	-3.52933	0.00041661	0.00340315
LOC108697061	3.8158	-0.0664772	1.85848	-0.0357697	0.971466	0.987591
LOC108697062	0.310727	1.66612	4.01723	0.414744	0.67833	NA
LOC108697065	6.0091	-1.40288	1.22805	-1.14236	0.253305	0.469434
LOC108697068	17.7998	-4.83703	1.51665	-3.18929	0.00142623	0.00940106
LOC108697071	5.94294	-3.29877	1.97403	-1.67109	0.0947045	0.239349
LOC108697083	3.16505	-1.16687	1.72416	-0.676777	0.498547	0.706551
LOC108697094	6.18	1.89562	1.67903	1.129	0.258898	0.476184
LOC108697103	1.18607	0.1966	2.67699	0.0734409	0.941455	NA
LOC108697107	28.5372	7.1085	1.46508	4.85194	1.22257e-06	2.25393e-05
LOC108697110	1.13046	2.25434	2.81244	0.801558	0.422809	NA
LOC108697112	3.62005	-0.0543753	1.71082	-0.0317831	0.974645	0.988858
LOC108697119	0.308574	1.65908	4.01751	0.412962	0.679634	NA
LOC108697125	8.78172	-3.17411	1.71784	-1.84773	0.0646409	0.182356
LOC108697129	456.241	1.007	0.592781	1.69877	0.0893626	0.229861
LOC108697132	267.154	-2.48102	1.0974	-2.26081	0.0237712	0.0868567
LOC108697133	7.03716	-1.38681	1.56747	-0.884743	0.376295	0.599994
LOC108697143	1054.39	-1.98584	0.698541	-2.84284	0.0044714	0.0236183
LOC108697144	196.048	1.51946	1.05682	1.43776	0.150501	0.331957
LOC108697145	38.3969	4.38025	0.995227	4.40126	1.07626e-05	0.000151636
LOC108697147	0.415019	2.0211	3.99959	0.505327	0.613329	NA
LOC108697149	0.315341	-2.11993	4.0512	-0.523286	0.600776	NA
LOC108697150	25.6322	-1.40689	1.53533	-0.916342	NA	NA
LOC108697154	33.041	-3.12865	0.979464	-3.19424	0.00140198	0.00927343
LOC108697160	0.204281	1.21109	4.03797	0.299925	0.764234	NA
LOC108697165	10.399	-4.82832	1.62862	-2.96467	0.00303006	0.0172929
LOC108697171	0.97539	1.96091	3.29212	0.595637	0.551418	NA
LOC108697173	51.9894	-1.53792	0.696828	-2.20703	0.027312	0.0961665
LOC108697174	2.58042	1.15356	2.18154	0.528786	0.596954	NA
LOC108697176	269.584	-1.96066	0.709037	-2.76524	0.00568811	0.0285873
LOC108697179	5.8831	0.281984	1.77344	0.159004	0.873666	0.941853
LOC108697180	1.30797	-2.19106	3.39503	-0.645373	0.518686	NA
LOC108697181	5.50063	-2.93213	2.41596	-1.21365	0.224881	0.434854
LOC108697184	15.2563	0.854429	1.23267	0.693155	0.488212	0.698624
LOC108697190	2.82757	4.73517	2.21498	2.1378	0.0325332	0.109708
LOC108697191	0.460015	0.269117	4.03693	0.0666636	0.94685	NA
LOC108697196	0.408563	2.00056	4.00088	0.50003	0.617054	NA
LOC108697203	1.6339	1.02563	2.57439	0.398397	0.690338	NA
LOC108697204	0.455787	-1.264	4.04497	-0.312487	0.754671	NA
LOC108697211	0.315341	-2.11993	4.0512	-0.523286	0.600776	NA
LOC108697213	803.35	-1.43493	0.768742	-1.8666	0.0619578	0.177046
LOC108697214	14.5143	-2.07003	1.29489	-1.59862	0.109905	0.266563
LOC108697216	0.527241	-2.7879	4.00274	-0.696497	0.486118	NA
LOC108697217	126.411	-2.00003	0.845645	-2.3651	0.0180254	0.0700304
LOC108697221	1.64747	2.00436	2.77446	0.722432	0.470029	NA
LOC108697224	7.87202	-0.623547	1.20793	-0.516212	0.605707	0.785008
LOC108697225	15.6002	1.79152	1.16146	1.54248	0.122958	0.288881
LOC108697229	42.4123	-5.69472	1.24566	-4.57163	4.83939e-06	7.57372e-05
LOC108697230	4.75796	1.69542	1.8386	0.922126	0.356463	0.580473
LOC108697232	115.883	-7.94602	1.44341	-5.50505	3.69061e-08	1.00798e-06
LOC108697233	3.93918	1.23802	1.71447	0.722101	0.470232	0.683805
LOC108697235	2.54227	0.385012	2.40856	0.159851	0.872998	NA
LOC108697239	0.306422	1.652	4.01779	0.411172	0.680946	NA
LOC108697246	5.31739	-1.35762	2.16812	-0.626173	0.531201	0.731909
LOC108697247	6.55324	-0.453481	1.81491	-0.249864	0.802692	0.904291
LOC108697250	372.611	-0.892665	0.745862	-1.19682	0.231376	0.443007
LOC108697252	0.351494	-2.22578	4.04498	-0.550259	0.582142	NA
LOC108697257	0.208586	1.23089	4.03693	0.304907	0.760437	NA
LOC108697259	109.546	-5.95391	1.44589	-4.11781	NA	NA
LOC108697260	4.23776	-3.97895	2.06748	-1.92454	0.0542873	0.160524
LOC108697262	0.668374	1.35277	3.98293	0.339643	0.734125	NA
LOC108697264	0.619301	2.58612	3.97013	0.651394	0.514792	NA
LOC108697265	65.3092	-1.30714	0.851193	-1.53565	0.124624	0.291519
LOC108697267	2526.87	-1.50229	0.814831	-1.84368	0.0652298	0.183649
LOC108697268	1402.56	3.80796	0.864005	4.40733	1.04651e-05	0.000147909
LOC108697270	126.301	5.80064	1.04527	5.54939	2.86661e-08	8.03859e-07
LOC108697274	0.306422	1.652	4.01779	0.411172	0.680946	NA
LOC108697275	1.70147	-0.413657	2.3532	-0.175785	0.860463	NA
LOC108697277	3817.02	-2.16933	0.910689	-2.38208	0.0172152	0.0675534
LOC108697287	6269.24	-2.41106	0.950955	-2.53541	0.0112316	0.0485273
LOC108697288	1.57718	1.78644	3.24164	0.55109	0.581572	NA
LOC108697292	0.473011	-2.64718	4.0124	-0.659749	0.509415	NA
LOC108697295	96.9572	0.480088	0.71766	0.668963	0.503519	0.71031
LOC108697300	72.8085	1.19475	0.846282	1.41177	0.158019	0.343444
LOC108697305	1608.78	-1.86357	0.782879	-2.3804	0.0172938	0.0677704
LOC108697306	378.012	2.85158	0.719595	3.96275	7.40908e-05	0.000790475
LOC108697307	227.033	-1.3207	0.825258	-1.60035	0.109521	0.265974
LOC108697308	109.188	2.7529	0.829011	3.3207	0.00089793	0.00640795
LOC108697309	1536.44	-4.01045	1.07147	-3.74293	0.000181886	0.00169918
LOC108697311	67.9139	0.441157	1.1824	0.373102	0.709072	0.851315
LOC108697312	48.1084	2.12668	1.15871	1.83539	0.0664477	0.186055
LOC108697315	1.39086	1.60502	2.63697	0.608659	0.542751	NA
LOC108697319	4.09727	5.29819	2.1496	2.46474	0.0137114	0.0565929
LOC108697320	54.0099	4.4407	0.995438	4.46105	8.1558e-06	0.000118892
LOC108697325	11.4624	1.07438	1.19993	0.895366	0.370591	0.594243
LOC108697326	733.743	-3.33075	0.739531	-4.50387	6.67271e-06	0.000100056
LOC108697327	21.2933	-3.40548	1.29163	-2.63658	0.00837454	0.0386671
LOC108697330	2763.57	-4.0717	1.04354	-3.90182	9.54741e-05	0.000982811
LOC108697331	15.7377	-0.831773	0.891934	-0.93255	0.351052	0.575397
LOC108697341	460.421	2.5803	0.67869	3.80188	0.000143603	0.0013895
LOC108697343	0.711445	-0.978619	3.9671	-0.246684	0.805153	NA
LOC108697345	77.3019	-4.26429	1.41187	-3.02032	0.00252508	0.0148901
LOC108697348	5976.26	-1.09185	0.697306	-1.56582	0.117391	0.279437
LOC108697349	79.1991	3.33611	0.946962	3.52296	0.000426753	0.00347059
LOC108697358	18.3348	1.77091	1.48985	1.18865	0.234576	0.446854
LOC108697361	3268.96	-2.25225	0.593638	-3.79398	0.000148254	0.00142747
LOC108697373	9.7729	-3.55753	2.02742	-1.75471	0.079309	0.211294
LOC108697376	15.659	4.69742	1.46141	3.21431	0.0013076	0.00874893
LOC108697383	31.3776	0.762209	1.26112	0.604389	0.545585	0.742211
LOC108697386	106.417	5.15086	0.783864	6.57112	4.99379e-11	2.81675e-09
LOC108697391	108.551	-4.41348	1.04272	-4.23268	2.30928e-05	0.000293299
LOC108697397	17.6598	-2.95899	1.24696	-2.37296	0.0176463	0.0688453
LOC108697402	422.86	-5.73009	1.25354	-4.57113	4.85109e-06	7.58545e-05
LOC108697411	68.885	3.04778	0.982865	3.10091	0.00192925	0.0119889
LOC108697420	3269.5	-1.13232	0.680569	-1.66378	0.0961566	0.241965
LOC108697421	27.4899	-3.16556	1.0045	-3.15139	0.00162496	0.0104404
LOC108697425	449.608	-2.66779	0.941185	-2.8345	0.0045897	0.0240987
LOC108697427	2.65725	3.62109	2.41703	1.49816	0.134092	0.306319
LOC108697429	3.14583	-4.32201	2.4193	-1.78647	0.0740236	0.201103
LOC108697433	16.3283	-0.338398	1.31446	-0.257442	0.796837	0.901397
LOC108697434	2220.31	1.4991	0.777435	1.92827	0.0538219	0.159435
LOC108697436	9.83676	0.8408	1.49011	0.564253	0.572582	0.761836
LOC108697437	42.7095	-2.95006	0.82612	-3.57099	0.000355639	0.00297763
LOC108697440	12.3663	3.26654	1.48565	2.19873	0.027897	0.0977376
LOC108697442	4.63456	4.45134	1.85095	2.4049	0.0161769	0.0643292
LOC108697444	51.651	0.991329	0.958764	1.03396	0.301153	0.523326
LOC108697452	9.46861	-0.455314	1.48141	-0.307352	0.758575	0.880948
LOC108697455	2.18924	-0.422383	2.50781	-0.168427	0.866248	NA
LOC108697459	7.79406	2.5461	1.40014	1.81846	0.0689944	0.191127
LOC108697464	93.3277	-3.16193	0.917226	-3.44728	0.00056627	0.00439345
LOC108697466	1699.76	1.67274	0.660986	2.53068	0.0113841	0.0490444
LOC108697469	347.583	-3.77164	0.648632	-5.81476	6.07202e-09	2.04327e-07
LOC108697471	400.751	-0.428666	0.708234	-0.60526	0.545006	0.741751
LOC108697472	85.555	-7.21035	1.04185	-6.92074	4.49293e-12	3.11523e-10
LOC108697476	68.5343	-1.28483	0.887079	-1.44839	0.147509	0.32724
LOC108697479	8.00436	5.23201	1.81913	2.87611	0.00402608	0.0217105
LOC108697485	1.23676	1.48366	3.05311	0.485951	0.627002	NA
LOC108697487	2.62241	-2.3381	2.50269	-0.934235	0.350182	0.574543
LOC108697492	22.4988	2.16086	1.17193	1.84385	0.0652051	0.183602
LOC108697493	450.762	4.80092	0.851182	5.6403	1.69755e-08	5.06266e-07
LOC108697494	64.9854	-0.326442	2.60147	-0.125484	0.900141	0.954242
LOC108697495	1.23106	-0.312875	2.40907	-0.129874	0.896666	NA
LOC108697499	30.1385	1.71707	0.990928	1.73279	0.0831331	0.218622
LOC108697502	0.881406	3.0668	3.82571	0.801627	0.422769	NA
LOC108697504	107.545	-1.90216	0.820775	-2.31751	0.0204759	0.0772968
LOC108697505	20.8306	-2.0699	1.51234	-1.36868	0.171101	0.362455
LOC108697509	26.5442	2.18464	1.42377	1.53441	0.124928	0.291996
LOC108697510	10.1127	2.07202	1.56595	1.32317	0.185778	0.382832
LOC108697527	30.3028	-1.18252	0.904343	-1.3076	0.19101	0.390216
LOC108697530	15.0217	5.35479	1.46324	3.65955	0.000252662	0.00224681
LOC108697535	544.914	2.98285	0.88587	3.36714	0.000759523	0.0055669
LOC108697536	3029.61	0.237909	0.602956	0.394571	0.69316	0.841826
LOC108697539	801.977	1.99634	0.701093	2.84747	0.00440676	0.0233471
LOC108697542	770.468	-4.01948	0.619206	-6.49135	8.50695e-11	4.55843e-09
LOC108697549	103.632	2.59453	0.69901	3.71172	0.000205854	0.00188174
LOC108697552	14.9588	-1.43671	1.29643	-1.1082	0.267773	0.486308
LOC108697553	20.8961	3.08732	0.947454	3.25854	0.00111987	0.00769331
LOC108697557	73.4427	1.86303	0.741162	2.51366	0.0119486	0.0508232
LOC108697560	18.8243	-2.82261	1.39184	-2.02797	0.0425636	0.133872
LOC108697566	6.02696	2.63979	1.63461	1.61493	0.106325	0.260213
LOC108697567	11.2444	2.58497	1.74165	1.48421	0.137754	0.312387
LOC108697577	374.883	6.55305	0.913991	7.16971	7.51592e-13	6.18564e-11
LOC108697580	4.6298	5.46584	1.94948	2.80374	0.0050513	0.0260344
LOC108697585	368.034	4.88051	0.854158	5.71382	1.10467e-08	3.47751e-07
LOC108697590	1395.61	-0.918603	0.74568	-1.2319	0.217986	0.426237
LOC108697591	1262.54	-3.14421	0.92448	-3.40106	0.00067124	0.00503588
LOC108697593	292.04	-4.16089	0.809955	-5.13719	2.7887e-07	6.09386e-06
LOC108697599	813.179	0.679286	0.708587	0.958648	0.337736	0.562225
LOC108697601	431.214	3.28216	1.07414	3.05563	0.0022459	0.013522
LOC108697603	4.51321	-0.172923	1.55356	-0.111308	0.911373	0.959827
LOC108697608	33.1248	4.90598	1.16987	4.19363	2.7453e-05	0.000340987
LOC108697611	10.3115	6.61598	1.68667	3.92251	8.76312e-05	0.000913328
LOC108697612	29.0538	8.10314	1.53556	5.27698	1.31329e-07	3.13371e-06
LOC108697615	189.086	7.63172	0.976041	7.81906	5.32191e-15	6.92961e-13
LOC108697619	222.768	3.45784	0.795446	4.34704	1.37986e-05	0.000187808
LOC108697620	239.136	-1.11992	0.718523	-1.55864	0.119081	0.28235
LOC108697621	7.11353	-2.63792	1.48516	-1.77619	0.0757012	0.204366
LOC108697627	1.13776	-2.56287	3.1925	-0.802777	0.422104	NA
LOC108697630	225.969	-2.8102	1.01293	-2.77432	0.0055317	0.0279657
LOC108697634	435.689	-1.5986	0.737043	-2.16893	0.0300877	0.103336
LOC108697641	8.42068	1.39923	1.14859	1.21821	0.223143	0.43297
LOC108697646	104.983	-0.410463	0.901412	-0.455355	0.648854	0.813737
LOC108697648	2.22101	0.135597	2.04459	0.0663199	0.947123	NA
LOC108697649	60.4878	-1.41547	1.07857	-1.31236	0.1894	0.387777
LOC108697650	2.12278	1.20164	2.22784	0.539376	0.589627	NA
LOC108697652	0.630682	-3.05563	3.9867	-0.766457	0.443404	NA
LOC108697654	154.254	1.59846	0.977677	1.63496	0.102058	0.252726
LOC108697657	33.0996	-0.0581238	0.933136	-0.0622886	0.950333	0.977498
LOC108697661	9593.77	0.886683	0.773977	1.14562	0.251953	0.467707
LOC108697662	6.99438	-2.58129	1.79723	-1.43626	0.150929	0.332521
LOC108697666	34.1993	-0.88151	1.04013	-0.847504	0.396715	0.61939
LOC108697669	121.704	1.23285	0.765069	1.61142	0.107088	0.261516
LOC108697673	1.91558	3.12702	2.62801	1.18988	0.234093	NA
LOC108697674	283.583	6.42637	0.856413	7.50383	6.19808e-14	6.41918e-12
LOC108697678	96.2308	-1.39672	0.958482	-1.45722	0.145056	0.32331
LOC108697683	119.435	-2.60118	1.13634	-2.28909	0.0220742	0.0819624
LOC108697688	70.1635	3.34031	0.917448	3.64088	0.000271712	0.00238276
LOC108697689	230.731	-3.98577	0.837281	-4.76037	1.93236e-06	3.36732e-05
LOC108697699	260.97	-2.27569	0.934158	-2.43608	0.0148473	0.0602669
LOC108697701	204.1	-3.33344	0.867936	-3.84065	0.000122709	0.0012157
LOC108697705	83.5665	0.901031	0.716612	1.25735	0.208627	0.414246
LOC108697710	2.15209	3.23336	2.30453	1.40304	0.160604	NA
LOC108697713	243.24	1.75728	0.694073	2.53184	0.0113465	0.0489078
LOC108697715	1530.54	-5.39673	0.836457	-6.45189	1.10462e-10	5.77473e-09
LOC108697719	0.417172	2.02788	3.99917	0.507075	0.612102	NA
LOC108697720	0.488626	0.711352	4.01696	0.177087	0.85944	NA
LOC108697721	0.758508	-1.69949	4.01139	-0.423666	0.671809	NA
LOC108697723	1972.09	-1.2197	0.778671	-1.56638	0.117259	0.279163
LOC108697724	422.544	-1.7291	0.859773	-2.01111	0.0443138	0.13802
LOC108697726	107.91	-1.74696	0.908829	-1.92222	0.0545786	0.161221
LOC108697729	16.4425	-6.01331	1.8345	-3.2779	0.00104584	0.0072748
LOC108697732	290.249	-0.382831	0.783886	-0.488376	0.625283	0.798002
LOC108697739	50.7068	-0.382079	1.11709	-0.34203	0.732328	0.865315
LOC108697740	172.938	-2.67256	1.03238	-2.58874	0.00963273	0.0431155
LOC108697741	1297.09	-2.65852	0.847468	-3.13701	0.00170678	0.0108443
LOC108697743	307.106	-0.641189	0.629114	-1.01919	0.308111	0.530859
LOC108697746	26.1299	-2.08767	1.31497	-1.58762	0.112373	0.270933
LOC108697747	17.1775	-7.80219	1.55384	-5.02124	5.1338e-07	1.04754e-05
LOC108697749	237.885	1.37632	0.605215	2.2741	0.0229598	0.0845256
LOC108697755	30.8883	-4.46718	1.15488	-3.8681	0.000109687	0.00110534
LOC108697756	163.826	4.79882	0.896517	5.35274	8.66312e-08	2.1461e-06
LOC108697760	35.7013	1.80776	1.01585	1.77956	0.0751482	0.203322
LOC108697762	2.89649	0.969542	2.02467	0.478865	0.632035	0.802629
LOC108697763	204.083	0.850577	0.900926	0.944115	0.345111	0.569501
LOC108697765	580.389	-1.72816	1.04972	-1.64631	0.0997009	0.248499
LOC108697770	1.64116	2.87145	2.56498	1.11948	0.262933	NA
LOC108697775	37.1617	2.8856	0.884334	3.26302	0.00110232	0.00759393
LOC108697776	0.607152	-1.69949	4.01139	-0.423666	0.671809	NA
LOC108697778	1346.59	3.48793	0.606434	5.75154	8.84329e-09	2.86026e-07
LOC108697779	4.88987	-2.03277	1.92558	-1.05567	0.29112	0.512353
LOC108697782	18.6108	3.13278	1.07605	2.91138	0.00359834	0.019849
LOC108697784	23.0363	3.35542	1.03751	3.23411	0.00122021	0.00826969
LOC108697787	7.14217	-5.54119	2.44651	-2.26494	0.0235163	0.0861299
LOC108697793	3.72395	-2.91471	2.3126	-1.26036	0.20754	0.412802
LOC108697794	1.53641	3.88795	3.14452	1.23642	0.216302	NA
LOC108697796	37.0587	1.59912	0.871155	1.83564	0.0664116	0.186003
LOC108697799	9.65173	0.649671	1.41552	0.458963	0.646261	0.811931
LOC108697800	184.859	4.97418	0.82828	6.00543	1.9082e-09	7.22506e-08
LOC108697801	8.34795	1.34388	1.48149	0.907117	0.364345	0.588046
LOC108697802	2880.29	-1.4168	0.845539	-1.67562	0.0938135	0.237829
LOC108697803	247.197	-2.33709	0.950513	-2.45877	0.0139415	0.0573169
LOC108697808	87.3603	4.28999	0.961657	4.46104	8.15637e-06	0.000118892
LOC108697813	2.07662	0.194886	2.25302	0.0864999	0.931069	NA
LOC108697814	14.3798	2.56281	1.13047	2.26702	0.0233888	0.0858096
LOC108697819	1.04816	-2.67456	3.66308	-0.73014	0.465305	NA
LOC108697820	6.11875	-3.03288	1.86157	-1.62921	0.103269	0.254739
LOC108697824	57.0959	-4.67232	1.61868	-2.88651	NA	NA
LOC108697827	25.8843	1.52799	1.21688	1.25566	0.20924	0.41518
LOC108697828	5.37802	1.40109	1.5169	0.923649	0.355669	0.579664
LOC108697830	6.54147	1.74053	1.46394	1.18893	0.234467	0.446729
LOC108697831	131.238	-1.1107	1.05263	-1.05517	0.291347	0.512573
LOC108697833	650.257	1.60888	0.93488	1.72095	0.0852607	0.222477
LOC108697839	75.8415	2.13488	0.889961	2.39885	0.0164468	0.0651608
LOC108697840	23.5443	0.741092	1.05434	0.702899	0.482118	0.693799
LOC108697842	1640.13	-3.2714	1.02957	-3.17743	0.00148584	0.00971731
LOC108697844	101.478	1.47905	0.913871	1.61845	0.105566	0.258923
LOC108697845	1506.42	1.10949	0.707192	1.56886	0.11668	0.27816
LOC108697846	1067.3	0.0624572	0.816936	0.076453	0.939059	0.972843
LOC108697851	78.0683	5.7251	0.901054	6.35378	2.10089e-10	1.01539e-08
LOC108697856	4894.16	-1.6611	0.786316	-2.11251	0.0346427	0.114835
LOC108697859	51.4128	2.06386	0.887953	2.32429	0.0201101	0.0761866
LOC108697860	28.6132	1.91262	1.22386	1.56278	0.118105	0.28069
LOC108697862	1675.08	-1.47465	0.696858	-2.11614	0.0343327	0.114106
LOC108697863	2566.03	-2.36452	0.821628	-2.87785	0.004004	0.0216104
LOC108697866	138.24	-1.44405	0.970994	-1.48718	0.136966	0.311016
LOC108697867	127.713	5.71758	1.07593	5.31406	1.07208e-07	2.60995e-06
LOC108697869	1171.45	-4.23301	1.20048	-3.5261	0.000421721	0.00343522
LOC108697876	107.355	-1.78235	0.766482	-2.32537	0.0200523	0.0760412
LOC108697877	2.87404	4.76738	2.2088	2.15836	0.0308999	0.105485
LOC108697881	3.02844	1.08874	2.02418	0.537866	0.590669	0.774938
LOC108697889	165.713	4.2674	0.892538	4.7812	1.74256e-06	3.07791e-05
LOC108697893	21.9086	-2.85738	0.926095	-3.08541	0.00203275	0.0125077
LOC108697894	5.85453	5.79455	1.83963	3.14984	0.00163358	0.0104846
LOC108697895	4.052	-1.07974	1.74617	-0.618347	0.536347	0.735722
LOC108697896	7663.37	8.02929	0.723057	11.1046	1.19089e-28	5.33714e-25
LOC108697898	1.42073	-0.592908	2.33813	-0.253582	0.799818	NA
LOC108697899	4.8344	0.340926	1.82779	0.186524	0.852034	0.930083
LOC108697900	4.00345	5.26254	2.08496	2.52405	0.0116011	0.0497618
LOC108697903	3409.03	-0.967278	0.648564	-1.49141	0.135853	0.3091
LOC108697908	1.42511	2.63525	2.96281	0.889442	0.373766	NA
LOC108697909	1.62085	-1.05387	2.76005	-0.381831	0.702587	NA
LOC108697910	0.208586	1.23089	4.03693	0.304907	0.760437	NA
LOC108697913	5.68744	-1.47421	1.71158	-0.861312	0.389066	0.612141
LOC108697923	64.6603	-4.7555	3.74434	-1.27005	NA	NA
LOC108697926	0.987257	-1.64467	3.26725	-0.50338	0.614697	NA
LOC108697931	3.32165	4.96727	2.54411	1.95246	0.0508837	0.152899
LOC108697933	11.4239	-1.95133	1.51504	-1.28797	0.197757	0.399304
LOC108697935	1871.98	-2.95365	0.701392	-4.21113	2.54098e-05	0.000318985
LOC108697936	1.23059	3.53749	2.91856	1.21207	0.225487	NA
LOC108697941	3.48275	1.74606	2.20764	0.790915	0.428993	0.649445
LOC108697947	52.7866	-2.95983	1.0383	-2.85066	0.00436286	0.0231543
LOC108697949	3.91207	5.22949	2.07017	2.52612	0.0115331	0.0495476
LOC108697955	14.7234	0.692345	1.06377	0.650839	0.51515	0.719145
LOC108697957	0.312879	1.67313	4.01696	0.416516	0.677032	NA
LOC108697958	10.1207	-0.814707	1.15473	-0.705539	0.480475	0.692465
LOC108697967	1.86436	4.16638	2.90768	1.43289	0.15189	NA
LOC108697968	1.04816	-2.67456	3.66308	-0.73014	0.465305	NA
LOC108697969	1.56779	-1.93413	3.21172	-0.60221	0.547035	NA
LOC108697975	0.204281	1.21109	4.03797	0.299925	0.764234	NA
LOC108697977	19.2534	-0.74909	1.5261	-0.490854	0.62353	0.796858
LOC108697988	3.13871	3.87096	2.2215	1.7425	0.0814216	0.215354
LOC108697989	2.18801	-3.81401	2.60002	-1.46692	0.142399	NA
LOC108697991	0.776971	1.63365	3.48838	0.468313	0.639561	NA
LOC108697992	1.71376	-1.54566	2.02925	-0.761692	0.446244	NA
LOC108697994	1.68562	4.01098	3.12291	1.28437	0.199012	NA
LOC108697998	20.4845	1.92612	3.74037	0.514954	0.606585	0.785465
LOC108698002	47.378	7.84182	1.43568	5.4621	4.70542e-08	1.24915e-06
LOC108698020	121.5	-2.98922	0.846463	-3.53143	0.000413318	0.00338131
LOC108698028	7.98949	-1.7115	1.47576	-1.15974	0.246153	0.460928
LOC108698034	217.355	2.44445	0.916489	2.66719	0.00764877	0.0359559
LOC108698036	2451.59	-2.85983	0.648096	-4.41266	1.02106e-05	0.000144936
LOC108698037	601.578	-1.79925	0.619075	-2.90636	0.00365663	0.0201009
LOC108698040	22.474	1.10077	0.999766	1.10103	0.270884	0.489649
LOC108698041	7489.98	-1.0624	0.780453	-1.36126	0.173433	0.365718
LOC108698044	5.66516	-2.27475	1.71511	-1.3263	0.184741	0.381476
LOC108698045	20.9668	-3.43757	1.47419	-2.33183	0.0197094	0.0750506
LOC108698046	1.77436	-0.762472	2.45183	-0.310981	0.755815	NA
LOC108698048	2.87476	2.24385	2.09741	1.06982	0.284701	0.505244
LOC108698049	178.322	-2.8902	0.81389	-3.5511	0.00038363	0.00317106
LOC108698051	1346.73	6.47405	0.771537	8.39112	4.81551e-17	9.4958e-15
LOC108698057	421.988	-1.50411	0.716299	-2.09983	0.0357439	0.117341
LOC108698061	18.5055	5.68877	1.57269	3.61723	0.000297777	0.00256673
LOC108698063	101.223	-0.890743	0.830178	-1.07295	0.283292	0.503868
LOC108698064	1604.03	-2.11633	0.748501	-2.82742	0.00469245	0.0245389
LOC108698066	0.306422	1.652	4.01779	0.411172	0.680946	NA
LOC108698068	185.107	-3.99534	0.963744	-4.14565	3.38851e-05	0.000405946
LOC108698077	0.453635	-1.264	4.04497	-0.312487	0.754671	NA
LOC108698078	14.1415	-4.63867	1.43161	-3.24017	0.00119459	0.00812316
LOC108698082	1195.92	0.0874679	0.920344	0.0950382	0.924284	0.965842
LOC108698083	41.1513	0.432971	1.0886	0.397733	0.690827	0.840247
LOC108698084	6.61528	4.12648	1.58475	2.60387	0.00921785	0.0416901
LOC108698088	267.41	-0.91836	0.737838	-1.24466	0.213255	0.420085
LOC108698089	8.10593	5.25402	1.78301	2.94671	0.00321178	0.0181244
LOC108698090	2854.63	7.26105	0.600389	12.0939	1.1374e-33	2.80357e-29
LOC108698093	1262.73	1.20104	0.726994	1.65206	0.0985223	0.246608
LOC108698094	302.42	3.34435	0.843717	3.96384	7.37547e-05	0.000787516
LOC108698097	134.986	0.538207	0.751734	0.715955	0.474019	0.686755
LOC108698099	32.7781	4.26727	0.960068	4.44476	8.79905e-06	0.000127356
LOC108698100	117.787	0.733658	0.982947	0.746386	0.455434	0.671632
LOC108698101	677.508	-4.35672	0.847019	-5.14359	2.6954e-07	5.91619e-06
LOC108698102	17.8894	1.26969	1.15831	1.09615	0.273012	0.49219
LOC108698104	491.214	-0.12373	0.981246	-0.126095	0.899657	0.953934
LOC108698107	402.438	1.88159	0.984535	1.91115	0.0559858	0.164363
LOC108698110	3.8508	0.442796	1.97274	0.224457	0.822402	0.914523
LOC108698112	1193.48	-1.61467	0.904902	-1.78436	0.0743658	0.201832
LOC108698113	242.193	0.0703015	1.13684	0.0618392	0.950691	0.977612
LOC108698115	3.50198	-0.417138	2.0399	-0.204489	0.837971	0.922741
LOC108698116	0.9791	2.0375	3.2442	0.628045	0.529974	NA
LOC108698118	1612.12	2.79763	0.883866	3.16522	0.00154968	0.0100482
LOC108698119	40.9792	0.688841	1.14794	0.600068	0.548461	0.744476
LOC108698120	1978.2	1.47562	1.01718	1.4507	0.146865	0.326279
LOC108698121	3.50167	0.386912	1.79734	0.215269	0.829558	0.918497
LOC108698122	9.20757	-0.216942	1.44921	-0.149697	0.881004	0.945443
LOC108698123	635.278	0.88381	0.61675	1.43301	0.151855	0.334032
LOC108698138	66.0417	-3.38195	0.819919	-4.12473	3.71164e-05	0.000439108
LOC108698141	2757.97	0.748658	0.88316	0.847704	0.396603	0.619307
LOC108698152	0.779124	1.63808	3.49512	0.468675	0.639302	NA
LOC108698154	17.3456	3.89631	1.08978	3.57531	0.00034981	0.00293654
LOC108698157	2.84106	2.81761	1.9874	1.41774	0.156268	0.340705
LOC108698158	26.305	5.50256	1.29371	4.25331	2.10631e-05	0.000271398
LOC108698159	0.679445	-0.976535	3.71565	-0.262817	0.792692	NA
LOC108698160	86.8363	1.95149	0.916004	2.13044	0.033135	0.111137
LOC108698165	1269.89	4.32807	0.739771	5.85055	4.8994e-09	1.68903e-07
LOC108698168	91.9427	5.03333	0.795714	6.32556	2.52318e-10	1.19834e-08
LOC108698169	155.299	4.54396	1.35	3.3659	0.00076295	0.00558869
LOC108698170	123.43	4.39993	0.916504	4.80078	1.58053e-06	2.82205e-05
LOC108698172	154.22	-0.993143	0.931305	-1.0664	0.286243	0.506941
LOC108698173	20.4887	4.75599	1.26761	3.75192	0.000175483	0.00164655
LOC108698179	602.887	-5.34427	1.01252	-5.2782	1.30457e-07	3.11592e-06
LOC108698182	128.25	-2.86219	1.02303	-2.79775	0.00514603	0.0263765
LOC108698184	30.3452	0.475493	1.24339	0.382418	0.702151	0.847048
LOC108698186	31.8003	3.91985	1.23963	3.16211	0.00156631	0.0101333
LOC108698187	1204.18	-0.941405	0.728239	-1.29271	0.19611	0.397052
LOC108698189	1605.28	-1.20329	0.705007	-1.70678	0.087863	0.227171
LOC108698190	613.017	-0.380832	0.841664	-0.452475	0.650927	0.815031
LOC108698192	16.8979	-2.48896	1.03304	-2.40935	0.0159808	0.0637031
LOC108698194	45.6154	4.88978	1.29467	3.77686	0.000158815	0.00151115
LOC108698195	2.38731	-4.94176	2.74632	-1.79941	0.0719535	NA
LOC108698196	11.4601	0.230693	1.14063	0.20225	0.839721	0.923678
LOC108698198	7.45298	1.00063	1.383	0.723517	0.469362	0.683059
LOC108698199	1.5333	3.84006	3.15651	1.21655	0.223774	NA
LOC108698200	2.4292	1.88524	2.03683	0.925576	0.354667	NA
LOC108698201	24.502	2.67005	1.15971	2.30234	0.0213159	0.0797777
LOC108698202	56.4904	-5.87692	0.957283	-6.13916	8.29578e-10	3.43669e-08
LOC108698203	192.493	1.61687	0.731652	2.20989	0.0271131	0.0956452
LOC108698204	1.05871	-2.66808	3.22038	-0.828499	0.407388	NA
LOC108698206	149.375	-4.51069	0.814671	-5.53683	3.07995e-08	8.59282e-07
LOC108698213	2.27436	1.08735	1.98829	0.546876	0.584464	NA
LOC108698214	112.461	-0.917274	0.927287	-0.989202	0.322564	0.546302
LOC108698216	472.107	-2.84455	1.03088	-2.75934	0.00579174	0.0289957
LOC108698217	5398.43	-4.26143	1.03021	-4.13645	3.52719e-05	0.000419907
LOC108698218	107.192	1.40036	0.720498	1.9436	0.0519433	0.155288
LOC108698223	36.3863	3.72739	0.865099	4.30863	1.6427e-05	0.000218692
LOC108698235	11.0425	6.72046	1.69202	3.97184	7.13187e-05	0.000765151
LOC108698238	67.4656	-3.42585	1.09837	-3.11905	0.00181437	0.0113972
LOC108698239	261.456	-5.22013	0.96537	-5.40739	6.39486e-08	1.63768e-06
LOC108698241	2334.49	-2.28682	0.706787	-3.23552	0.00121421	0.00823583
LOC108698242	187.757	-5.5403	0.964723	-5.74289	9.30754e-09	2.98144e-07
LOC108698244	97.5652	5.21692	1.06486	4.89916	9.62485e-07	1.82565e-05
LOC108698245	40.6536	1.1549	1.22944	0.93937	0.347541	0.571717
LOC108698246	464.628	2.69362	1.19211	2.25954	0.0238499	0.0870862
LOC108698252	8.94038	0.208575	1.75059	0.119146	0.90516	0.956853
LOC108698253	59.7428	5.69614	3.77343	1.50954	NA	NA
LOC108698254	35.3746	2.01661	1.11655	1.80612	0.0709003	0.195102
LOC108698255	139.645	1.94254	0.720172	2.69733	0.00698979	0.0335458
LOC108698260	2.52486	4.58486	2.28785	2.00401	0.0450694	NA
LOC108698265	8.00417	-3.41005	1.36046	-2.50653	0.0121922	0.0516676
LOC108698266	7.361	0.982805	1.37659	0.713942	0.475263	0.68791
LOC108698269	743.969	-1.96792	1.06346	-1.85049	0.0642425	0.181544
LOC108698272	2248.23	1.6816	0.728248	2.3091	0.0209381	0.0786742
LOC108698273	43.7286	3.62519	0.903447	4.01262	6.00489e-05	0.000661665
LOC108698278	12.6575	2.93098	1.4421	2.03244	0.0421094	0.132799
LOC108698280	404.862	-3.70631	1.03767	-3.57176	0.000354586	0.00297033
LOC108698282	1042.81	0.85991	0.58606	1.46727	0.142302	0.319164
LOC108698283	12.199	-0.274045	1.18868	-0.230547	0.817667	0.91212
LOC108698286	220.126	-2.45095	1.04528	-2.34478	0.0190383	0.073022
LOC108698287	2481.65	-1.79726	0.627122	-2.86588	0.00415846	0.0222782
LOC108698294	41.1509	1.54641	0.911868	1.69587	0.0899097	0.230853
LOC108698296	20.0619	1.26459	1.05888	1.19427	0.232372	0.444235
LOC108698297	1696.92	2.45252	1.25124	1.96008	0.0499869	0.150731
LOC108698298	501.165	4.95863	1.00877	4.91551	8.85525e-07	1.69533e-05
LOC108698300	2.01572	4.275	2.51102	1.7025	0.0886626	NA
LOC108698301	8.60025	0.270954	1.42745	0.189817	0.849453	0.928975
LOC108698306	88.9086	2.92988	1.14832	2.55145	0.0107276	0.0468138
LOC108698307	38.5585	1.47694	1.0569	1.39743	0.162285	0.349472
LOC108698310	84.7006	3.42758	1.09039	3.14345	0.00166967	0.0106579
LOC108698311	336.24	-2.50092	0.940649	-2.65872	0.00784393	0.0367087
LOC108698313	276.461	3.74976	0.960399	3.90438	9.4468e-05	0.000974693
LOC108698315	42.5771	-6.88045	1.50629	-4.56782	4.92831e-06	7.68118e-05
LOC108698318	22.168	2.80791	1.09634	2.56117	0.010432	0.0458132
LOC108698319	3.83994	-0.688995	1.91235	-0.360286	0.718633	0.857324
LOC108698321	175.42	-0.853692	0.674483	-1.2657	0.205621	0.410366
LOC108698322	1.71892	-1.14649	2.75484	-0.416173	0.677284	NA
LOC108698325	1384.77	-3.13813	0.832579	-3.76917	0.000163791	0.00154983
LOC108698326	524.73	-4.2693	0.623698	-6.84514	7.63997e-12	5.02181e-10
LOC108698334	2873.34	-1.15055	0.618259	-1.86095	0.0627514	0.178522
LOC108698335	22.8807	1.10538	1.20586	0.916675	0.359313	0.583238
LOC108698336	4.25053	1.77582	1.64659	1.07848	0.280818	0.500969
LOC108698338	1258.53	-5.69389	1.20858	-4.71124	2.4621e-06	4.17676e-05
LOC108698339	5091.43	-1.15461	0.673231	-1.71503	0.0863395	0.224373
LOC108698341	312.389	-0.613098	1.38388	-0.443029	0.657744	0.819448
LOC108698345	2191.04	-2.00461	1.50264	-1.33405	0.182186	0.378197
LOC108698346	4777.92	-1.9175	1.45552	-1.3174	0.187706	0.385333
LOC108698349	392.686	-2.83606	1.07721	-2.63278	0.00846886	0.038993
LOC108698353	0.72866	-1.6854	4.0124	-0.420047	0.674451	NA
LOC108698357	1440.29	2.24412	0.873571	2.5689	0.0102021	0.045111
LOC108698359	27.4171	2.53667	1.18601	2.13883	0.0324495	0.109471
LOC108698364	3.3014	2.43065	2.02138	1.20247	0.229181	0.440611
LOC108698365	56.2397	1.83897	1.18635	1.5501	0.121117	0.285753
LOC108698367	6.51981	-1.67042	1.35302	-1.23459	0.216984	0.424968
LOC108698369	406.68	-2.96792	0.821831	-3.61135	0.00030461	0.00261614
LOC108698370	2604.39	-2.05339	0.619094	-3.31676	0.000910682	0.006483
LOC108698371	37.4397	4.62621	0.924395	5.00458	5.59835e-07	1.13202e-05
LOC108698373	307.685	-4.06318	0.930129	-4.36841	1.25156e-05	0.000172683
LOC108698374	142.145	1.91759	0.881241	2.17601	0.0295543	0.102008
LOC108698376	24.5592	4.75219	1.16316	4.08561	4.3962e-05	0.000508145
LOC108698377	11.626	-1.31625	1.37276	-0.958841	0.337639	0.562117
LOC108698386	2.32215	-3.08647	2.04088	-1.51232	0.130452	NA
LOC108698389	12.5786	1.86384	1.15323	1.61619	0.106053	0.25971
LOC108698393	306.271	7.42696	0.902765	8.2269	1.92122e-16	3.40656e-14
LOC108698396	841.245	-0.15216	1.2199	-0.124731	0.900736	0.954456
LOC108698404	0.974938	3.21686	3.17982	1.01165	0.311707	NA
LOC108698406	110.657	2.96782	1.17787	2.51966	0.0117469	0.050208
LOC108698409	210.8	-1.85592	0.892897	-2.07853	0.0376602	0.121862
LOC108698411	267.529	1.40465	0.707547	1.98524	0.0471175	0.144408
LOC108698413	17.3368	-2.35505	1.29541	-1.81799	0.0690653	0.191248
LOC108698414	29.3516	-6.82703	1.32344	-5.15854	2.48884e-07	5.51685e-06
LOC108698423	98.1914	0.642666	0.947181	0.678504	0.497452	0.705506
LOC108698432	3.16173	-1.19605	1.72933	-0.691628	0.489171	0.699392
LOC108698434	67.8998	-3.50574	1.04293	-3.36143	0.000775394	0.00566722
LOC108698436	12.1374	4.07902	1.42677	2.85892	0.00425092	0.0226791
LOC108698440	19.9601	2.45655	1.0061	2.44164	0.0146207	0.0595333
LOC108698443	51.7388	7.07406	1.27911	5.53043	3.1944e-08	8.89202e-07
LOC108698445	61.2926	-3.67107	0.917358	-4.00178	6.28667e-05	0.000687337
LOC108698451	413.512	-1.1866	0.840039	-1.41255	0.157788	0.343079
LOC108698455	910.791	-1.69147	0.671392	-2.51936	0.011757	0.0502424
LOC108698461	107.223	-0.833403	0.7231	-1.15254	0.249098	0.464485
LOC108698462	105.32	0.090285	0.845394	0.106796	0.914951	0.961507
LOC108698463	52.3479	2.9887	1.08668	2.75031	0.00595395	0.0296004
LOC108698465	379.575	4.99709	0.959121	5.21007	1.88765e-07	4.32221e-06
LOC108698472	1.06378	-0.602469	2.80453	-0.21482	0.829908	NA
LOC108698475	11.3036	1.80327	1.3209	1.36518	0.172196	0.364173
LOC108698479	13.6371	3.64653	1.34346	2.71427	0.00664215	0.0322665
LOC108698480	2422.74	-1.5251	0.7502	-2.03293	0.0420599	0.13271
LOC108698483	28.2531	0.721578	0.987195	0.730938	0.464817	0.679171
LOC108698488	601.61	-0.106631	1.31949	-0.0808123	0.935591	0.971411
LOC108698490	28.3801	0.828915	1.22694	0.675594	0.499298	0.707217
LOC108698491	1136.57	0.114686	0.746377	0.153657	0.87788	0.944022
LOC108698492	1138.57	-1.69249	0.715075	-2.36688	0.0179389	0.0697605
LOC108698493	2481.92	-1.24672	0.81318	-1.53314	0.125241	0.292471
LOC108698494	6.40217	1.72082	1.41261	1.21818	0.223155	0.432976
LOC108698499	93.2915	1.8261	0.982607	1.85842	0.0631092	0.179214
LOC108698502	870.774	0.83297	0.612858	1.35916	0.174097	0.366669
LOC108698504	15.6714	0.132692	1.02775	0.129109	0.897272	0.952614
LOC108698505	431.675	-3.75159	1.01738	-3.68749	0.000226474	0.00204294
LOC108698515	12.9963	-1.06926	1.33754	-0.799424	0.424045	0.645262
LOC108698516	1332.68	1.54153	0.571271	2.69841	0.00696707	0.0334596
LOC108698522	39.4988	2.54123	1.04011	2.44324	0.014556	0.059338
LOC108698528	25.4817	1.64194	0.949932	1.72848	0.0839028	0.219907
LOC108698531	1669.64	0.772667	0.720227	1.07281	0.283356	0.503895
LOC108698533	118.45	-1.42872	0.981137	-1.45618	0.145342	0.323757
LOC108698534	120.024	-0.683211	0.848521	-0.805178	0.420717	0.642359
LOC108698535	242.017	-3.94658	0.875325	-4.5087	6.52262e-06	9.8094e-05
LOC108698536	69.1777	-0.995258	0.827742	-1.20238	0.229218	0.440663
LOC108698538	61.5606	1.85401	1.07252	1.72865	0.0838714	0.219849
LOC108698539	19.4189	-1.15416	1.13949	-1.01287	0.311121	0.534319
LOC108698541	445.513	-0.0127605	1.19967	-0.0106367	0.991513	0.99666
LOC108698543	19.8158	0.912685	1.161	0.786116	0.431799	0.651791
LOC108698546	1032.47	-3.47806	0.957759	-3.63146	0.000281827	0.00245339
LOC108698547	43.8343	2.26279	1.35702	1.66746	0.0954223	0.240608
LOC108698551	6.89091	-2.56537	1.41891	-1.80799	0.0706077	0.194514
LOC108698552	3.45083	2.29893	1.83249	1.25454	0.209646	0.415651
LOC108698553	54.4083	0.421326	0.812438	0.518594	0.604044	0.783945
LOC108698556	4227.84	3.45684	0.79611	4.34216	1.41089e-05	0.000191504
LOC108698558	112.464	-0.778844	0.657531	-1.1845	0.236216	0.448816
LOC108698560	267.996	-0.48414	0.844487	-0.573295	0.566445	0.757827
LOC108698563	1317.49	1.64394	0.597972	2.7492	0.00597414	0.0296718
LOC108698564	3108.44	1.65035	0.982237	1.6802	0.0929185	0.236118
LOC108698571	160.572	2.85266	0.829799	3.43777	0.000586517	0.00451924
LOC108698574	2.37999	1.44958	2.42537	0.597674	0.550057	NA
LOC108698575	955.352	1.1764	0.671785	1.75116	0.0799186	0.212487
LOC108698577	1.72546	-2.10105	3.12566	-0.672193	0.501461	NA
LOC108698584	648.909	0.84942	1.11035	0.765005	NA	NA
LOC108698586	2.34788	1.30394	1.92913	0.675921	0.499091	NA
LOC108698587	33.3662	1.44177	1.05951	1.36079	0.173579	0.365918
LOC108698588	520.949	-1.06121	0.648961	-1.63524	0.101999	0.252591
LOC108698589	309.251	7.89145	1.0081	7.82805	4.95505e-15	6.5489e-13
LOC108698591	4.49416	1.33423	1.89284	0.704882	0.480883	0.69277
LOC108698600	1755.31	-1.3352	0.698771	-1.91079	0.0560319	0.164459
LOC108698601	59.7609	-1.76744	0.840355	-2.1032	0.0354482	0.116696
LOC108698609	2.48255	3.50152	2.20044	1.59128	0.111546	NA
LOC108698611	10.9195	-7.13752	1.72921	-4.12761	3.66555e-05	0.00043449
LOC108698613	1086.68	-3.27401	0.638555	-5.12722	2.94054e-07	6.39166e-06
LOC108698614	659.079	1.35262	0.683315	1.9795	0.0477596	0.145879
LOC108698616	2.26145	1.07585	1.98947	0.540772	0.588665	NA
LOC108698617	261.161	3.32375	0.953343	3.48642	0.000489539	0.0039019
LOC108698619	256.722	0.82131	0.793642	1.03486	0.300733	0.522836
LOC108698627	20.3257	-3.99177	1.52479	-2.61792	0.00884686	0.0404126
LOC108698629	23.4227	-1.37047	1.32982	-1.03057	NA	NA
LOC108698633	109.223	3.15228	1.31411	2.3988	0.0164491	0.0651617
LOC108698634	6.21854	-1.8721	1.54153	-1.21444	0.224579	0.434629
LOC108698636	14.7838	1.54814	1.34205	1.15357	0.248679	0.46393
LOC108698644	66.1115	-0.497244	0.91764	-0.541872	0.587906	0.77297
LOC108698646	111.66	2.12297	0.843801	2.51596	0.0118707	0.0505924
LOC108698650	30.3482	-0.928334	1.15475	-0.803926	0.42144	0.643025
LOC108698653	7.7778	-0.948449	1.15892	-0.818387	0.413136	0.635168
LOC108698654	344.178	-0.133232	0.655661	-0.203202	0.838977	0.923315
LOC108698659	2720.83	-1.99828	0.653984	-3.05555	0.00224646	0.0135237
LOC108698661	54.2773	4.86147	0.944736	5.14585	2.66317e-07	5.85328e-06
LOC108698663	162.643	-4.68456	1.00656	-4.65403	3.2551e-06	5.32945e-05
LOC108698664	5.68813	1.18806	1.30759	0.908587	0.363568	0.587222
LOC108698666	24.2345	2.71142	1.41111	1.92148	0.054671	0.161417
LOC108698667	2.28116	0.781586	2.15734	0.362292	0.717134	NA
LOC108698685	383.627	-3.37035	0.742942	-4.53649	5.71987e-06	8.73268e-05
LOC108698688	72.9264	4.21339	0.964037	4.37057	1.23924e-05	0.000171414
LOC108698692	1528.52	1.02291	0.731634	1.39811	0.162079	0.349191
LOC108698694	5.05767	0.603589	1.65807	0.364032	0.715834	0.855809
LOC108698695	1.19907	-0.901432	3.05516	-0.295052	0.767954	NA
LOC108698698	21.8695	2.44076	1.24928	1.95374	0.0507322	0.152518
LOC108698703	159.132	2.70759	0.688918	3.9302	8.48752e-05	0.000887983
LOC108698708	3.1473	2.18752	1.82721	1.19719	0.231233	0.442915
LOC108698709	62.2739	0.561961	0.687114	0.817857	0.413439	0.635378
LOC108698710	3437.49	1.70149	0.66061	2.57563	0.0100058	0.0444382
LOC108698714	753.564	0.936596	0.861508	1.08716	0.276967	0.496469
LOC108698715	5.12671	0.467881	1.37746	0.33967	0.734105	0.866547
LOC108698716	3313.24	-0.0961002	0.779962	-0.123211	0.90194	0.955193
LOC108698722	24.6977	1.32747	1.22938	1.07979	0.280234	0.500339
LOC108698725	577.949	0.254352	0.626225	0.406168	0.684619	0.836188
LOC108698731	123.608	2.77741	0.789157	3.51946	0.000432419	0.00351077
LOC108698739	125.721	-2.72258	0.972909	-2.79839	0.00513575	0.026332
LOC108698746	312.989	1.16833	0.605957	1.92807	0.0538467	0.159479
LOC108698749	4.9402	-2.9477	1.53884	-1.91553	0.0554245	0.163145
LOC108698753	2160.78	-0.683043	0.714495	-0.955979	0.339083	0.563667
LOC108698755	284.051	-3.33185	0.61002	-5.46187	4.71136e-08	1.25006e-06
LOC108698757	6931.71	2.36105	0.650054	3.63209	0.00028114	0.0024487
LOC108698762	127.576	0.297913	0.831703	0.358197	0.720196	0.858399
LOC108698763	8.09596	2.26807	1.37923	1.64445	0.100084	0.249152
LOC108698765	1658.27	-0.941905	0.583453	-1.61436	0.106449	0.260445
LOC108698773	357.727	-3.86325	0.758342	-5.09433	3.49975e-07	7.47857e-06
LOC108698775	295.297	-5.87082	1.03961	-5.64716	1.63123e-08	4.88854e-07
LOC108698781	1684.24	0.57745	1.06686	0.541261	0.588328	0.773197
LOC108698788	216.696	3.25264	0.998754	3.2567	0.00112715	0.00773793
LOC108698789	5.04455	-1.73903	1.92295	-0.904355	0.365807	0.589332
LOC108698790	1.84284	4.1491	2.98611	1.38947	0.16469	NA
LOC108698791	4.36797	-1.75572	1.72967	-1.01506	0.310078	0.533237
LOC108698796	366.114	-3.617	0.661221	-5.47018	4.49567e-08	1.19993e-06
LOC108698798	220.665	4.99099	0.963018	5.18266	2.18745e-07	4.90838e-06
LOC108698801	39.91	0.955991	0.973064	0.982454	0.325876	0.549871
LOC108698803	386.477	0.173137	0.716976	0.241482	0.809182	0.907852
LOC108698804	40.3349	-0.103512	0.801428	-0.129159	0.897232	0.952593
LOC108698806	15.3098	-0.328048	3.60199	-0.0910741	0.927434	0.967533
LOC108698808	613.073	-4.2577	0.880552	-4.83527	1.32967e-06	2.42714e-05
LOC108698813	132.492	2.47414	1.34784	1.83563	0.066413	0.186003
LOC108698814	205.617	6.12093	0.878583	6.96682	3.24185e-12	2.3263e-10
LOC108698815	2796.28	-1.02879	0.850114	-1.21018	0.226209	0.436669
LOC108698817	39.4627	0.382996	0.866574	0.441965	0.658514	0.819846
LOC108698820	262.162	0.884439	0.900397	0.982278	0.325963	0.549981
LOC108698821	4.29868	-5.78757	2.4486	-2.36362	0.0180972	0.0702428
LOC108698822	153.819	-0.382641	1.04254	-0.367026	0.7136	0.854253
LOC108698835	1810.18	-1.19103	0.735056	-1.62032	0.105163	0.258158
LOC108698836	89.1748	1.02939	0.868918	1.18468	0.236145	0.448732
LOC108698837	28.3085	-5.88164	1.43137	-4.10911	3.97189e-05	0.000466094
LOC108698840	1784.42	-0.164808	0.636519	-0.25892	0.795697	0.9008
LOC108698844	20.0615	6.60421	1.51597	4.35643	1.322e-05	0.000180983
LOC108698847	0.677293	-0.984347	3.96917	-0.247998	0.804136	NA
LOC108698850	0.412867	2.01428	4.00002	0.503568	0.614565	NA
LOC108698851	9.02428	2.19769	1.55295	1.41517	0.157019	0.341951
LOC108698854	217.802	2.05571	1.30896	1.57049	NA	NA
LOC108698857	10490.6	-0.602662	0.791368	-0.761544	0.446332	0.66415
LOC108698862	301.992	-0.554189	0.714747	-0.775363	0.438125	0.657334
LOC108698867	736.202	6.75415	0.841483	8.02648	1.00306e-15	1.53415e-13
LOC108698868	7416.02	-0.770641	0.779591	-0.98852	0.322898	0.546602
LOC108698872	83.3791	3.82272	0.897764	4.25805	2.06222e-05	0.000266693
LOC108698874	5.16384	0.0411111	1.59322	0.0258037	0.979414	0.990853
LOC108698875	1.93575	-4.63092	3.00852	-1.53927	0.123739	NA
LOC108698876	405.537	-1.32202	1.13129	-1.1686	0.242564	0.456664
LOC108698879	8.09844	-0.851998	1.38804	-0.613813	0.539339	0.737622
LOC108698880	42.4262	-6.17279	1.35335	-4.5611	5.08855e-06	7.8935e-05
LOC108698887	1624.71	5.57086	0.751131	7.41663	1.20138e-13	1.18927e-11
LOC108698890	8807.44	0.35841	0.611493	0.586123	0.557793	0.751139
LOC108698897	89.8554	-2.03614	1.27303	-1.59944	0.109723	0.266248
LOC108698905	45.8828	6.93578	1.33511	5.19492	2.04806e-07	4.641e-06
LOC108698906	1.04816	-2.67456	3.66308	-0.73014	0.465305	NA
LOC108698907	0.204281	1.21109	4.03797	0.299925	0.764234	NA
LOC108698908	1.6093	3.94658	2.79394	1.41255	0.157788	NA
LOC108698913	29.8527	-2.47133	1.00358	-2.46252	0.0137965	0.0568823
LOC108698914	5.76352	0.0862619	1.51254	0.0570313	0.95452	0.979393
LOC108698924	5.85142	1.40168	1.82305	0.768863	0.441975	0.66023
LOC108698926	5.24205	-1.464	1.63591	-0.894919	0.37083	0.594491
LOC108698930	0.562156	0.705181	3.96139	0.178014	0.858712	NA
LOC108698932	0.630682	-3.05563	3.9867	-0.766457	0.443404	NA
LOC108698938	97.12	-6.74568	1.44704	-4.6617	NA	NA
LOC108698939	255.061	3.47801	1.32015	2.63455	0.00842491	0.03883
LOC108698941	0.380028	0.249314	4.03797	0.0617426	0.950768	NA
LOC108698945	235.015	-1.80682	0.803224	-2.24946	0.0244834	0.0887827
LOC108698947	0.410715	2.00744	4.00045	0.501804	0.615805	NA
LOC108698950	4.28524	3.5196	1.85115	1.9013	0.0572628	0.167038
LOC108698954	0.208586	1.23089	4.03693	0.304907	0.760437	NA
LOC108698960	13.6487	3.83867	1.28093	2.99678	0.00272849	0.0158844
LOC108698964	0.306422	1.652	4.01779	0.411172	0.680946	NA
LOC108698967	3.63102	0.672219	1.65581	0.405977	0.684759	0.836292
LOC108698976	2193.69	6.22546	0.692533	8.9894	2.48586e-19	7.56469e-17
LOC108698977	2219.45	6.4361	0.746978	8.61619	6.92193e-18	1.60205e-15
LOC108698980	22.6279	0.330964	1.23455	0.268086	0.788633	0.897285
LOC108698981	345.241	-2.43353	1.02303	-2.37876	0.0173712	0.0680259
LOC108698982	3.49738	1.68037	1.93375	0.868968	0.384865	0.608613
LOC108698990	0.208586	1.23089	4.03693	0.304907	0.760437	NA
LOC108699002	0.502859	-2.66127	4.01139	-0.663428	0.507056	NA
LOC108699020	0.312879	1.67313	4.01696	0.416516	0.677032	NA
LOC108699029	0.45993	2.09708	3.99496	0.524933	0.59963	NA
LOC108699031	6.6309	-1.23275	1.74181	-0.70774	0.479107	0.691142
LOC108699032	0.204281	1.21109	4.03797	0.299925	0.764234	NA
LOC108699035	1.57424	-1.91354	3.20902	-0.596299	0.550976	NA
LOC108699039	0.58431	1.03879	4.00088	0.25964	0.795142	NA
LOC108699040	0.204281	1.21109	4.03797	0.299925	0.764234	NA
LOC108699043	1.26136	-4.04529	3.88007	-1.04258	0.297142	NA
LOC108699047	1.12689	3.37727	3.56919	0.946228	0.344032	NA
LOC108699053	1.41903	-4.21484	3.7327	-1.12917	0.258827	NA
LOC108699062	1.55068	1.06888	2.53295	0.421989	0.673033	NA
LOC108699063	0.408563	2.00056	4.00088	0.50003	0.617054	NA
LOC108699066	40.2289	2.2524	0.955107	2.35827	0.0183603	0.0710541
LOC108699071	0.204281	1.21109	4.03797	0.299925	0.764234	NA
LOC108699073	0.315341	-2.11993	4.0512	-0.523286	0.600776	NA
LOC108699074	0.204281	1.21109	4.03797	0.299925	0.764234	NA
LOC108699095	1338.97	-3.31204	0.752728	-4.40004	1.08229e-05	0.000152312
LOC108699097	0.408563	2.00056	4.00088	0.50003	0.617054	NA
LOC108699105	7.26371	2.08694	1.65097	1.26407	0.206206	0.411174
LOC108699109	1.39055	3.70108	2.85733	1.29529	0.19522	NA
LOC108699114	34.0384	3.60123	1.39571	2.5802	0.00987418	0.0439724
LOC108699115	5.423	-2.82889	1.88796	-1.49839	0.134033	0.306231
LOC108699117	1.50062	0.787738	2.60525	0.302366	0.762373	NA
LOC108699119	4.32109	4.3558	1.90868	2.2821	0.0224834	0.0831872
LOC108699120	0.617149	2.58142	3.97033	0.650178	0.515577	NA
LOC108699121	0.510703	2.31455	3.98293	0.581117	0.561161	NA
LOC108699124	0.937104	-0.951401	3.77571	-0.251979	0.801057	NA
LOC108699126	0.204281	1.21109	4.03797	0.299925	0.764234	NA
LOC108699127	16.9855	1.49658	1.23302	1.21375	0.224842	0.434815
LOC108699128	16.4674	-0.836276	1.32019	-0.633452	0.526439	0.727671
LOC108699134	3.70442	1.51319	2.28655	0.661776	0.508115	0.713716
LOC108699135	0.84012	-0.662957	3.92885	-0.168741	0.866001	NA
LOC108699136	1.55887	-0.60357	3.20963	-0.18805	0.850838	NA
LOC108699137	1.62131	-2.0115	2.88139	-0.698101	0.485114	NA
LOC108699139	1.94442	3.13375	2.69254	1.16386	0.244479	NA
LOC108699140	2.32837	1.22193	1.92901	0.633453	0.526438	NA
LOC108699141	3.09706	-0.20127	2.3269	-0.0864974	0.931071	0.969273
LOC108699143	2.3767	-1.13664	2.22689	-0.510415	0.609761	NA
LOC108699145	2.5471	3.54285	2.15402	1.64476	0.10002	NA
LOC108699146	0.419634	-1.15815	4.0512	-0.285879	0.774971	NA
LOC108699147	0.881574	-0.194302	3.8555	-0.0503959	0.959807	NA
LOC108699148	0.315341	-2.11993	4.0512	-0.523286	0.600776	NA
LOC108699149	7.84477	-5.67967	2.05191	-2.76799	0.00564027	0.0284047
LOC108699150	2.61358	3.53418	2.31683	1.52544	0.12715	NA
LOC108699156	4.02651	4.19657	2.05478	2.04235	0.0411172	0.130521
LOC108699157	4.21097	-1.2823	2.03011	-0.631643	0.52762	0.728752
LOC108699158	2276.17	-0.262096	0.880938	-0.29752	0.76607	0.885002
LOC108699167	2248.37	-1.30443	0.969767	-1.3451	NA	NA
LOC108699168	416.138	-0.593097	0.747339	-0.793611	0.427422	0.648135
LOC108699171	2.2583	-3.05555	2.91964	-1.04655	0.295308	NA
LOC108699172	50.28	-1.31695	0.85019	-1.54901	0.12138	0.286196
LOC108699173	10.4621	-0.119393	1.41029	-0.0846584	0.932533	0.969967
LOC108699174	257.424	-0.851027	1.03017	-0.8261	0.408747	0.630918
LOC108699177	26.586	-1.87599	1.15063	-1.63041	0.103016	0.254356
LOC108699189	3173.05	-0.886242	0.72682	-1.21934	0.222715	0.432387
LOC108699191	1174.35	-1.44671	0.619808	-2.33413	0.019589	0.0746936
LOC108699198	930.841	0.292342	0.636389	0.459376	0.645964	0.811858
LOC108699208	250.538	2.81536	1.01498	2.77379	0.00554067	0.0280004
LOC108699211	2.31038	-3.09648	2.28321	-1.35619	0.175038	NA
LOC108699218	11.0803	6.72593	1.72557	3.89781	9.70659e-05	0.000997322
LOC108699226	2188.15	4.264	0.648636	6.57379	4.905e-11	2.77301e-09
LOC108699246	159.294	-3.51054	1.09084	-3.21819	0.00129001	0.0086512
LOC108699247	42.083	5.83142	1.16686	4.99755	5.80644e-07	1.1693e-05
LOC108699250	104.405	-1.76667	0.756386	-2.33567	0.0195084	0.074451
LOC108699255	1.19429	3.51005	3.46013	1.01443	0.310379	NA
LOC108699256	497.66	-4.74396	0.848369	-5.59185	2.24657e-08	6.48047e-07
LOC108699258	500.736	0.0591434	0.633852	0.0933078	0.925659	0.966547
LOC108699259	23.1259	1.07187	1.2807	0.836937	0.402628	0.625326
LOC108699264	205.335	-3.92499	1.11739	-3.51263	NA	NA
LOC108699265	94.2344	6.49017	1.29409	5.01523	NA	NA
LOC108699267	4.70444	-2.91927	1.95759	-1.49126	0.135894	0.309166
LOC108699268	0.310727	1.66612	4.01723	0.414744	0.67833	NA
LOC108699273	447.669	-2.49159	0.728384	-3.42071	0.000624581	0.00475457
LOC108699276	59.1275	2.31607	1.02909	2.25059	0.0244115	0.088625
LOC108699277	1839.55	0.578414	0.62233	0.929433	0.352665	0.576888
LOC108699279	1.84634	2.01518	2.41219	0.835415	0.403484	NA
LOC108699280	286.183	0.396725	0.661509	0.599727	0.548688	0.744645
LOC108699281	12.6782	2.14222	1.22334	1.75112	0.0799257	0.212487
LOC108699282	2229.78	0.408694	0.615903	0.663569	0.506966	0.712888
LOC108699284	14.4606	2.32448	1.493	1.55691	0.119491	0.282947
LOC108699286	18.7731	4.66024	1.18769	3.92378	8.71715e-05	0.000909306
LOC108699287	25.9334	-3.4062	1.41971	-2.39923	0.0164297	0.0651036
LOC108699289	246.56	-3.23079	0.820612	-3.93704	8.24916e-05	0.000866355
LOC108699292	29.6718	-1.2634	1.44174	-0.8763	0.380867	0.604595
LOC108699295	55.973	5.55163	1.01192	5.48624	4.10582e-08	1.10909e-06
LOC108699297	158.117	-0.687432	0.963994	-0.713109	0.475779	0.688364
LOC108699300	18.2358	-4.50749	1.61404	-2.79267	0.00522753	0.0266998
LOC108699301	170.932	-4.13587	1.06321	-3.88997	0.000100257	0.00102626
LOC108699302	283.606	-0.878123	0.931907	-0.942286	0.346046	0.570472
LOC108699304	62.2621	-2.28893	0.840663	-2.72277	0.00647373	0.0316326
LOC108699305	382.796	-2.04672	0.768585	-2.66297	0.00774543	0.0363202
LOC108699307	16.1428	1.55545	1.12362	1.38432	0.166261	0.355497
LOC108699309	11.3359	-2.65273	1.3918	-1.90597	0.0566541	0.165792
LOC108699311	4.10568	4.25299	2.01642	2.10918	0.0349293	0.115559
LOC108699316	0.315341	-2.11993	4.0512	-0.523286	0.600776	NA
LOC108699319	346.613	5.42474	0.99472	5.45354	4.93782e-08	1.30383e-06
LOC108699321	3.24462	-2.30191	2.1917	-1.05028	0.293587	0.515045
LOC108699322	14.1869	-5.21374	1.64558	-3.16832	0.00153322	0.00996897
LOC108699326	107.237	-0.102759	0.719691	-0.142782	0.886462	0.947284
LOC108699331	23.6822	-3.97502	1.41603	-2.80717	0.00499795	0.0258242
LOC108699336	632.209	-4.01117	0.687986	-5.83031	5.53242e-09	1.88485e-07
LOC108699340	242.477	-2.15916	0.930122	-2.32137	0.0202669	0.0766407
LOC108699341	593.444	-4.63241	1.07133	-4.32398	1.53242e-05	0.000205621
LOC108699342	162.814	4.40144	0.980741	4.48787	7.19396e-06	0.000106533
LOC108699343	324.95	-1.86613	0.753677	-2.47603	0.0132852	0.0551964
LOC108699347	6.40139	5.90394	2.33861	2.52455	0.0115846	0.0497102
LOC108699350	0.928469	3.12214	3.73285	0.836396	0.402932	NA
LOC108699352	2.7427	0.22078	2.47479	0.0892117	0.928914	0.968241
LOC108699355	7.58525	2.52431	1.44576	1.74601	0.0808096	0.21413
LOC108699357	133.327	5.30439	1.12196	4.7278	2.26966e-06	3.8891e-05
LOC108699358	47.7892	-0.696	1.11315	-0.625254	0.531804	0.732195
LOC108699362	3689.02	6.99248	0.704412	9.92669	3.18653e-23	2.49348e-20
LOC108699363	33.5856	4.9632	1.12467	4.41303	1.01933e-05	0.000144732
LOC108699365	23.1629	-1.92188	1.1711	-1.64108	0.10078	0.250429
LOC108699370	10.2818	0.382056	1.38014	0.276824	0.781915	0.893649
LOC108699372	11.4121	3.27815	1.2932	2.53492	0.0112473	0.0485738
LOC108699373	14.8649	-7.05048	3.91028	-1.80306	NA	NA
LOC108699374	37.5695	3.94699	1.25217	3.15211	0.00162096	0.0104212
LOC108699375	18.9089	1.82731	1.45175	1.25869	0.208141	0.413613
LOC108699377	0.668374	1.35277	3.98293	0.339643	0.734125	NA
LOC108699378	1.33675	1.62891	3.39629	0.479615	0.631501	NA
LOC108699380	0.408563	2.00056	4.00088	0.50003	0.617054	NA
LOC108699381	16.5439	4.90488	1.27097	3.85916	0.000113775	0.00114118
LOC108699382	10.405	-0.455918	1.08364	-0.420728	0.673954	0.829308
LOC108699384	1.22606	-2.92317	3.07187	-0.951593	0.341304	NA
LOC108699385	0.612844	2.57199	3.97074	0.647736	0.517156	NA
LOC108699386	2.86447	4.73623	2.37241	1.99638	0.0458927	0.141545
LOC108699390	122.686	2.09131	0.824002	2.538	0.0111489	0.048267
LOC108699392	95.9938	1.8298	0.769169	2.37893	0.017363	0.0680088
LOC108699394	158.533	4.70348	1.11285	4.22652	2.37334e-05	0.000300619
LOC108699397	209.426	-2.86737	0.740194	-3.87381	0.000107149	0.00108452
LOC108699399	55.7308	1.25015	1.0986	1.13795	0.25514	0.471859
LOC108699401	1.79906	-2.71394	2.73771	-0.991318	0.32153	NA
LOC108699404	203.125	-1.71914	0.800519	-2.14753	0.0317508	0.107696
LOC108699405	16.5543	-0.393386	1.30066	-0.30245	0.762309	0.882955
LOC108699406	707.17	-1.8936	0.759745	-2.49242	0.0126877	0.0532848
LOC108699407	6.40309	5.92861	1.86848	3.17295	0.00150898	0.00984729
LOC108699408	6.60918	0.604623	1.64898	0.366665	0.713869	0.85446
LOC108699410	0.208586	1.23089	4.03693	0.304907	0.760437	NA
LOC108699411	77.5279	-1.89301	0.845283	-2.2395	0.0251233	0.090496
LOC108699412	81.4108	4.35977	0.996504	4.37506	1.21397e-05	0.000168252
LOC108699414	279.052	-1.95884	0.703452	-2.78462	0.00535912	0.0272449
LOC108699415	1.45055	0.278425	2.57087	0.1083	0.913758	NA
LOC108699416	3.48354	5.06404	2.50199	2.024	0.0429698	0.134865
LOC108699418	2.75995	4.728	2.75949	1.71336	0.0866462	0.224874
LOC108699422	10.8516	-0.933632	1.59217	-0.586389	0.557614	0.751057
LOC108699424	1.2533	-0.973954	2.63353	-0.369829	0.71151	NA
LOC108699425	68.3878	7.52079	1.37222	5.48076	4.23506e-08	1.13838e-06
LOC108699426	16.1253	-3.61893	1.17844	-3.07094	0.00213384	0.0129901
LOC108699432	4.80045	2.58046	1.58867	1.62429	0.104314	0.256635
LOC108699435	5.2973	3.83139	2.16957	1.76596	0.0774017	0.207615
LOC108699436	6.6285	3.48645	1.64877	2.11458	0.0344658	0.114402
LOC108699438	12.6293	1.33325	1.28214	1.03986	0.298405	0.520268
LOC108699440	0.473011	-2.64718	4.0124	-0.659749	0.509415	NA
LOC108699444	664.349	-0.828062	0.711034	-1.16459	0.244186	0.458603
LOC108699447	1.58794	1.80333	2.75389	0.654829	0.512578	NA
LOC108699448	7.62142	-3.97828	1.77296	-2.24387	0.0248411	0.0897614
LOC108699451	12.5725	-2.44976	1.35969	-1.8017	0.0715928	0.196345
LOC108699452	4.95628	-5.02396	1.97282	-2.54659	0.0108783	0.047327
LOC108699453	4.10654	-3.06014	1.89091	-1.61835	0.105588	0.258929
LOC108699457	413.72	-1.88128	0.900154	-2.08996	0.0366217	0.11949
LOC108699458	171.457	5.71145	0.991483	5.76052	8.38556e-09	2.72686e-07
LOC108699460	9.82708	1.71076	1.31322	1.30272	0.19267	0.392481
LOC108699461	2.07184	3.21518	2.64776	1.2143	0.224633	NA
LOC108699462	3.14811	0.64251	2.07867	0.309096	0.757248	0.880112
LOC108699464	279.6	0.647401	0.650967	0.994522	0.319969	0.543662
LOC108699468	22.59	-0.0536905	1.09144	-0.0491924	0.960766	0.982335
LOC108699469	3.05436	0.494194	1.88349	0.262381	0.793027	0.899369
LOC108699470	1256.34	-1.66553	0.927095	-1.7965	0.0724146	0.197866
LOC108699471	3747.31	-1.51197	0.878533	-1.72102	0.0852474	0.222474
LOC108699476	1462.57	0.652022	0.932425	0.699276	0.484379	0.695814
LOC108699478	56.0874	2.00598	1.36755	1.46685	0.142418	0.319286
LOC108699480	1.94665	0.473491	2.05335	0.230594	0.81763	NA
LOC108699481	2.08333	-1.92931	2.32367	-0.830288	0.406376	NA
LOC108699487	148.426	-1.31025	3.34223	-0.392028	0.695038	0.84284
LOC108699488	41.0627	0.260548	0.824277	0.316092	0.751933	0.877355
LOC108699492	20.827	6.64331	1.57598	4.21535	2.49387e-05	0.000313626
LOC108699494	216.032	0.962128	0.851125	1.13042	0.2583	0.475492
LOC108699496	0.968643	0.817304	3.24213	0.252089	0.800972	NA
LOC108699497	39.3413	0.785513	1.05057	0.747704	0.454639	0.671041
LOC108699498	1.86599	-2.73608	2.72389	-1.00448	0.315149	NA
LOC108699499	0.566233	1.03879	4.00088	0.25964	0.795142	NA
LOC108699500	3.89055	5.22013	2.15966	2.4171	0.0156446	0.062749
LOC108699504	0.204281	1.21109	4.03797	0.299925	0.764234	NA
LOC108699505	12.9604	6.95245	1.79993	3.86262	0.000112177	0.0011279
LOC108699506	0.512856	2.32014	3.98264	0.582564	0.560187	NA
LOC108699507	1.32844	0.702072	2.64685	0.265248	0.790818	NA
LOC108699510	3.31005	2.42002	1.78027	1.35936	0.174034	0.366567
LOC108699516	130.147	0.233269	0.892926	0.261241	0.793906	0.899816
LOC108699517	10.794	4.81233	1.91943	2.50716	0.0121705	0.0515935
LOC108699519	2.50636	-3.21341	2.42232	-1.32659	0.184646	NA
LOC108699523	1.797	-4.54999	2.64247	-1.72187	0.0850929	NA
LOC108699531	0.204281	1.21109	4.03797	0.299925	0.764234	NA
LOC108699536	1179.07	-2.16947	0.898835	-2.41364	0.0157939	0.0631575
LOC108699539	0.854353	-3.45774	3.83849	-0.900808	0.36769	NA
LOC108699540	272.798	-2.05087	1.04522	-1.96215	0.049745	0.150219
LOC108699541	0.946023	-3.63354	3.96055	-0.917432	0.358917	NA
LOC108699546	2.37559	-1.17197	2.57769	-0.454657	0.649356	NA
LOC108699547	4.93129	2.02557	2.11566	0.957417	0.338357	0.562929
LOC108699550	1.25152	3.58609	3.91248	0.916576	0.359365	NA
LOC108699551	1.3472	-0.474392	2.65197	-0.178883	0.85803	NA
LOC108699553	100.297	-0.469494	0.907532	-0.51733	0.604925	0.784383
LOC108699557	1.17077	1.21829	3.10282	0.392641	0.694585	NA
LOC108699558	2.77079	-4.1379	2.13515	-1.93799	0.0526242	0.156841
LOC108699562	0.981847	1.97227	3.28622	0.600164	0.548397	NA
LOC108699569	0.351494	-2.22578	4.04498	-0.550259	0.582142	NA
LOC108699575	0.308574	1.65908	4.01751	0.412962	0.679634	NA
LOC108699579	0.408563	2.00056	4.00088	0.50003	0.617054	NA
LOC108699583	2.00614	4.22462	2.57841	1.63846	0.101325	NA
LOC108699585	2.07286	1.51704	2.22469	0.681909	0.495296	NA
LOC108699589	1.93322	-4.65444	3.40153	-1.36834	0.171207	NA
LOC108699591	1.02571	3.30738	3.57485	0.925182	0.354871	NA
LOC108699593	1.17766	3.45108	3.0221	1.14195	0.253476	NA
LOC108699594	2.29603	3.28187	2.59609	1.26416	0.206172	NA
LOC108699595	12.1422	1.10981	1.5848	0.700279	0.483753	0.695279
LOC108699596	22.0173	-0.131398	1.37181	-0.095784	0.923692	0.965629
LOC108699599	3.83572	2.31688	1.77452	1.30564	0.191676	0.391209
LOC108699601	117.537	3.13039	0.895775	3.49462	0.000474743	0.0038018
LOC108699606	491.526	-2.20304	0.696427	-3.16335	0.00155967	0.0101036
LOC108699609	1077.42	-1.38516	1.02562	-1.35055	NA	NA
LOC108699617	1368.69	0.0522789	0.631101	0.0828376	0.933981	0.970518
LOC108699619	309.517	0.46455	0.757937	0.612913	0.539934	0.738026
LOC108699620	2.48955	-0.647419	2.27109	-0.28507	0.77559	NA
LOC108699627	360.419	-2.79424	1.18701	-2.35402	NA	NA
LOC108699629	2.32323	-0.31172	2.17218	-0.143506	0.885891	NA
LOC108699631	1751.78	-1.53928	0.830556	-1.85332	0.063837	0.18075
LOC108699633	5.41091	5.69314	2.1842	2.60651	0.00914697	0.0414455
LOC108699634	99.5522	5.35189	0.945404	5.66096	1.50531e-08	4.57797e-07
LOC108699635	52.675	3.1825	0.924248	3.44334	0.000574585	0.00444467
LOC108699637	47.178	-1.24846	0.81754	-1.5271	0.126737	0.294975
LOC108699640	10.5981	-0.467685	1.17021	-0.399658	0.689409	0.839441
LOC108699642	75.6313	0.523848	0.840808	0.62303	0.533265	0.733425
LOC108699644	1741.8	6.19571	0.907179	6.82965	8.51242e-12	5.53622e-10
LOC108699645	318.288	0.437703	0.804718	0.543921	0.586496	0.7719
LOC108699646	0.974938	3.21686	3.17982	1.01165	0.311707	NA
LOC108699649	12023.6	6.79544	0.847318	8.01994	1.05794e-15	1.59982e-13
LOC108699671	24.8808	3.30411	1.0197	3.24027	0.00119416	0.00812222
LOC108699675	125.171	-5.35806	1.4912	-3.59312	0.000326744	0.00277113
LOC108699676	7.37814	-3.61013	1.96448	-1.8377	0.066106	0.185417
LOC108699678	4.69566	-1.19786	1.41902	-0.844145	0.398588	0.621366
LOC108699680	30.4605	-1.08427	1.18785	-0.912808	0.361343	0.584989
LOC108699681	54.4348	8.04451	1.42819	5.63266	1.77452e-08	5.27427e-07
LOC108699698	7.64547	0.147195	1.36854	0.107557	0.914347	0.961193
LOC108699700	4.9635	-1.20585	1.55334	-0.776296	0.437575	0.656792
LOC108699702	7240.85	-2.67492	0.883273	-3.02842	0.00245832	0.0145567
LOC108699709	4.07913	-1.72459	2.21702	-0.777888	0.436635	0.656037
LOC108699714	329.689	-0.720843	0.987805	-0.729742	0.465548	0.679764
LOC108699734	572.405	-3.27569	1.03557	-3.16318	0.00156055	0.010108
LOC108699739	65.4476	-3.79508	1.02824	-3.69084	0.000223516	0.00201959
LOC108699740	1.12476	0.140422	2.83208	0.0495828	0.960455	NA
LOC108699742	79.6108	-1.83115	0.957843	-1.91175	0.0559088	0.164213
LOC108699743	196.475	-1.94172	0.773207	-2.51126	0.0120301	0.0511078
LOC108699746	0.310727	1.66612	4.01723	0.414744	0.67833	NA
LOC108699748	11.5252	0.317162	1.02823	0.308455	0.757736	0.880472
LOC108699750	12.3691	-1.69863	1.36347	-1.24581	0.212832	0.419588
LOC108699751	4.26374	-1.91013	1.74695	-1.09341	0.274214	0.493563
LOC108699757	1.27775	-0.46447	2.35724	-0.197039	0.843797	NA
LOC108699761	146.153	-0.577841	0.804033	-0.718678	0.472339	0.685429
LOC108699763	780.913	5.40876	0.989502	5.46614	4.59936e-08	1.22496e-06
LOC108699767	108.339	4.3146	1.03102	4.18481	2.85404e-05	0.000352539
LOC108699771	1286.7	-2.62848	0.951998	-2.76101	0.00576231	0.0288895
LOC108699774	393.228	-3.55996	0.867315	-4.10458	4.05051e-05	0.000473741
LOC108699776	369.288	-5.36283	0.683441	-7.84682	4.26731e-15	5.65511e-13
LOC108699777	2287.43	1.49347	0.677739	2.2036	0.0275525	0.0967784
LOC108699780	334.479	-3.51793	0.780229	-4.50885	6.51814e-06	9.80566e-05
LOC108699781	499.608	-5.34005	0.810394	-6.58945	4.41472e-11	2.51023e-09
LOC108699782	41.5045	-3.16585	1.11367	-2.84271	0.00447319	0.0236203
LOC108699787	1820.9	-0.192915	0.61666	-0.312838	0.754404	0.878623
LOC108699789	432.206	-3.84914	1.09114	-3.52764	0.000419288	0.00341877
LOC108699795	38.1724	-0.852979	1.27607	-0.668441	0.503852	0.710498
LOC108699796	22.2084	2.15484	1.17374	1.83588	0.066375	0.185956
LOC108699798	6.91665	-0.166211	1.48931	-0.111603	0.911138	0.959735
LOC108699800	806.996	-1.60503	0.867476	-1.85023	0.0642798	0.181618
LOC108699815	2.97188	4.81682	2.21957	2.17016	0.029995	0.103124
LOC108699817	620.537	0.513968	0.658811	0.780144	0.435306	0.655119
LOC108699821	75.9554	-3.1316	0.97518	-3.2113	0.00132135	0.008829
LOC108699825	178.718	4.06303	0.73943	5.49482	3.91115e-08	1.06057e-06
LOC108699830	56.1561	-1.26141	0.812986	-1.55158	0.120763	0.28522
LOC108699833	15.0819	2.41479	1.29901	1.85894	0.0630359	0.179058
LOC108699836	520.812	-3.84622	0.906405	-4.24338	2.20179e-05	0.00028142
LOC108699846	427.597	4.78971	1.03583	4.62403	3.76348e-06	6.06908e-05
LOC108699847	8.94396	6.41828	1.93861	3.31076	0.00093044	0.00660173
LOC108699851	1004.79	0.815307	0.822027	0.991826	0.321283	0.545068
LOC108699854	15.5097	1.29468	1.03479	1.25115	0.210878	0.417053
LOC108699855	4.99106	3.11511	1.62967	1.9115	0.0559402	0.164285
LOC108699856	53.666	4.38533	1.05781	4.14568	3.38812e-05	0.000405946
LOC108699858	714.479	-6.39099	1.0022	-6.37697	1.80622e-10	8.86882e-09
LOC108699859	209.957	0.560562	0.758404	0.739135	0.459825	0.675093
LOC108699860	29.6093	1.37435	0.819286	1.6775	0.0934456	0.237128
LOC108699861	3874.26	-1.00497	0.755707	-1.32983	0.183573	0.380131
LOC108699863	567.015	-1.85083	0.929959	-1.99023	0.0465656	0.143134
LOC108699866	97.1427	5.18645	1.32876	3.90322	9.49195e-05	0.000978737
LOC108699867	10.7681	3.56947	1.4612	2.44283	0.0145724	0.0593565
LOC108699873	3426.57	-0.744779	0.712013	-1.04602	0.295553	0.517167
LOC108699876	15.5537	-0.779926	1.26853	-0.614826	0.53867	0.73728
LOC108699878	1335.23	-1.74622	0.891885	-1.9579	0.0502422	0.151267
LOC108699880	5.79483	1.30317	1.79569	0.725721	0.46801	0.681855
LOC108699886	5694	-0.725246	0.715826	-1.01316	0.310984	0.534164
LOC108699888	5.24023	2.39796	1.90408	1.25938	0.207893	0.41327
LOC108699890	28.9493	2.1322	1.09431	1.94844	0.0513624	0.153962
LOC108699891	108.942	2.6073	0.971219	2.68457	0.00726241	0.0345548
LOC108699894	483.919	-0.441274	0.899148	-0.490769	0.62359	0.796893
LOC108699895	3.11175	-1.65235	1.98007	-0.83449	0.404005	0.626587
LOC108699896	392.846	-6.27467	0.823965	-7.61521	2.63259e-14	2.94289e-12
LOC108699897	187.851	-3.5901	3.72826	-0.962942	NA	NA
LOC108699905	225.602	-1.18351	0.869283	-1.36148	0.173362	0.365693
LOC108699907	2.21162	-0.429842	2.22505	-0.193183	0.846816	NA
LOC108699910	790.676	2.16919	0.906849	2.39201	0.0167566	0.0661647
LOC108699913	2.21825	-1.64689	2.18782	-0.752754	0.451598	NA
LOC108699916	5.25521	1.52651	1.60064	0.953691	0.34024	0.564772
LOC108699917	11.3191	-1.81416	1.18622	-1.52936	0.126174	0.294013
LOC108699920	769.29	1.02896	0.757658	1.35808	0.174437	0.367096
LOC108699921	32.7996	-0.465783	0.933659	-0.498879	0.617865	0.793339
LOC108699923	886.129	-1.02272	0.603273	-1.69528	0.0900216	0.231092
LOC108699925	9.87567	5.52709	1.91218	2.89047	0.00384668	0.0209378
LOC108699927	5.38718	-0.838687	1.36069	-0.616367	0.537653	0.736521
LOC108699929	322.663	3.2889	0.940745	3.49606	0.000472185	0.003785
LOC108699931	1104.61	-1.13159	0.856728	-1.32083	0.186557	0.383828
LOC108699933	1436.71	2.62041	0.646253	4.05478	5.01818e-05	0.00056792
LOC108699934	9747.77	-0.320602	0.761781	-0.420858	0.673859	0.829256
LOC108699936	49.52	2.44173	0.967967	2.52254	0.0116512	0.0499115
LOC108699938	60.1713	9.15662	1.47187	6.22109	4.93705e-10	2.16729e-08
LOC108699939	7.41711	2.76166	1.38121	1.99945	0.0455595	0.140806
LOC108699944	1285.57	-1.82457	0.928393	-1.96529	0.0493803	0.149445
LOC108699946	1358.79	-2.95515	0.878231	-3.36489	0.000765747	0.00560585
LOC108699947	117.277	-4.40154	1.05373	-4.17712	2.95226e-05	0.000362763
LOC108699949	42.002	-1.6819	0.903729	-1.86107	0.0627349	0.178499
LOC108699950	3569.63	-1.68301	0.735185	-2.28923	0.022066	0.0819382
LOC108699951	241.347	0.680722	0.946335	0.719324	0.471941	0.68512
LOC108699952	26.5388	0.0490923	0.83756	0.0586134	0.95326	0.978752
LOC108699953	222.963	1.87024	1.11076	1.68375	0.0922303	0.234842
LOC108699955	350.278	-5.98281	0.88064	-6.79371	1.09286e-11	6.96069e-10
LOC108699959	147.903	-1.95082	1.08406	-1.79955	0.0719315	0.19695
LOC108699961	285.468	0.405955	0.718179	0.565257	0.571899	0.761428
LOC108699962	71.5176	1.90606	0.905681	2.10455	0.0353301	0.116432
LOC108699967	821.499	0.501336	0.689519	0.727082	0.467176	0.681003
LOC108699969	61.2406	1.84715	1.44622	1.27723	0.20152	0.404715
LOC108699970	1682.49	0.148195	1.29861	0.114118	0.909144	0.958613
LOC108699981	346.88	3.54543	1.21005	2.92999	0.00338972	0.0189184
LOC108699990	1534.41	-0.242274	0.568479	-0.426179	0.669978	0.82741
LOC108699992	497.454	-4.64562	0.815633	-5.69572	1.22851e-08	3.82584e-07
LOC108699995	1251.3	0.108881	0.593485	0.183461	0.854437	0.931285
LOC108699996	3264.47	-0.592342	0.726483	-0.815356	0.414869	0.636686
LOC108699997	187.774	2.76919	1.13738	2.4347	0.0149043	0.0604237
LOC108699999	14001.1	0.471785	0.659382	0.715496	0.474302	0.686991
LOC108700002	208.046	4.73328	1.00371	4.71578	2.40785e-06	4.10259e-05
LOC108700003	34.814	-2.55858	0.983637	-2.60114	0.00929134	0.0419455
LOC108700005	167.076	-0.642205	0.723634	-0.887472	0.374825	0.59852
LOC108700006	249.625	-3.64936	0.875575	-4.16797	3.0733e-05	0.000375019
LOC108700010	194.799	3.54375	0.921315	3.8464	0.000119864	0.00119282
LOC108700011	80.1002	-2.34786	0.8365	-2.80677	0.0050041	0.0258424
LOC108700013	439.512	-6.16354	1.0671	-5.77595	7.65221e-09	2.52165e-07
LOC108700017	2777.41	-0.58757	0.643038	-0.91374	0.360853	0.584602
LOC108700018	483.778	5.66677	1.13397	4.99727	5.81487e-07	1.17053e-05
LOC108700021	2.94584	0.18888	2.10167	0.0898715	0.928389	0.967895
LOC108700022	17330.8	1.58005	0.723962	2.1825	0.0290726	0.100775
LOC108700024	7.15391	-2.31308	1.52183	-1.51993	0.128528	0.29783
LOC108700025	24.7053	0.60908	1.44089	0.422711	0.672506	0.82883
LOC108700035	130.404	3.15405	1.06508	2.96133	0.00306317	0.0174414
LOC108700036	1624.98	0.743872	1.30026	0.572096	0.567257	0.757993
LOC108700041	119.431	1.78605	1.00425	1.77848	0.0753243	0.20366
LOC108700042	24.4258	-3.11389	0.988477	-3.15018	0.00163168	0.0104737
LOC108700046	14.2801	-0.13128	1.37011	-0.0958165	0.923666	0.965623
LOC108700049	26.9835	-1.46718	1.18953	-1.23342	0.217421	0.425491
LOC108700050	5.90151	-2.9821	1.47065	-2.02774	0.0425868	0.133936
LOC108700053	8.16069	-0.339412	1.46232	-0.232105	0.816457	0.911554
LOC108700055	6.12944	2.24529	1.70631	1.31587	0.188217	0.386033
LOC108700056	3111.56	0.757613	0.732184	1.03473	0.300795	0.522888
LOC108700057	6.65508	-0.126984	1.77702	-0.0714589	0.943033	0.974564
LOC108700058	265.3	-0.253935	0.647494	-0.392181	0.694925	0.842741
LOC108700064	18.0349	2.15829	1.38219	1.5615	0.118405	0.281159
LOC108700066	11.0257	2.80264	1.34144	2.08928	0.0366827	0.119586
LOC108700067	120.58	-0.989875	0.791111	-1.25125	0.210845	0.417043
LOC108700068	1.75699	-0.837692	2.33284	-0.359088	0.719529	NA
LOC108700070	882.655	-0.727304	0.677633	-1.0733	0.283136	0.503609
LOC108700078	2.12287	-3.76341	2.57136	-1.46358	0.143307	NA
LOC108700079	29.0917	-3.32873	1.29663	-2.56721	0.0102519	0.0452543
LOC108700081	8.86374	0.611697	1.21366	0.50401	0.614254	0.790908
LOC108700083	123.429	0.782329	1.32461	0.590611	NA	NA
LOC108700085	699.513	-2.45915	0.802005	-3.06626	0.00216758	0.0131533
LOC108700086	14.3549	-0.0177175	0.952759	-0.018596	0.985163	0.99373
LOC108700087	6.6834	3.18602	1.70273	1.87112	0.0613278	0.175765
LOC108700091	5.66722	-3.98608	2.42271	-1.6453	0.0999089	0.248816
LOC108700092	58.2224	-2.38002	1.20262	-1.97903	0.0478123	0.145975
LOC108700094	41.7885	3.81798	0.947695	4.0287	5.6085e-05	0.000623001
LOC108700097	629.204	7.18989	0.955475	7.52494	5.27456e-14	5.53245e-12
LOC108700099	128.166	-0.119518	1.09458	-0.109191	0.913051	0.960514
LOC108700100	10.5797	-3.15258	1.82193	-1.73035	0.0835679	0.219294
LOC108700106	18.6042	3.90812	1.37407	2.8442	0.00445231	0.0235353
LOC108700107	26.1377	3.52686	1.05278	3.35006	0.000807935	0.00586419
LOC108700108	313.08	2.47482	1.26375	1.95831	0.0501931	0.151174
LOC108700113	489.578	1.35912	0.771828	1.76092	0.0782525	0.20927
LOC108700115	1.04056	-1.74328	2.86365	-0.608762	0.542682	NA
LOC108700119	59.2232	-5.02339	1.19102	-4.21772	2.46786e-05	0.000310914
LOC108700122	5.34076	-1.84069	1.77273	-1.03833	0.299115	0.521031
LOC108700124	10.6849	6.66358	1.64798	4.04348	5.2664e-05	0.000591666
LOC108700131	16.5702	-1.57782	1.06759	-1.47793	0.139427	0.314805
LOC108700132	102.457	-5.6114	1.54846	-3.62385	NA	NA
LOC108700135	41.8965	0.906532	0.865327	1.04762	0.294815	0.516316
LOC108700137	120.728	4.53301	1.1268	4.02291	5.74838e-05	0.000636531
LOC108700138	4047.19	-1.39146	0.603945	-2.30395	0.0212254	0.0795236
LOC108700139	17.1379	0.951437	1.06097	0.896759	0.369848	0.593552
LOC108700142	1329.24	-1.39364	0.702316	-1.98435	0.0472165	0.144639
LOC108700144	319.441	-0.703981	0.815791	-0.862943	0.388169	0.61147
LOC108700145	28.8194	-1.16801	0.999339	-1.16878	0.242491	0.456637
LOC108700148	24.0368	0.599838	1.12725	0.532126	0.594638	0.777696
LOC108700149	3.41514	-0.49946	1.77137	-0.281962	0.777972	0.891458
LOC108700150	555.868	-0.153599	0.785549	-0.19553	0.844978	0.926238
LOC108700158	530.644	7.68157	0.801392	9.58529	9.22026e-22	5.05045e-19
LOC108700171	3.84734	-1.00673	1.61347	-0.623955	0.532657	0.732889
LOC108700172	29.7792	-4.7257	1.03287	-4.57529	4.75563e-06	7.4521e-05
LOC108700174	47.3621	-2.83246	1.51695	-1.86721	NA	NA
LOC108700176	31.0796	-2.51122	1.05819	-2.37312	0.0176387	0.0688281
LOC108700178	334.971	0.172401	0.665978	0.25887	0.795736	0.900804
LOC108700181	726.324	-0.658286	0.669717	-0.98293	0.325642	0.54957
LOC108700184	7.18591	-0.634855	2.01456	-0.315133	0.752661	0.877718
LOC108700185	85.1245	-1.14137	1.31156	-0.870241	0.384169	0.60781
LOC108700186	55.625	-3.6571	1.20654	-3.03106	0.00243694	0.0144504
LOC108700190	586.896	-3.10433	0.949192	-3.27049	0.00107361	0.00743039
LOC108700196	327.406	-4.67742	1.14952	-4.06901	4.7214e-05	0.000539161
LOC108700200	11.8071	1.55805	1.17121	1.33029	0.183421	0.379992
LOC108700207	261.888	-2.03934	0.743877	-2.7415	0.00611596	0.0302139
LOC108700210	308.035	3.0531	1.17686	2.59427	0.00947913	0.0426254
LOC108700218	17957.7	1.74849	0.638512	2.73838	0.00617421	0.0304346
LOC108700220	405.616	4.66656	1.09008	4.28091	1.86127e-05	0.000244359
LOC108700221	478.824	-5.96588	0.863647	-6.90777	4.92328e-12	3.37563e-10
LOC108700223	108.497	-0.781648	0.682359	-1.14551	0.251999	0.467735
LOC108700228	665.721	2.12762	0.705946	3.01385	0.00257954	0.0151713
LOC108700229	487.963	-1.72856	0.782195	-2.20988	0.0271135	0.0956452
LOC108700231	219.135	3.5236	0.860544	4.09462	4.22861e-05	0.000491656
LOC108700234	14.6341	1.73417	1.2131	1.42953	0.152851	0.335574
LOC108700239	10496.2	1.3468	0.600048	2.24449	0.024801	0.0896757
LOC108700240	12.1414	6.85747	1.67052	4.10499	4.04328e-05	0.000473121
LOC108700245	159.486	1.21781	1.03589	1.17562	0.239746	0.453251
LOC108700251	256.755	-5.8902	1.09334	-5.38733	7.15116e-08	1.80696e-06
LOC108700252	2921.35	-1.21349	0.705135	-1.72094	0.0852624	0.222477
LOC108700255	2208.12	-0.972329	0.665141	-1.46184	0.143785	0.321335
LOC108700257	87.1329	-3.81255	1.09746	-3.47396	0.000512836	0.00405092
LOC108700261	7.3427	-1.4186	1.14601	-1.23786	0.215768	0.423412
LOC108700265	29.0102	7.1376	1.4826	4.81425	1.47756e-06	2.6623e-05
LOC108700267	48.7581	-1.03372	0.884162	-1.16915	0.242345	0.456496
LOC108700270	994.338	-0.645728	0.862344	-0.748806	0.453974	0.670362
LOC108700277	20.1724	-0.272067	1.77287	-0.153461	0.878034	0.944064
LOC108700278	14.6761	3.85212	1.3418	2.87087	0.00409343	0.0220044
LOC108700279	29.4479	4.49188	1.23981	3.62303	0.000291167	0.00251912
LOC108700280	17.6649	6.41116	1.54196	4.15779	3.21335e-05	0.000388359
LOC108700297	3935.87	-0.0581917	0.731213	-0.0795824	0.936569	0.971746
LOC108700300	21.0225	2.53404	1.26052	2.01031	0.0443982	0.138213
LOC108700302	164.366	3.19242	0.767955	4.15704	3.22404e-05	0.00038946
LOC108700306	40.8823	-0.563183	0.897383	-0.627584	0.530276	0.731068
LOC108700307	3.75842	-0.162841	1.84728	-0.0881515	0.929756	0.968661
LOC108700309	533.719	-4.15301	1.21869	-3.40777	0.000654951	0.00493319
LOC108700311	3.26802	1.06905	2.00435	0.533362	0.593783	0.777134
LOC108700312	17.4417	0.229731	1.18309	0.194179	0.846036	0.927006
LOC108700313	40.0014	1.72095	0.912515	1.88594	0.0593035	0.171519
LOC108700314	12.6495	-0.804992	1.72786	-0.465891	0.641294	0.808693
LOC108700315	216.333	-3.2786	0.742607	-4.41499	1.01015e-05	0.00014347
LOC108700317	173.08	-1.92246	1.03501	-1.85744	0.0632489	0.179476
LOC108700324	721.232	-2.70266	0.941018	-2.87207	0.00407798	0.02194
LOC108700326	5.92895	-2.51656	1.65411	-1.5214	0.128161	0.297293
LOC108700327	66.1421	-2.12864	1.345	-1.58263	0.113505	0.272742
LOC108700330	3.66227	0.589761	1.72636	0.341622	0.732636	0.865608
LOC108700332	1.5128	0.299638	2.46741	0.121438	0.903344	NA
LOC108700335	36.5423	-1.79487	1.02339	-1.75385	0.0794555	0.211539
LOC108700336	15.8172	-21.8871	3.91004	-5.59767	NA	NA
LOC108700342	327.55	2.924	1.07519	2.71952	0.00653769	0.031882
LOC108700343	12.2898	1.10384	1.55727	0.70883	0.47843	0.690628
LOC108700345	265.818	0.444922	0.685689	0.648868	0.516424	0.720174
LOC108700346	364.756	-0.694787	0.610417	-1.13822	0.25503	0.471709
LOC108700350	5.87215	1.18201	1.51236	0.781567	0.434469	0.654301
LOC108700354	2.14948	4.31491	2.9835	1.44626	0.148105	NA
LOC108700356	818.465	1.85367	0.640112	2.89585	0.00378133	0.0206391
LOC108700360	87.883	5.73388	1.21207	4.73066	2.23795e-06	3.84145e-05
LOC108700365	9.30756	2.47814	1.28865	1.92304	0.0544745	0.160991
LOC108700366	125.498	-1.47746	0.998287	-1.47999	0.138875	0.314122
LOC108700368	2.53743	-3.22709	2.24925	-1.43474	0.151361	NA
LOC108700369	0.819278	2.98386	3.9102	0.763096	0.445406	NA
LOC108700370	0.208586	1.23089	4.03693	0.304907	0.760437	NA
LOC108700377	173.147	2.49371	0.707275	3.5258	0.000422201	0.00343857
LOC108700381	110.755	-1.82998	0.876684	-2.08739	0.036853	0.119998
LOC108700384	49.8391	-4.75803	1.07191	-4.43883	9.04492e-06	0.000130455
LOC108700390	59.8981	-1.38798	0.826268	-1.67981	0.0929935	0.236236
LOC108700391	2252.66	-0.519563	0.856064	-0.60692	0.543904	0.74109
LOC108700394	5.18308	2.0153	1.51911	1.32663	0.184631	0.381418
LOC108700395	75.3798	4.93805	1.06496	4.63686	3.53742e-06	5.73267e-05
LOC108700396	181.173	0.785326	0.815647	0.962826	0.335635	0.560067
LOC108700398	1.54734	-1.3656	2.84475	-0.480042	0.631198	NA
LOC108700399	2336.91	-1.00622	1.02807	-0.978742	0.327708	0.551565
LOC108700400	203.824	0.968098	0.858669	1.12744	0.259557	0.476784
LOC108700404	326.356	-0.630875	0.807736	-0.781041	0.434778	0.654604
LOC108700410	5061.21	0.00966705	0.655978	0.0147369	0.988242	0.995187
LOC108700411	1.20146	2.35546	3.05006	0.772266	0.439957	NA
LOC108700412	43.8235	-4.42005	1.69427	-2.60883	NA	NA
LOC108700413	7482.23	0.844423	0.788463	1.07097	0.284181	0.504721
LOC108700417	23.4938	-1.40996	0.850214	-1.65836	0.0972455	0.244156
LOC108700418	3.64992	-3.28643	2.37775	-1.38216	0.166924	0.356327
LOC108700419	24.4606	-2.11358	1.31296	-1.60978	0.107447	0.262197
LOC108700423	15.7867	1.06025	1.23797	0.85644	0.391755	0.614746
LOC108700424	251.634	4.88366	0.928414	5.26022	1.43885e-07	3.39551e-06
LOC108700425	6262.55	6.86316	0.896827	7.65272	1.96779e-14	2.24556e-12
LOC108700428	188.33	1.26027	0.740416	1.70211	0.088734	0.228787
LOC108700431	1170.41	-0.771604	0.902201	-0.855246	0.392415	0.615249
LOC108700432	1322.74	-1.29375	0.955411	-1.35413	0.175694	0.368848
LOC108700433	1.78075	2.98643	2.43611	1.2259	0.220236	NA
LOC108700434	262.822	0.361716	0.75915	0.476476	0.633736	0.803795
LOC108700443	169.567	1.06783	0.960474	1.11177	0.266235	0.484566
LOC108700444	8.17941	1.62699	1.49398	1.08903	0.276143	0.495727
LOC108700447	9.07913	0.255853	1.11237	0.230006	0.818087	0.9123
LOC108700451	42.5636	6.31104	1.31046	4.81589	1.46545e-06	2.64243e-05
LOC108700456	1.03307	1.01846	2.90657	0.350398	0.72604	NA
LOC108700461	4.72285	0.177745	2.18479	0.0813557	0.935159	0.97111
LOC108700465	19.0772	0.790414	1.13682	0.695286	0.486876	0.697591
LOC108700467	3.18511	-1.02726	1.92945	-0.53241	0.594442	0.777522
LOC108700468	2809.9	-1.97032	0.639993	-3.07866	0.00207931	0.0127352
LOC108700469	5.08025	0.291379	1.51027	0.192932	0.847012	0.927649
LOC108700477	744.932	-3.37864	0.618493	-5.46271	4.68925e-08	1.24553e-06
LOC108700478	603.968	-3.37011	0.763023	-4.41679	1.00179e-05	0.000142528
LOC108700482	3.94176	-5.68493	2.84388	-1.99901	0.0456077	0.140911
LOC108700484	2.5112	-0.912868	1.9329	-0.47228	0.636727	NA
LOC108700487	1.45519	-4.25384	3.17806	-1.3385	0.180733	NA
LOC108700490	0.315341	-2.11993	4.0512	-0.523286	0.600776	NA
LOC108700493	1.2546	-1.51546	3.03183	-0.499851	0.61718	NA
LOC108700497	5.2384	-6.07243	2.11519	-2.87087	0.00409347	0.0220044
LOC108700502	0.975532	3.17585	3.69316	0.859929	0.389828	NA
LOC108700504	5.99179	2.02944	1.51247	1.3418	0.17966	0.374483
LOC108700505	3.29362	-0.469498	1.87728	-0.250094	0.802514	0.904195
LOC108700515	14.7218	-1.08106	0.99709	-1.08422	0.278268	0.497932
LOC108700522	3.11413	-2.25035	2.02474	-1.11143	0.266384	0.484762
LOC108700524	8.49325	-0.681826	1.37787	-0.494841	0.620713	0.795029
LOC108700534	4.91455	-2.01778	2.02202	-0.997902	0.318327	0.54199
LOC108700535	343.002	0.122161	0.67761	0.180283	0.856931	0.932848
LOC108700542	63.8281	-1.1528	1.1057	-1.0426	0.297131	0.518776
LOC108700548	2.00555	4.24551	2.45414	1.72994	0.0836413	NA
LOC108700553	4.18032	1.241	1.71877	0.722031	0.470276	0.683841
LOC108700556	2851.97	-0.767792	0.728347	-1.05416	0.291811	0.513006
LOC108700560	3135.24	-0.186426	0.829457	-0.224757	0.822168	0.914474
LOC108700566	1.34134	3.6649	2.83977	1.29056	0.196855	NA
LOC108700573	2.85453	-2.46379	2.33843	-1.05361	0.292063	0.513261
LOC108700575	6.71632	0.736094	1.39301	0.52842	0.597208	0.779274
LOC108700576	0.473011	-2.64718	4.0124	-0.659749	0.509415	NA
LOC108700579	8.53347	-2.03546	1.95504	-1.04113	0.297815	0.519595
LOC108700581	17.5102	0.612301	1.08508	0.564293	0.572555	0.761836
LOC108700582	79.3447	0.880135	0.95076	0.925718	0.354593	0.578618
LOC108700584	2260.29	-0.472794	0.674656	-0.700792	0.483433	0.695061
LOC108700586	0.306422	1.652	4.01779	0.411172	0.680946	NA
LOC108700587	1954.7	-1.55448	0.780044	-1.99281	0.0462825	0.142486
LOC108700598	0.208586	1.23089	4.03693	0.304907	0.760437	NA
LOC108700599	0.754289	-3.26032	3.97625	-0.819949	0.412245	NA
LOC108700601	139.393	-4.05453	1.38352	-2.93059	NA	NA
LOC108700603	0.204281	1.21109	4.03797	0.299925	0.764234	NA
LOC108700604	0.204281	1.21109	4.03797	0.299925	0.764234	NA
LOC108700606	23.1182	3.06415	1.22882	2.49357	0.0126464	0.0531585
LOC108700607	1.18137	3.49812	2.96752	1.1788	0.238477	NA
LOC108700610	1.48468	3.77032	2.90584	1.2975	0.194461	NA
LOC108700612	6.62921	-3.15132	1.53131	-2.05793	0.0395973	0.126799
LOC108700617	611.22	0.486417	1.29567	0.375416	NA	NA
LOC108700619	61.3458	5.10963	0.984682	5.18912	2.11291e-07	4.76279e-06
LOC108700621	642.844	-1.29447	1.00963	-1.28212	0.199799	0.402324
LOC108700622	1.86666	0.575	2.16262	0.265881	0.790331	NA
LOC108700623	2070.62	-2.43589	0.973613	-2.50191	0.0123525	0.0522008
LOC108700624	147.49	1.26072	0.839657	1.50147	0.133235	0.304959
LOC108700635	0.615591	2.49509	3.97417	0.627828	0.530116	NA
LOC108700636	0.707217	-1.99632	3.67236	-0.543606	0.586713	NA
LOC108700638	4.37014	5.38271	2.47869	2.1716	0.029886	0.102835
LOC108700639	12.9699	2.36813	1.6257	1.45669	0.145203	0.32354
LOC108700640	7.58403	1.05464	1.70079	0.620087	0.535201	0.734857
LOC108700642	14.9498	-0.79826	1.48688	-0.536868	0.591359	0.775452
LOC108700643	6.24529	0.658658	1.53191	0.429958	0.667226	0.825521
LOC108700651	78.0406	-2.8546	0.760474	-3.75371	0.000174237	0.00163735
LOC108700656	5.13748	-5.02855	1.94028	-2.59166	0.00955141	0.0428371
LOC108700658	0.315341	-2.11993	4.0512	-0.523286	0.600776	NA
LOC108700659	1.93027	-3.61895	2.73364	-1.32386	0.18555	NA
LOC108700665	0.468397	0.704346	4.01723	0.175331	0.860819	NA
LOC108700666	2.79885	-1.46125	2.0924	-0.69836	0.484952	0.696115
LOC108700673	2.58424	4.62711	2.3062	2.00638	0.0448157	NA
LOC108700675	131.548	-0.509956	0.810621	-0.629093	0.529288	0.730204
LOC108700677	0.312879	1.67313	4.01696	0.416516	0.677032	NA
LOC108700680	3.4721	0.25299	1.82383	0.138714	0.889676	0.948513
LOC108700682	2.57549	3.58113	2.19914	1.62842	0.103436	NA
LOC108700685	4.03001	0.877875	1.77955	0.493314	0.621791	0.795708
LOC108700686	0.826044	0.64636	3.95293	0.163514	0.870114	NA
LOC108700688	0.306422	1.652	4.01779	0.411172	0.680946	NA
LOC108700691	1.22628	3.53473	3.39207	1.04206	0.297385	NA
LOC108700696	0.830349	0.662524	3.41128	0.194216	0.846007	NA
LOC108700739	185.993	3.54272	0.654766	5.41068	6.27875e-08	1.61213e-06
LOC108700745	139.75	5.07582	0.881339	5.75922	8.45037e-09	2.74612e-07
LOC108700747	474.335	1.77871	0.799987	2.22343	0.026187	0.0932779
LOC108700753	16.4557	-0.122233	1.12756	-0.108404	0.913675	0.960883
LOC108700761	20.028	3.75868	1.1463	3.27898	0.00104183	0.00725322
LOC108700765	15.2508	-2.37755	1.12208	-2.11888	0.0341005	0.113551
LOC108700767	70.9364	0.912456	1.03803	0.879029	0.379386	0.602914
LOC108700771	2.78307	3.68318	2.84386	1.29514	0.195274	0.396058
LOC108700779	4.95455	-1.16498	1.37282	-0.848605	0.396101	0.618746
LOC108700782	88.5397	3.32637	0.775209	4.29093	1.77926e-05	0.000234969
LOC108700786	102.857	-2.13825	1.33387	-1.60305	0.108924	0.264871
LOC108700787	14655.3	3.9565	0.700074	5.65155	1.59012e-08	4.79447e-07
LOC108700788	7180.36	-0.843276	0.751566	-1.12203	0.261852	0.479358
LOC108700789	24.2109	2.43567	1.32105	1.84373	0.0652218	0.183637
LOC108700790	15.5231	4.03093	1.18257	3.40862	0.000652928	0.00492238
LOC108700791	1039.55	-0.08712	0.732902	-0.11887	0.905378	0.956953
LOC108700795	433.823	-1.42333	0.761063	-1.87019	0.0614577	0.176029
LOC108700804	449.189	6.99367	0.900806	7.7638	8.24243e-15	1.02516e-12
LOC108700806	2242.2	6.70614	0.962295	6.9689	3.19421e-12	2.30217e-10
LOC108700808	6.79747	6.01343	1.77866	3.38087	0.000722565	0.00533648
LOC108700810	32.3414	1.36413	1.01441	1.34476	0.178703	0.373119
LOC108700812	655.02	-0.889244	0.742042	-1.19837	0.230772	0.44241
LOC108700813	81.2715	-4.19351	1.1937	-3.51305	0.000442996	0.00358778
LOC108700820	18.7891	-2.05172	1.35852	-1.51026	0.130978	0.301544
LOC108700821	2.61859	-4.0469	2.88329	-1.40357	0.160447	0.346826
LOC108700822	11.3715	-3.72639	1.29136	-2.88562	0.00390639	0.0212113
LOC108700826	6.43807	-1.81467	1.36856	-1.32597	0.184848	0.381618
LOC108700827	2572.2	2.52513	0.947892	2.66395	0.00772301	0.0362357
[truncated: 58,377 more rows]

## Sheet: X_laevis_NeurulaVSTailbud
ID	baseMean	log2FoldChange	lfcSE	stat	pvalue	padj
1a11.L	9891.84	-0.818113	0.496892	-1.64646	0.0996685	0.799432
42sp43.L	71.2354	-0.685764	0.482814	-1.42035	0.155507	0.90875
42sp50.L	221.563	-1.17423	0.606125	-1.93728	0.0527116	0.617498
ATP6	105110	0.270478	0.708559	0.38173	0.702662	0.999887
ATP8	23629	0.508887	0.685839	0.741991	0.458093	0.999887
COX1	1.20129e+06	-0.200011	0.564023	-0.354616	0.722878	0.999887
COX2	357245	-0.26962	0.560376	-0.481141	0.630416	0.999887
COX3	365836	-0.0164919	0.557488	-0.0295824	0.9764	0.999887
CYTB	292142	0.0661369	0.563436	0.117381	0.906558	0.999887
LOC100036818	1.62998	1.43882	2.06328	0.697344	0.485588	NA
LOC100036823	87.7894	-0.170748	0.965563	-0.176838	0.859636	0.999887
LOC100036828	51.7945	-0.220493	0.718778	-0.306761	0.759026	0.999887
LOC100036831	2919.48	-0.0493555	0.374938	-0.131636	0.895272	0.999887
LOC100036845	161.806	-0.649981	0.677978	-0.958705	0.337707	0.999887
LOC100036895	18.8254	0.082754	2.69752	0.0306778	0.975526	0.999887
LOC100036900	8.98873	-1.55428	1.01475	-1.53169	0.125598	0.855243
LOC100036918	15.5419	2.04431	0.819074	2.49588	0.0125646	0.284716
LOC100036976	6.83279	-0.293021	0.977272	-0.299836	0.764302	0.999887
LOC100037001	8536.7	-0.222921	0.326645	-0.682458	0.49495	0.999887
LOC100037016	666.849	0.0407776	0.308141	0.132334	0.89472	0.999887
LOC100037040	156.436	0.407585	0.529517	0.769729	0.44146	0.999887
LOC100037078	54.9052	-0.892975	0.672812	-1.32723	0.184433	0.941309
LOC100037108	1.85337	0.102365	2.40654	0.0425363	0.966071	NA
LOC100037118	898.315	0.1706	0.289766	0.588752	0.556028	0.999887
LOC100037177	7.5673	-0.0125534	1.0342	-0.0121383	0.990315	0.999887
LOC100037180	4.98169	1.71778	1.12568	1.52599	0.127013	NA
LOC100037197	2083.84	-0.265684	0.360303	-0.737389	0.460886	0.999887
LOC100037204	11.0717	0.321137	1.13381	0.283237	0.776995	0.999887
LOC100037226	6116.02	-0.753382	0.352669	-2.13623	0.0326609	0.487683
LOC100037235	1354.95	0.326091	0.378087	0.862475	0.388426	0.999887
LOC100049737	312.747	-0.273243	0.336907	-0.811034	0.417346	0.999887
LOC100049756	51.3098	-0.672363	0.499725	-1.34547	0.178475	0.935379
LOC100049763	336.576	-0.0939089	0.294581	-0.318788	0.749887	0.999887
LOC100101278	14.8486	3.68072	0.888675	4.14181	3.44578e-05	0.00445127
LOC100101283	467.201	-0.163787	0.393708	-0.416012	0.677401	0.999887
LOC100126627	15.0122	-0.200785	1.04342	-0.19243	0.847405	0.999887
LOC100126628	201.4	-0.760046	0.331517	-2.29263	0.0218693	0.389628
LOC100126633	4.1735	-1.12313	1.35219	-0.830601	0.406199	NA
LOC100126637	8.83789	-1.76371	1.45186	-1.21479	0.224445	0.979879
LOC100126638	751.06	-0.631387	0.317339	-1.98963	0.0466321	0.583411
LOC100126651	35.8132	1.97616	0.712022	2.77543	0.00551296	0.173401
LOC100126657	31.0493	4.22942	1.28242	3.298	0.000973745	0.0545238
LOC100126660	2.26096	2.04574	2.21021	0.925587	0.354661	NA
LOC100127252	1.00432	0.470383	2.42036	0.194344	0.845907	NA
LOC100127287	22.7449	0.13939	0.610053	0.228488	0.819267	0.999887
LOC100127300	205.437	0.59155	0.332717	1.77794	0.0754141	0.720504
LOC100127312	681.062	-1.0881	0.453531	-2.39917	0.0164323	0.333312
LOC100127316	630.974	-0.976107	0.416971	-2.34095	0.0192347	0.36255
LOC100127323	2621.8	0.358484	0.383462	0.934862	0.349859	0.999887
LOC100127337	5301.31	-0.107395	0.355619	-0.301995	0.762656	0.999887
LOC100137612	386.138	-0.763212	0.411228	-1.85593	0.0634631	0.667819
LOC100137623	1814.7	-0.117596	0.430056	-0.273444	0.784512	0.999887
LOC100137644	414.303	0.21388	0.334303	0.639779	0.522316	0.999887
LOC100137665	746.435	-0.689011	0.560243	-1.22984	0.218756	0.974912
LOC100137672	592.284	-0.213649	0.354821	-0.602132	0.547086	0.999887
LOC100137715	15.5674	0.10844	0.733391	0.147862	0.882452	0.999887
LOC100158288	22458.2	-0.648236	0.642915	-1.00828	0.313322	0.999887
LOC100158299	702.571	-0.122384	0.303765	-0.402891	0.687028	0.999887
LOC100158309	82.6005	-1.74315	0.840656	-2.07356	0.0381201	0.529743
LOC100158321	229.115	0.0633408	0.314988	0.201089	0.840629	0.999887
LOC100158331	662.897	-0.10841	0.310095	-0.349603	0.726636	0.999887
LOC100158333	639.759	-0.361435	0.354929	-1.01833	0.30852	0.999887
LOC100158370	102.064	-0.315165	0.518612	-0.607709	0.54338	0.999887
LOC100158389	13.869	-1.91603	0.767874	-2.49524	0.0125871	0.284716
LOC100174801	2.19912	0.188717	1.60101	0.117874	0.906167	NA
LOC100174808	0.773176	-0.209745	2.60845	-0.0804097	0.935911	NA
LOC100189571	8.95372	0.0742525	0.940535	0.0789471	0.937075	0.999887
LOC100189574	196.984	-0.308962	0.39446	-0.783253	0.433478	0.999887
LOC100191024	3451.5	-0.906569	0.420195	-2.1575	0.0309669	0.47337
LOC100191026	2328.99	-0.442965	0.289496	-1.53012	0.125986	0.855356
LOC100192369	87.0527	-0.555752	0.693108	-0.801827	0.422653	0.999887
LOC100217317	35.9518	0.67573	0.587789	1.14961	0.250304	0.996474
LOC100217319	525.728	0.993485	0.695198	1.42907	0.152985	0.90458
LOC100301952	7.72147	0.273527	1.14161	0.239598	0.810642	0.999887
LOC100301958	328.825	-0.15425	0.30606	-0.503987	0.61427	0.999887
LOC100301959	60.4741	-0.668775	0.782242	-0.854947	0.392581	0.999887
LOC100335021	2.09424	0.162347	1.60202	0.101339	0.919281	NA
LOC100335115	4.36616	0.659842	1.62153	0.406926	0.684062	NA
LOC100462920	3555.11	-0.49521	0.302251	-1.63841	0.101336	0.804136
LOC100505423	2921.34	-0.152886	0.373726	-0.409088	0.682475	0.999887
LOC100505442	327.267	0.516931	0.455363	1.13521	0.256289	0.999887
LOC100505446	3100.33	-0.208732	0.517551	-0.403307	0.686723	0.999887
LOC100653495	2522.32	-0.00260415	0.378945	-0.00687211	0.994517	0.999887
LOC100653500	25.0865	0.227391	0.839708	0.270798	0.786547	0.999887
LOC100653508	15954.8	-1.11029	0.69617	-1.59486	0.110744	0.827718
LOC101027264	3.29598	-1.71736	1.40973	-1.21822	0.223141	NA
LOC101027269	3.37465	-0.89702	1.63949	-0.547133	0.584288	NA
LOC101027273	134.974	0.302149	0.446325	0.67697	0.498425	0.999887
LOC101027277	31.3242	0.887392	0.648333	1.36873	0.171084	0.926036
LOC101027278	7.14131	0.877734	1.16185	0.755461	0.449972	0.999887
LOC101027285	363.362	-0.504775	0.451989	-1.11679	0.264086	0.999887
LOC101027287	428.202	-0.663108	0.381302	-1.73906	0.0820237	0.745758
LOC101027292	187.81	0.0373915	0.593405	0.0630118	0.949757	0.999887
LOC101027296	406.05	1.53759	0.540155	2.84657	0.00441933	0.15147
LOC101243550	6.80947	1.02559	1.3248	0.774145	0.438845	0.999887
LOC101243554	81.7663	0.673857	0.474162	1.42115	0.155272	0.908224
LOC108695215	0.268438	-1.96051	4.03778	-0.48554	0.627293	NA
LOC108695218	58.7979	-1.09539	0.672073	-1.62987	0.103129	0.807611
LOC108695220	28.2903	4.1918	0.979068	4.28142	1.85705e-05	0.00273835
LOC108695235	2.8518	0.605945	1.43631	0.421875	0.673116	NA
LOC108695242	162.332	0.0626811	0.3588	0.174697	0.861318	0.999887
LOC108695243	6.36957	0.27144	1.2656	0.214475	0.830176	0.999887
LOC108695244	10.0664	-0.660536	0.884986	-0.74638	0.455438	0.999887
LOC108695246	1.5554	-1.77336	2.40301	-0.737975	0.460529	NA
LOC108695247	11.0568	1.16087	0.946245	1.22681	0.219893	0.976289
LOC108695252	2678.71	-0.0265081	0.292981	-0.0904772	0.927908	0.999887
LOC108695257	0.863536	0.112745	2.91013	0.0387421	0.969096	NA
LOC108695263	3026.72	-1.05744	0.328008	-3.22382	0.00126495	0.0656215
LOC108695267	2.60804	-0.138565	1.73992	-0.0796386	0.936525	NA
LOC108695274	1.49257	-0.927603	2.22665	-0.416592	0.676977	NA
LOC108695282	16.3398	-0.735865	1.48269	-0.496304	0.61968	0.999887
LOC108695289	354.059	0.328758	0.380087	0.864953	0.387064	0.999887
LOC108695294	629.11	-0.634541	0.290586	-2.18366	0.0289872	0.455
LOC108695296	7.75631	-0.643497	1.07445	-0.59891	0.549233	0.999887
LOC108695307	161.597	0.0118627	0.466894	0.0254077	0.97973	0.999887
LOC108695312	5055.36	-0.460049	0.416239	-1.10525	0.26905	0.999887
LOC108695316	1032.64	0.272557	0.449888	0.605834	0.544625	0.999887
LOC108695328	2.57217	-0.195781	1.70661	-0.114719	0.908668	NA
LOC108695329	892.429	0.395678	0.29856	1.32529	0.185076	0.942069
LOC108695335	3.12599	0.420277	1.63833	0.256528	0.797543	NA
LOC108695339	10.4769	-0.549623	1.27358	-0.431559	0.666062	0.999887
LOC108695343	27.7039	-0.383836	0.573393	-0.669411	0.503233	0.999887
LOC108695344	249.956	-1.13207	0.711648	-1.59077	0.111661	0.830457
LOC108695345	30190.1	0.0708152	0.384977	0.183947	0.854055	0.999887
LOC108695348	430.555	0.496634	0.474461	1.04673	0.295223	0.999887
LOC108695349	4074.36	-0.0488385	0.276632	-0.176547	0.859864	0.999887
LOC108695351	109.529	0.841433	0.808173	1.04115	0.297804	0.999887
LOC108695355	34.6376	1.68265	0.678056	2.48159	0.0130799	0.29203
LOC108695356	3934.06	-0.396591	0.758919	-0.522573	0.601272	0.999887
LOC108695367	1.64205	0.85333	1.82091	0.468628	0.639335	NA
LOC108695376	21.441	-0.133859	0.669261	-0.20001	0.841473	0.999887
LOC108695380	35.0087	-0.247481	0.579795	-0.426843	0.669494	0.999887
LOC108695382	283.141	0.171267	0.377427	0.453776	0.64999	0.999887
LOC108695383	9.221	-0.632943	1.11177	-0.569312	0.569145	0.999887
LOC108695387	58.4972	-0.516235	0.71233	-0.724713	0.468628	0.999887
LOC108695392	0.938287	2.06373	3.36678	0.612968	0.539898	NA
LOC108695396	1.74637	-2.25628	2.51959	-0.895496	0.370522	NA
LOC108695404	734.964	-0.428319	0.48374	-0.885433	0.375923	0.999887
LOC108695407	37.1585	-0.0037536	0.879809	-0.00426638	0.996596	0.999887
LOC108695414	2.78151	0.842738	1.53533	0.548898	0.583076	NA
LOC108695416	6.09581	0.458209	1.01199	0.452779	0.650708	0.999887
LOC108695421	10.7234	-2.12291	1.42424	-1.49055	0.136079	0.873035
LOC108695428	1.26089	1.64503	2.54322	0.646832	0.517741	NA
LOC108695431	632.414	-0.465843	0.458791	-1.01537	0.309928	0.999887
LOC108695445	54.7055	-0.431563	0.799645	-0.539693	0.589408	0.999887
LOC108695457	25.9474	0.512056	0.662153	0.773319	0.439334	0.999887
LOC108695459	503.857	-1.03187	0.576491	-1.78991	0.0734688	0.713664
LOC108695462	2.21663	2.57372	2.29909	1.11945	0.262948	NA
LOC108695463	152.728	0.750791	0.614612	1.22157	0.22187	0.977838
LOC108695473	13.3815	0.613176	1.12338	0.545829	0.585183	0.999887
LOC108695474	830.506	0.0364758	0.379558	0.0961008	0.923441	0.999887
LOC108695481	83.8152	0.959745	0.403072	2.38107	0.0172622	0.344186
LOC108695484	5283.48	0.146581	0.401553	0.365036	0.715084	0.999887
LOC108695493	194.555	-0.202497	0.406249	-0.498457	0.618162	0.999887
LOC108695498	521.617	-0.358285	0.505213	-0.709176	0.478215	0.999887
LOC108695500	4.05218	0.0503515	1.82888	0.0275313	0.978036	NA
LOC108695502	124.7	-0.044802	0.479161	-0.093501	0.925506	0.999887
LOC108695504	147.54	-0.423317	0.708142	-0.597786	0.549983	0.999887
LOC108695506	1514.19	-0.806987	0.463772	-1.74005	0.0818501	0.745758
LOC108695507	14.6016	-0.233334	0.75357	-0.309638	0.756836	0.999887
LOC108695508	1562.59	-0.407309	0.34548	-1.17897	0.238412	0.987888
LOC108695509	320.906	-0.100195	0.454383	-0.220508	0.825476	0.999887
LOC108695511	999.535	-0.394219	0.33255	-1.18544	0.235842	0.9867
LOC108695513	257.359	0.0285962	0.472998	0.0604573	0.951791	0.999887
LOC108695514	17.0309	1.37611	0.753353	1.82665	0.0677519	0.686108
LOC108695516	72.1388	-0.321624	0.688831	-0.466913	0.640562	0.999887
LOC108695517	628.017	-0.484746	0.355604	-1.36316	0.172831	0.9279
LOC108695519	202.831	-0.25108	0.38194	-0.65738	0.510936	0.999887
LOC108695520	23.3818	-0.283057	0.748335	-0.378249	0.705246	0.999887
LOC108695521	493.395	0.0565206	0.368278	0.153473	0.878025	0.999887
LOC108695522	568.25	-0.0493049	0.437081	-0.112805	0.910185	0.999887
LOC108695523	172.79	-0.00405147	0.384701	-0.0105315	0.991597	0.999887
LOC108695524	0.709452	1.55365	2.71264	0.572746	0.566817	NA
LOC108695525	179.048	-0.0156229	0.744862	-0.0209742	0.983266	0.999887
LOC108695526	19.5933	1.07219	0.838414	1.27883	0.200956	0.959561
LOC108695528	174.323	0.184147	0.52631	0.349882	0.726427	0.999887
LOC108695529	44.8536	0.108506	0.612847	0.177052	0.859467	0.999887
LOC108695530	10.8594	0.154094	0.772977	0.199351	0.841988	0.999887
LOC108695532	547.073	-0.0828742	0.386327	-0.214518	0.830143	0.999887
LOC108695533	4.02004	2.12505	1.34856	1.57579	0.115074	NA
LOC108695535	676.328	0.408555	0.450996	0.905895	0.364991	0.999887
LOC108695536	279.833	0.301051	0.611721	0.492137	0.622623	0.999887
LOC108695537	11.0869	0.370568	0.773043	0.479362	0.631681	0.999887
LOC108695538	394.541	0.158079	0.494475	0.31969	0.749203	0.999887
LOC108695539	36.25	0.298762	0.562325	0.531298	0.595212	0.999887
LOC108695540	52.3995	0.907167	0.653313	1.38856	0.164966	0.918436
LOC108695541	47.9606	0.351489	0.514192	0.683575	0.494243	0.999887
LOC108695542	1.87362	-0.288766	1.83468	-0.157393	0.874935	NA
LOC108695543	9.57228	0.71783	0.818775	0.876712	0.380643	0.999887
LOC108695544	525.791	0.0068844	0.512068	0.0134443	0.989273	0.999887
LOC108695547	22.8859	-0.0257208	0.691356	-0.0372034	0.970323	0.999887
LOC108695548	5116.13	-0.573509	0.504839	-1.13602	0.255946	0.999887
LOC108695550	9.27333	0.139126	1.09911	0.126581	0.899272	0.999887
LOC108695551	8.88646	1.63417	0.896464	1.82291	0.0683176	0.688869
LOC108695552	425.946	-0.599483	0.397173	-1.50937	0.131203	0.863649
LOC108695554	332.111	-0.312994	0.341414	-0.916759	0.359269	0.999887
LOC108695555	9.43736	-0.905862	0.833865	-1.08634	0.277328	0.999887
LOC108695557	36.7373	0.400416	0.507188	0.789482	0.42983	0.999887
LOC108695558	2.8445	2.43204	1.90706	1.27528	0.20221	NA
LOC108695561	62.3103	0.466357	0.7933	0.58787	0.556619	0.999887
LOC108695562	306.157	-0.538802	0.31266	-1.72328	0.0848378	0.754483
LOC108695564	259.976	-0.235183	0.513389	-0.4581	0.646881	0.999887
LOC108695568	776.961	0.438447	0.510465	0.858918	0.390386	0.999887
LOC108695570	66.0147	0.52866	0.57321	0.922279	0.356383	0.999887
LOC108695571	15.3084	-0.22565	0.839422	-0.268816	0.788071	0.999887
LOC108695572	5.95676	1.4598	1.14251	1.27772	0.201349	NA
LOC108695573	5.92971	0.974389	1.30769	0.74512	0.456199	NA
LOC108695575	4.56901	-0.938035	1.37543	-0.681994	0.495243	NA
LOC108695576	41.6986	0.587571	0.929108	0.632403	0.527124	0.999887
LOC108695577	166.622	-0.401815	0.359926	-1.11638	0.264259	0.999887
LOC108695579	184.668	-1.21899	0.569768	-2.13945	0.0323996	0.485217
LOC108695580	122.308	0.389928	0.442342	0.881509	0.378042	0.999887
LOC108695582	1279.3	0.229734	0.56755	0.404782	0.685638	0.999887
LOC108695583	25.505	0.241673	0.550411	0.439078	0.660605	0.999887
LOC108695584	4.34139	1.43743	1.28804	1.11599	0.264427	NA
LOC108695585	115.776	-0.354746	0.522289	-0.679214	0.497003	0.999887
LOC108695586	154.655	0.491504	0.480973	1.0219	0.30683	0.999887
LOC108695588	41.8528	-0.435492	0.544189	-0.800259	0.423561	0.999887
LOC108695589	0.402658	-2.40188	4.01763	-0.597834	0.54995	NA
LOC108695590	22.8998	-0.721063	0.705584	-1.02194	0.306811	0.999887
LOC108695592	206.235	1.39554	0.522813	2.66929	0.00760123	0.211954
LOC108695593	1.97849	0.500445	2.35667	0.212353	0.831832	NA
LOC108695610	1.06747	0.628391	2.45668	0.255789	0.798114	NA
LOC108695611	5.47319	-0.751059	1.08858	-0.689944	0.490229	NA
LOC108695612	0.673919	-3.08185	3.56031	-0.865613	0.386702	NA
LOC108695617	0.229734	1.32708	4.05215	0.327499	0.74329	NA
LOC108695621	0.402658	-2.40188	4.01763	-0.597834	0.54995	NA
LOC108695638	2.6754	2.32896	1.9073	1.22108	0.222057	NA
LOC108695641	0.278748	1.51494	4.04129	0.374865	0.707761	NA
LOC108695649	0.474564	-0.998725	4.03778	-0.247345	0.804641	NA
LOC108695651	3.40715	0.951541	1.35398	0.702773	0.482198	NA
LOC108695657	0.369107	1.90452	4.01308	0.474578	0.635088	NA
LOC108695658	0.229734	1.32708	4.05215	0.327499	0.74329	NA
LOC108695665	21.8042	-0.582057	0.623743	-0.933168	0.350733	0.999887
LOC108695671	16.9873	-0.467804	1.21904	-0.383748	0.701165	0.999887
LOC108695672	385.105	0.057156	0.384636	0.148597	0.881871	0.999887
LOC108695673	58.8885	0.193322	0.6333	0.305261	0.760167	0.999887
LOC108695674	23.422	-2.13924	0.750612	-2.84999	0.00437204	0.150523
LOC108695678	41.0764	0.516811	0.523538	0.987153	0.323568	0.999887
[truncated: 61,219 more rows]

## Sheet: X_laevis_TailbudVSEarlytailbud
ID	baseMean	log2FoldChange	lfcSE	stat	pvalue	padj
[truncated: 61,319 more rows]
