# Supplementary material for: Transposable element dynamics in Xenopus laevis embryogenesis: a tale of two coexisting subgenomes
Source: Mob DNA. 2025 Apr 9;16:17. doi: 10.1186/s13100-025-00350-3 (PMC11980090; doi:10.1186/s13100-025-00350-3)
Supplement: Supplementary file 4 — Supplementary Material 4 [file 13100_2025_350_MOESM4_ESM.txt]

>R=1/#DNA/forward
ACACTTAGGGGCCGATTCACTAAGTTCGAGTGAAGGATTCGAAGTAAAAAAACTTCGAATTTCGAAGTTTTTTTTTGGCTACTTCGACCATCGAATGTGCTACCTTCAACTTCGACTACGACTTCGAATCGAACGATTCGAACTAAAAATCGTTCGACTATTCGACCATTCGATAGTCGAAGTACTGTCTCTTTAAAAAAAACTTCGACCCCCTAGTTCGGCAGCTAAAAGCTACCGAAGTCAATGTTAGCCTATGGGGAAGGTCCCCATAGGCTTGCCTAAGTTTTTTTGATCGAAGGATATTCCTTCGATCGTTGGATTAAAATCCTTCGAATCGTTCGATTCGAAGGATTTAATCGTTCGATCGAACGAATAATCCTTCGATCGTTCGATCGAACTATTTGCGCTAAATCCTTCGACTTCGATATTCGAAGTCGAGGCATTTTCATTAAGGGTCGAATATCGAGGGTTAATTAACCCTCGATATT
>R=10/#DNA/forward
TAGGGATGCACCGAATCCAGGATTCGGTTCGGGATTCGTCCAGGATTCGGCCTTTTTCAGCAGGATTCGGATTCGGCCGAATCCTTCTGCCCGGCCGAACCGAATCCGAATTTGCATATGCAAATTAGGGTTAGGGAGGGAAATGGCATGACTTTTTGTCACAAAACAAGGAAGTAAAAAATGTTTTCCCCTTCCCACCCCTAATTTGCATATGCAAATTAGGATTCGGATTCGGTTTGGTATTCGGCCGAATCTTTCGCGAAGGATTCGGGGGTTCGGCCGAATCCAAAATAGTGGATTCGGTGCATCCCTAAT
>R=100/#DNA/reverse complemented
TCAAATTTAAAATTTAAATTTTAAATTTTTTTATGGTCAAAACTGTCAAATTCGACTAGGGAATTATTCAAATTTGATTTGATTTTTTATAAAAATTTAAATTTGATTTTCGAGATTTATCATACTCTGGCCCTTTAAGAACTCAAATTTGACTATTCGCCACCTAAAACCTGCCGAATTGCTGTTTAAGTCAATGGGAGAGGTCCAGGGATCAATTTGGAGTTGTTTGCAGCCTTCCTGA
>R=1001/#LTR/forward
ACTTGATAAAGGATCCTTGGGATCCGAAACATGTTGTGATGCAATAAAGAATGTTTTGCGGCAGAGACTGCGTTTGATGTGCTCCATCCATACCCTTGTTTGTTGAAATTGTCTTTGGGTCTCCTGGTGTGGCCTGACTGGAGAGTGAGCACGATTGCACAGGTGAAGGTGATTGAACAAATCTGCTGAAAGTTACA
>R=1002/#LTR/forward
TATATATATTGTAGCATGGTTGGGAAAATCATAGATGGAAAGTATATCCCTCCCAGAATCCTCTATGAAGCAGTGCAGAGGGATGTGAAAATGAGGCTCTGAGTAGCAGGGAGGTGATTAGCCTCACCTGGAGTAAAAAGGTGGGGTCTCAATTAAGGCTGCTCTCTGCCCTGGAGAGAGAGAGAGAGGAGAGATACTGGAGGGCTGTGTTAAAAGTTTGCATAGTAACTGCATGTTACCTGTGTTTAAAGCATAAGGACTTTTATTGCTGGGCACAAGTTTCCAGAAAGAGACAAGTTATCTGGTAGCAAGGACTGGCTACCAGCTACTGCCTTAAGTGTTTGGGGAGCGGCTGCTTCCAGGAGAAAAGCACAAGGAATCTCCAAAGGACTGTGAGTTAACAGTTAATTTTGTTTGCTGGACTTATATTGCCCAAGTGGGAGACTGTGGGACCTTTGGGAAAAGGACATTTTCATTTATCAGTACAGCTGGACTATTTTTGTTTACTGCCTTCCCAAAGGGTATGAACTGTTATGTTGGTGTTTAAGCTGCTGTGTTAAATAAATGCACACGTGAGATCAGCTGGAAACCTGTGTACTGTCTACTGTCTGTGTGAAAGGAGTTGCTGCTGCTACTACCTAAAGAGCCATTCCCCCACAATATATATA
>R=1003/#LINE/forward
TATATATATATATATATATATATATATATATATATATATATATATATATATATATATATATATATATATATATATATATATATATATATATATATATATATATATATATAAATATATATATATATATATATATATATATATATATATATATATATATATATATATATATATATATATATATATATATATATATATATATATATATATATATATATATATATATATATAAAAATCCCCAAACCGGTGCACTCATAACCCAATGGCCAACCGCCTGGGTGCATGTATAAATAAACATATAATCAATACAAAAAAGCCGCACTCCTAGGTCTTTTTTAAATAAAAAAATAAAAAATTTTTTATTTATTCAACGTTTCGGCAACAACACGCGTGCCGTCTTCAGGAAGGTGAACAATACATAATAGTGCTCGTGCTTATAAATGGGTTAAATTGACGCCAATAAATCATGGATGACGTCATCACTGGGTGTCAAACCTGTCAAAAATCCCATAAATCGAAAAAATATTACAATCAGGGTCCCACTATTAGCATAGGAGCGTATGTGTTAATGTAACATCATATAACAAGGTGGCCAAGAAGATAGTGACAAAATAAACATTCTGTCTAGTGAATCCCTCATCAGTGAACATCAATAGCGATGTCAGTGCCTTGGTGTGAATAAAAGCAAGGAAGACATATAGCATACAGGATACGCTTACTCTATTAGTCCAGCGAGTATGTGGGAAAGTGCACTTACCCCAGCAGGATCCAGAGAGGAAGATGCGATCGCCCTTGTCGCCCCTTGTCAGCACTGTGCGCCCCAGACATACGCTGCCCGTATCCTTCTCTCCTTAACGCATCAACGGCCTGGCCTCTCACATCAACGTGCTAGTCCCCTGCTCCTGCGTGTGTTGAGCTCCGCCCCCCTTCACCAAGGGAACCGGACGCTAAACCGCTGGGCTGGGTATTCCCCTGCTCGTGCAAGTGTTGAGCTCCGCCCCCCTTCACCAGGGGAACCGGACGCTCACTAGCTGGGTAAGGTAATGTAGGAGACTGAGGAGGGACTCTTAATTGTAGCAGCATAGTGCTGCATGTAGTATTAGTTAACATAGAACCCCCTGGCAGCACATAGACGGGTATCACCTCCCATCTTGCCATGCGTCAAACGGAACTATATAAACCCTTCAGACTTCACGGCCTTAATTGCATCAACTCCTTACTCCTTGTACCTGTCCCAGTCATGTCACGAAATTCGCAGTGGCACGGAGGACCAGGCTGTCCAAGTATGTCCGTCAGCAAGATATATGAACAGCACCAGAGCGCACAGTGTGCCGTGGGCTGCTTCCCTTCCATCCACTACTGGATCCTGCCTAGGGTTCCCAAGCGTCTGGAGGAAACAAAAAAAG
>R=1004/#LINE/reverse complemented
GTAAAACAAAAGCTGGCTCTCGCACACCCAGTGTAAGATGCGAAGTCTGGTGCTCAGTGGTAGAGGTTCGGCCACCTCACAATTGAATCAATAAAAAAGAAATCCACGGCACACAGGCTGCTGCAAGCAAGGAACCCCTTGCACGTTTAATGCGGAAGTGAGCTACGTTTCGGAGTCACGTCCCTACGTCAGGCTTGACAAAGGGGCGTGACCCCGAAACGTTGCTCACTTCCGCATTAAACGTGCAAGGGGTTCCTTGCTTGCAGCAGCCTGTGTGCCGTGGATTTCTTTTTTATTGATTCAATTGTGAGGTGGCCGAACCTCTACCACTGAGCACCAGACTTCGCATCTTACATTGGGTGTGCGAGAGCCAGCTTTTGTTTTAC
>R=1005/#Retro/forward
AATAAACTTTTCACTTTGATTTAACTGCCTGGTGGAAGATTGCCTTTTTTGAGTGCCTGCTCCAAAGATTTTTTGGTTTGTCCGCTCCCCGTGCTGAGGGCTCAGGGCGGTGCACCTGGGCCTCTTCC
>R=1006/#DNA/reverse complemented
GAATAAAAGTTTTGCAGCACAGTACTGCGGATGCTTTGTGGCCTCCTTCATACAACGTGTATTGATGAATCTTTTGGTCTTTACGGTGTGACCCAATTAAGAAGGTGAGCCCACTTAATAAAAGTTAAGGGAAGCGCTGGGAAAATTGCATAGGATTGAT
>R=1007/#Retro/forward
TGTAGGGACCCGTAGGGTTAATTCCCCTACGGTCTGAACCACATGGTGGAAATCCCCTTCATGTTGAGCTACAGGGTCTCCTAGGGTTTTGGGAGGGGCTGGAGCCTTGTCGTGGTGGTGCAGCCTGGCAGATACCGGAGGGTGTCACAAGGTGTCGCTGCTGCACCACTTTACTATAAAAAGGAGAGCCATGTGCTCACACAGCCATTACTGATTTCTGCTTTCTTACTGCTGGATGGAACTTCACGGAGGAGAGAGTGAATGGAGCAGGCAAGATGTAGAGGCAGGAGGCCTCTGAGGCTGGGGTAGGCGACCCCATGCCTGGGAGCTCGACCAGGAGGGTCTGAAGCTCCAGATTTTCCAAACTGGATGTGGAAATGCTCGCGCTATAGACAGTGCTGGGAGCTACAGTTCAGCTATGGATTCAGCAAAGCTGCATTTCTTGGATAAAGATTCTCATCGCTGTGGATGCCT
>R=1008/#LTR/reverse complemented
TGCCCAACGTAGGTCTATTTTCAAAAGTTCCTGGGTGCGATTTTTGTTTGTTTTTCTGTTCTTGACCCTGCCTGTCCCTGACCTTGCCTTGTTTGCTGCCTGTCCTGACCTTTGCCTGTTTTTTGACTATTCTTTTGGATCCTGTTTTTGTACTGCGCTATTGGTTTGTTTCCCTGGCCTGTGACCTCGACTACGCTTTTGTCTCCTGATTTTGTACTGCTCTGCCTGATTGGTATTGACCCGGCCTGTCCC
>R=1009/#LINE/reverse complemented
TATATATATTGTACAAGCCGGACGGGATTTATAGTGGATGGCAGATATGTATCCCCGGTTTTTAGGTTCTGAGCCATCCATTTAAGAATGTTCCCTTTAAGAAACACCAGAGGGTTAAGCAGCCAGAAGGTGGGCTGGACAGCCAAGGGGTGTTTAAGGGAGTCAGCAGCAGGTGTGCAGTGTGTGAGAGAAGGAGCTGCACAGGAGGGCTGGGCTGTTGGGTTGGAATGGCTGTATTTTCAGAGACCTGTGGGGCCTGATAGCCAGGTGGATATTTTCCTGGTGTTTTCCCCACAGACCAAGCCTGGATAGTACCTTGGGGTACTGAAAACTTAAAAACGCTGAAGTAAGCTATTTTGTTTATTGCTGGACTTTATGTTGCTGAATGAAGCTGTTTTCTTTCTGTTACATTTTGACTGCTGCTGGAAGCTCTTTGTGTTCAAAATAAACGGACTGTTTTTCTTTTCACCTTGGAGTGGCCTGCATTTATGCTAACAATCCCGCTGTGATCCCCCCAAACTTCACAATATATATA
>R=1010/#LTR/reverse complemented
ATACATATGTAGGGATGTGAAAATCTTAGACACCCTTACCCATTACAGACAGGCACATCCCTAGTAATATGGACACCTCAGTGGGTCCTTATGGGGACCTTGTGCTTATGTCATCCCTGCAGTTCTCACAGTGGATGCTAGATGGCACTGTGGTATAATATAAAAGGGCTTGAAAGCCATGAGGTAGAGGCCATTGCTGCTGAACCTTTCCTCTGTTAGGCCACAGAGGTTAGGGGTGGTGGAACTCAGCCTGAGTATAGTGAAGTGATAGTTATACCCTTTAATAGATCACTCTAGGAGTGATAGATAGGGTATGTAGTTGAGCAGCTCAAAGCTCCGACGAGGATATTAGAGGGATTAAGATCCCGGGTATTACTGACCCCATAGTAGGGCCTAAGTGTTAAGCTCAGGGAAGTATGAGTTTCTGAGTTCCACTTAAGGTAATCCTGAAGATTGGGGAAATACCTTCTAACAAGCTGCATTGTTCTCTACATGTACTCTTTACTCTTCAGAGAGTTGTTCTATATTTATACAGTGAGTATATCTTGTTACCTTGATTGATCTCTGTTTTACTCTATGTTCCATGCTCCATGGTGAACTCTGGTTTTGGTTAATAAACTCCGTTTATTGTTTAAGCAAATAAAACTACTGGCGCCCAATCTCTTGTGCATTGCACACAGTTACAGTTACACTACACCCTGCCTCCACCCCGCTGCGAGGGCTTACCCCTGAGAAAGAGAGCTCATCTGTGGTCTCAGCCCACAAAGGAAAGTAGCTAAAACTGCCTTCACATAAAGCAGTTTACTATAGCGCTACA
>R=1011/#DNA/forward
GGGGCACATTTACTAAAGTGTGAATTTTCTCTTCATCTAACTTCACCAAAGTTCACCTCACTTCGCCAGGTGTATTTTCACAACACATCTCATATTTACTAAAAATCATAAGTTCACTTTTTCAAGAGAAATGTGGTGAATTTTCTCCTGGCGTAAATTCTCTGTGAAAATTTGCCAGTATATTTCCCCATACAATAGTAGTGGGGAAAATTTTCTAGAGAATTTTCGCTATAGAGAAAAGTAGCATGGAAA
>R=1012/#DNA/forward
AAGCTTGAAAAAAGGCTCTGTGTAGCCTGAAACGTCGCTTATCCAGGTCCTGCCAGTGTTCCAAATAAAGGCATTTTTATTTAAAAAAAAATTTGTGGTGCTGTACTTCAATCAATTCATGTAAGAGGATTGGAAGGTGGCCATTCAGGGTACGTGCACCAGGACCCACAGATTTAAAAAGTTTGGGAGCTGATTCTACTAAACAAGCAAGTA
>R=1013/#DNA/forward
CAGGGTCGGACTGGGGGGACCGGGGCCCACCGGGACTGTTGCCGAGGGCCCCCCTCCGGCCACCCGCCCCCCCACTGAGACGCGGCGGCCCAGCAAGGAAGCCGCTCGGTGCGCATGCGCAACAGCGCCGCTTGGCGCGCATGCGCAGGCGGCGCTGCTCAGCGCCGGTAATTTTTTTTTTTTTTTTTAAATATAAATATTTAGAGAGGGGTTCTGGCCCGGCGGGGGCCCATGAGGGTCGGGGCCCACCGGGTATTTTCCCGGTGTCCCGCCGGGCCAGTCCGACACTG
>R=1014/#DNA/reverse complemented
ACATGGCTGCTCGCACCGGGAGCTCCCTCCCGGTGCGGGTAGCGTAGCGCTGGCGGGGGGCATTTTTTTTAAAAAAAAAAAAATTTTTTCCCCAACCGGAATGCGGGCTCTATTAGCCCGCACCTTTGGTTGGGGATAACATTTTTACCCAACAGGTGCCCTTTAA
>R=1015/#LTR/reverse complemented
TGACGCCGGCGTTTTCGCGCAGCGTATTTACGCTGGCGCATCCTTTTGACGCTGGCGTCCAAAACGTGCAGACGCTGGCGCATATTCTGGCGCACGTCCTGTGACGTCATCTAGCGCGTTTTGGCGCGAAAATCCACCTATTTAAGGTCGCCAGAAGGTTCTCTCAGTGCCCGAGTATAGGTTCTTCTATCTAGAGTTCCTGGGTGTTTTCTAATTATTGATTCTTGATTCTCGACCTTTGCCTGAAACCTCGACCTTGATTCTTCGCTGCCTGGACCGACCTTTGCCTGAAACCTCGACCACGATATCTTGCTGCCTGGACCGACCTTTGCCTGAACTGACGATTCTTCTGCCTAATCCATTGTACCGCGAACTGTGTTTGCCTATTTGCTTCCTCCTTGGTCCGCACTCCAAATTGTGCCTTCGGGCCCTGACA
>R=1016/#DNA/reverse complemented
AAGATGGCTGCTGTGAACTCCGATGCCAGAATCTGCACGGAGGGGTAAGTAAAAAGTTAGGGGCATTTGCCCGGGGGGGGGGGTAGGCTGGGGGGGGGGGGG
>R=1017/#DNA/reverse complemented
ACTTAGGGGCACATTTACTTAGCTCGAGTGAAGGATTAGAAAATAAAATACTTTGAATTTTGAAATTTTTTTTTGGCTACTTCGAACATCGAATTTGCTATTTGCTACTTCGACCTTCGACTACGACTTCGAATCGAACGATTCGAACTAAAAATCGTTCGACTATTCGACCATTCGATAGTCGAAGTACTGTCTCTTTAAAAAAAACTTCGACCACCTACTTCGCCACCTAAAACCTACCGAGCATCAATGTTAGCCTATGGGGAAGGTCCCCATAGGCTTTCTAACAATTTTTTGATCGAAGGAAAATCGTTCGATCGATGGATTAAAATCATTAGAATCGTTCGATTCGAAGGATTTAATCGTTCGATCGAACGATTTTTCCTTCGATCGTTCGATCGAACGAATTGCGGTAAATCCTTCGACTTCGATATTCGAAGTCGAAGGATTTTACTTCGACGGTCGAATATCGAGGGTTAATTAACCCTCGATATTCGACCCTAAGTAAATGT
>R=1018/#LTR/reverse complemented
TTTTTTTTAATGATTATCTACCGTTTAACGTAAAAATACTTTCACACTGATAAGCCAGATGCTAAGATCTTCGCTACTGTCCCGTCTGATAGTGCACGCTCGACTGTAATGTGGGAAAGAAGGCTAACCACTTTATGGAGGACAGACAGTAGTGCCTTTTAAGCTTACGGCATGAAGGTGAGGCTAGCGACTGTATTGGATGTATAAGCGAAGCTTAACCAATCAGGGAGCCAAGCCAAAATGCCACAGGGGAAAGAACTTAGCATTATGTGCTTGATTCCACTTCATTACTTCTAACCCTGTGATAGGATCCTTAGATTGTAAGCATCCGTTTGACAGGGACAGATGTGAATGACTTATCTGTGTAATGCACTGTGTAAAATGTGACAGCGCTAAAAAGATAAGAAGAGGAATTAGACATGTATCCAAATATCTAGTTCTAACGCTGAATAAACACTTACAACAGAACTGACCTGATAAATGTGTATTATTATTATTATATCTGGCGTTAAGGAAAATAAAAACCGACCTTAAAAAAAAAAAAAGAAAAAGAAAAGGACTCCAGAATACATGGAAAAAAATCAGGATGGGACGTCTGAAGACCGGAATTAAGGATTTTTTTTTAATGATTATCTACCGTTTAACGTAAAAATACTTTCACACTGATAAGCCAGATGCTAAGATCTTCGCTACTGTCCCGTCTGATAGTGCACGCTCGACTGTAATGTGGGAAAGAAGGCTAACCACTTTATGGAGGACAGACAGTAGTGCCTTTTAAGCTTACGGCATGAAGGTGAGGCTAGCGACTGTATTGGATGTATAAGCGAAGCTTAACCAATCAGGGAGCCAAGCCAAAATGCCACAGGGGAAAGAACTTAGCATTATGTGCTTGATTCCACTTCATTACTTCTAACCCTGTGATAGGATCCTTAGATTGTAAGCATCCGTTTGACAGGGACAGATGTGAATGACTTATCTGTGTAATGCACTGTGTAAAATGTGACAGCGCTAAAAAGATAAGAAGAGGAATTAGACATGTATCCAAATATCTAGTTCTAACGCTGAATAAACACTTACAACAGAACTGACCTGATAAATGTGTATTATTATTATTATATCTGGCGTTAAGGAAAATAAAAACCGACCTTAAAAAAAAGAAAGAAAAAAAGAAAAGGACTCCAGAATACATGGAAAAAAATCAGGATGGGACGTCTGAAGACCGGAATTAAGGATTTTTTTTAATGATTATCTACCGTTTAACGTAAAAATACTTTCACACTGATAAGCCAGATGCTAAGATCTTCGCTACTGTCCCGTCTGATAGTGCACGCTCGACTGTAATGTGGGAAAGAAGGCTAACCACTTTATGGAGGACAGACAGTAGTGCCTTTTAAGCTTACGGCATGAAGGTGAGGCTAGCGACTGTATTGGATGTATAAGCGAAGCTTAACCAATCAGGGAGCCAAGCCAAAATGCCACAGGGGAAAGAACTTAGCATTATGTGCTTGATTCCACTTCATTACTTCTAACCCTGTGATAGGATCCTTAGATTGTAAGCATCCGTTTGACAGGGACAGATGTGAATGACTTATCTGTGTAATGCACTGTGTAAAATGTGACAGCGCTAAAAAGATAAGAAGAGGAATTAGACATGTATCCAAATATCTAGTTCTAACGCTGAATAAACACTTACAACAGAACTGACCTGATAAATGTGTATTATTATTATTATGTCTGGCGTTAAGGAAAATAAAAACCGACCTTAAAAAAAAAAAAAAGAAAAAGAAAAGGACTCCAGAATACATGGAAAAAAATCAGGATGGGACGTCTGAGGCCGGGATTTAGGGTTTTTTTTTAATGATTATCTACCGTTTAACGTAAAAATACTTTCACACTGATAAGCCAGATGCTAAGATCTTCGCTACTGTCCCGTCTGATAGTGCACGCTCGACTGTAATGTGGGAAAGAAGGCTAACCACTTTATGGAGGACAGACAGTAGTGCCTTTTAAGCTTACGGCATGAAGGTGAGGCTAGCGACTGTATTGGATGTATAAGCGAAGCTTAACCAATCAGGGAGCCAAGCCAAAATGCCACAGGGGAAAGAACTTAGCATTATGTGCTTGATTCCACTTCATTACTTCTAACCCTGTGATAGGATCCTTAGATTGTAAGCATCCGTTTGACAGGGACAGATGTGAATGACTTATCTGTGTAATGCACTGTGTAAAATGTGACAGCGCTAAAAAGATAAGAAGAGGAATTAGACATGTATCCAAATATCTAGTTCTAACGCTGAATAAACACTTACAACAGAACTGACCTGATAAATGTGTATTATTATTATTATGTCTGGCGTTAAGGAAAATAAAAACCGACCTTAAAAAAAAAAAAAAAAAAAAGAAAAGGACTCCAGAATACATGGAAAAAAATCAGGATGGGACGTCTGAAGACCGGAATTAAGGATTTTTTTTTAATGATTATCTACCGTTTAACGTAAAAATACTTTCACACTGATAAGCCAGATGCTAAGATCTTCGCTACTGTCCCGTCTGATAGTGCACGCTCGACTGTAATGTGGGAAAGAAGGCTAACCACTTTATGGAGGACAGACAGTAGTGCCTTTTAAGCTTACGGCATGAAGGTGAGGCTAGCGACTGTATTGGATGTATAAGCGAAGCTTAACCAATCAGGGAGCCAAGCCAAAATGCCACAGGGGAAAGAACTTAGCATTATGTGCTTGATTCCACTTCATTACTTCTAACCCTGTGATAGGATCCTTAGATTGTAAGCATCCGTTTGACAGGGACAGATGTGAATGACTTATCTGTGTAATGCACTGTGTAAAATGTGACAGCGCTAAAAAGATAAGAAGAGGAATTAGACATGTATCCAAATATCTAGTTCTAACGCTGAATAAACACTTACAACAGAACTGACCTGATAAATGTGTATTATTATTATTATGTCTGGCGTTAAGGAAAAAAAAAACCAACTTCAAAAAAAAAAAAAGAAGAAGAAAAGGACTCCAGAATACATGGAAAAAAATCAGGATGGGACGTCTGAAGACCGGAATTAAGGATTTTTTTTTAATGATTATCTACCGTTTAACGTAAAAATACTTTCACACTGATAAGCCAGATGCTAAGATCTTCGCTACTGTCCCGTCTGATAGTGCACGCTCGACTGTAATGTGGGAAAGAAGGCTAACCACTTTATGGAGGACAGACAGTAGTGCCTTTTAAGCTTACGGCATGAAGGTGAGGCTAGCGACTGTATTGGATGTATAAGCGAAGCTTAACCAATCAGGGAGCCAAACCAAAATGCCACAGGGGAAAGAACTTAGCATTATGTGCTTGATTCCACTTCATTACTTCTAACCCTGTGATAGGATCCTTAGATTGTAAGCATCCGTTTGACAGGGACAGATGTGAATGACTTATCTGTGTAATGCACTGTGTAAAATGTGACAGCGCTAAAAAGATAAGAAGAGGAATTAGACATGTATCCAAATATCTAGTTCTAACGCTGAATAAACACTTACAACAGAACTGACCTGATAAATGTGTATTATTATTATTATATCTGGCGTTAAGGAAAATAAAAACCGACCTTAAAAAAAAAAAAAAAAAAAGAAAAGGACTCCAGAATACATGGAAAAAAATCAGGATGGGACGTCTGAAGACCGGAATTAAGGATTTTTTTTTAATGATTATCTACCGTTTAACGTAAAAATACTTTCACACTGATAAGCCAGATGCTAAGATCTTCGCTACTGTCCCGTCTGATAGTGCACGCTCGACTGTAATGTGGGAAAGAAGGCTAACCACTTTATGGAGGACAGACAGTAGTGCCTTTTAAGCTTACGGCATGAAGGTGAGGCTAGCGACTGTATTGGATGTATAAGCGAAGCTTAACCAATCAGGGAGCCAAACCAAAATGCCACAGGGGAAAGAACTTAGCATTATGTGCTTGATTCCACTTCATTACTTCTAACCCTGTGATAGGATCCTTAGATTGTAAGCATCCGTTTGACAGGGACAGATGTGAATGACTTATCTGTGTAATGCACTGTGTAAAATGTGACAGCGCTAAAAAGATAAGAAGAGGAATTAGACATGTATCCAAATATCTAGTTCTAACGCTGAATAAACACTTACAACAGAACTGACCTGATAAATGTGTATTATTATTATTATATCTGGCGTAAAGGAAAATAAAAACCGACCTTAAAAAAAAAAAAAAAAAAAAGAAAAGGACTCCAGAATACATGGAAAAAAATCAGGATGGGACGTCTGAAGACCGGAATTAAGGATTTTTTTTTAATGATTATCTACCGTTTAACGTAAAAATACTTTCACACTGATAAGCCAGATGCTAAGATCTTCGCTACTGTCCCGTCTGATAGTGCACGCTCGACTGTAATGTGGGAAAGAAGGCTAACCACTTTATGGAGGACAGACAGTAGTGCCTTTTAAGCTTACGGCATGAAGGTGAGGCTAGCGACTGTATTGGATGTATAAGCGAAGCTTAACCAATCAGGGAGCCAAGCCAAAATGCCACAGGGGAAAGAACTTAGCATTATGTGCTTGATTCCACTTCATTACTTCTAACCCTGTGATAGGATCCTTAGATTGTAAGCATCCGTTTGACAGGGACAGATGTGAATGACTTATCTGTGTAATGCACTGTGTAAAATGTGACAGCGCTAAAAAGATAAGAAGAGGAATTAGACATGTATCCAAATATCTAGTTCTAACGCTGAATAAACACTTACAACAGAACTGACCTGATAAATGTGTATTATTATTATTATGTCTGGCGTTAAGGAAAATAAAAACCGACCTTAAAAAAAAAAAAAAAAAGAAGAAAAGGACTCCAGAATACATGGAAAAAAATCAGGATGGGACGTCTGAAGACCGGAATTAAGGATTTTTTTTTAATGATTATCTACCGTTTAACGTAAAAATACTTTCACACTGATAAGCCAGATGCTAAGATCTTCGCTACTGTCCCGTCTGATAGTGCACGCTCGACTGTAATGTGGGAAAGAAGGCTAACCACTTTATGGAGGACAGACAGTAGTGCCTTTTAAGCTTACGGCATGAAGGTGAGGCTAGCGACTGTATTGGATGTATAAGCGAAGCTTAACCAATCAGGGAGCCAAGCCAAAATGCCACAGGGGAAAGAACTTAGCATTATGTGCTTGATTCCACTTCATTACTTCTAACCCTGTGATAGGATCCTTAGATTGTAAGCATCCGTTTGACAGGGACAGATGTGAATGACTTATCTGTGTAATGCACTGTGTAAAATGTGACAGCGCTAAAAAGATAAGAAGAGGAATTAGACATGTATCCAAATATCTAGTTCTAACGCTGAATAAACACTTACAACAGAACTGACCTGATAAATGTGTATTATTATTATTATATCTGGCGTAAAGGAAAATAAAAACCGACCTTAAAAAAAAAAAAAAAAAAAGAAAAGGACTCCAGAATACATGGAAAAAAATCAGGATGGGACGTCTGAAGACCGGAATTAAGGATTTTTTTTTAATGATTATCTACCGTTTAACGTAAAAATACTTTCACACTGATAAGCCAGATGCTAAGATCTTCGCTACTGTCCCGTCTGATAGTGCACGCTCGACTGTAATGTGGGAAAGAAGGCTAACCACTTTATGGAGGACAGACAGTAGTGCCTTTTAAGCTTACGGCATGAAGGTGAGGCTAGCGACTGTATTGGATGTATAAGCGAAGCTTAACCAATCAGGGAGCCAAGCCAAAATGCCACAGGGGAAAGAACTTAGCATTATGTGCTTGATTCCACTTCATTACTTCTAACCCTGTGATAGGATCCTTAGATTGTAAGCATCCGTTTGACAGGGACAGATGTGAATGACTTATCTGTGTAATGCACTGTGTAAAATGTGACAGCGCTAAAAAGATAAGAAGAGGAATTAGACATGTATCCAAATATCTAGTTCTAACGCTGAATAAACACTTACAACAGAACTGACCTGATAAATGTGTATTATTATTATTATATCTTGCGGAAAAGAAAAAAAAAAACAAACAAAAAAAAAAAAAAAAAAAGAAGAAAAGGACTCCAGAATACATGGAAAAAAATCAGGATGGGACGTCTGAAGACCGGAATTAAGGGTTTTTTTTTAATGATTATCTACCGTTTAACGTAAAAATACTTTCACACTGATAAGCCAGATGCTAAGATCTTCGCTACTGTCCCGTCTGATAGTGCACGCTCGACTGTAATGTGGGAAAGAAGGCTAACCACTTTATGGAGGACAGACAGTAGTGCCTTTTAAGCTTACGGCATGAAGGTGAGGCTAGCGACTGTATTGGATGTATAAGCGAAGCTTAACCAATCAGGGAGCCAAGCCAAAATGCCACAGGGGAAAGAACTTAGCATTATGTGCTTGATTCCACTTCATTACTTCTAACCCTGTGATAGGATCCTTAGATTGTAAGCATCCGTTTGACAGGGACAGATGTGAATGACTTATCTGTGTAATGCACTGTGTAAAATGTGACAGCGCTAAAAAGATAAGAAGAGGAATTAGACATGTATCCAAATATCTAGTTCTAACGCTGAATAAACACTTACAACAGAACTGACCTGATAAATGTGTATTATTATTATTAT
>R=1019/#DNA/forward
TGCTTAGGGATCATCATAAATTATCAAAACAGCACAAGTCAAATAATATCTGCCATAGAAGCAGATACAGCAAGACTGATTAATAATCAGAATATACAGACTGCACTGGGTCCTGTGTTGTCATGTAATCTAATGTGGATTTTATAGTTTTTGTATTGTTTAATACAAACTTTCTCCAACTCTCCAGAACCAGTGGCTGCAGCAAAATAATCCTCCAAATAGAATCCCAGTTTATCTGTTTAAATCTGGCTCCATGATCTTTGTCTCTGCAGCTGGAGTTGGAAACATTAAAGAAGATAAAAAGAAAAAAATAAAATCCAATTTTTACTTTATTTAATGAAAAAGAAACCTATCTCCAATATACTTTAATTAAAAAATCTGTACAGTTTTTATAAGAAACCTGACTGTATGCAGTGAAATTCCCCCTTCATTTACTTGCTCTGACTGCTGCAGATATGAATCTCTACATGGTCGCCGGCTGTTCTACAGGGAAACAAACAAAGCTGCTCAAGTTCTGGGAAGTCCCTCCCCCCTGCTGTTTGAAAGTATGATCCTTTCCCTGCAGAGCAGTTAGGGACCGTCTGAAGTTTCCTATCTGCAGCAGTCAGAGCAAGTAAATGAAGGGAGAATTTCACTGCATACAGTCAGGTTTCTTATAAAAACGGTAGACATTTTTTAATTAAAGTATATTGGAGATAGGTTTCTTTTTCATTAAAGAAAGTAAAAATGGGATTTTTTTTTTTT
>R=102/#DNA/reverse complemented
TACCGTATATACTCGAGTATAAGCCGTCCCGAGTATAAGCCGAGGTACCTAATTTTACCTCCAAAAACTGGGAAAGCTTATTGACTCGAGTATAAGCCTAGGGTGAGAAATGCAGCAGCTTCTGGTAAGTTTCAATCAAAAAATTGAGGGTTTCTGCTCCCATTGGAGGTGCCGGCGTCTCGTTTTTGGATGCCGGCGACCATTCTTGGACGCCGGCGAATATTCTTGGAGACTATTCTTGGACGCCGGCGACTATTCTTGGACGCCGGCGACTATTCTTAGGCGCCGGCGACTATTCTTAGACGTGGGCGAGTATTTTTGCACGTAGAGGGTGTTTAAAAATTTGGCGGGTTTTTAAGCATATCTTGTACTCTAATATATACGGTATATACT
>R=1020/#Retro/forward
ATGCTTGACAAAGGGGTCTGACCCCGAAACGTTGCACGTTTGCAGAATAAATACGCAAGGGTATAACCCTGCTGTTACTTGCCTTTGAGTGCCAGTGTTTTCTTGGATAGTTTGCTGAGGAGGGTGCCGATCCCTCCAACACCGTGCACCAGGCGCTGAACTGCTGAAGGCCAGGGTTGTGCGAGCGGGCTACAACACATTGC
>R=1022/#Retro/forward
ACTTATGCCCCTGAAGAAGCCGGTTTTCCGGTGAAACGCGTTGGGAGGCATAGGTGGACAGTGGGGGACTAGCTCCTTTCTGCTCCCTACGTAGTTAGGCAGATTCACTCTGGGAAAAGAAAGGAAGGGTGGTCTGGGCAAACGGTATGAGCGTCTGACCTGACTACTTACTGGGTAGTGCAATTTTTGTGGAAAACTTTCATGTTTGGTTACAAAAAGGCACAATTGTTCTTTGGCTAAGAAGTAGTGCCATCGATTTGTGGTATTCTAGAGTTAATTACTAACTACCAGAATTAATACTGAGCGTCTTAATATATGTATATATATAGATAAGAGCAAGGGGGTAATTTATATATACCCCATTATTGACTATACTTGTATAGATAGTGGCTGATTGGTTATCAGTGCACTATTTCCCCACTGGTCCATCCTATGTGTTTTTAAATTGTGTGTATTTTTATGGACATGGTCCAGCTTCATTGAGGAGGATCCCCAATGATGTGTCTTTGTAGTGTGAAGTTTTTTATGAGATTAATAAAAGTTGAGTTTTAATTGACTATTTACTTCAGCACCTGAACTAGTTAACTGGAGGATTGCAGGGGGGAGACATAAGTAATTATGTATTCCACCTTGCATTTCCTCAATTGATACATATGTTTGTTACAATTATTAAAAT
>R=1024/#DNA/reverse complemented
GGATTCTGCCTGTTTGATCAGGATTCGGCCGAATCCTTCTGCCCAGCCGAACCAAATCCTAATTTGCATATGCAAATTAGGGGCGGGGAGGGAAATCGCGTGACTTTTTGTCACAAAACAAGGAAGTAAAAAATGTTTTCCCCTTCCCACCCCTAATTTGCATATGCAAATTAGGATTCGGTTCGGTATTCGGCCGAATCTTTCGCGAAGGATTCAGGGGTTCGGCCGAATCCAAAATAGTGGATTCGGTGCATCCCTAAT
>R=1025/#DNA/forward
TACCGTATATACTCGCGTATAAGCCGAGTTTTTCAGCACCCAAAATGTGCTGAAAAACTCGACCTCGGCTTATACGCGGGTCATACGCCAATCCCTCACCGGATCCCTCACCTCCCTCTCCCATAGCGCATCAGGACTCTGTGACTGACTGTCACGATCGCCGCCCGGAGCAGGTCCAGGAGCTCCGGGCGGCGCGTCCTTCCCTGCCGGCGTCCCTCCAAAATGGCGGCGCCCATGGCCGCCACGTGGGTAGCGGCGCCGGCGCCTCTACCCACGTGGCGGCCATGGGCGCCGCCATTTTGGAAGGACGCCGGCAGGGAAGGACGCGCCGCCCGGAGCTCCTGGACCTGCTCCGGGCGGCGATCGTGACAGTCAGTCACAGAGTCCTGATGCGCTATGGGAGAGGGAGGTGAGGGATCCGGTGAGGGATTGGCGTATATACGGAGTATATATGGGAGAGGGAGGTGAGGGATCCGGTGAGGGATTGGCGTATGACCCGCGTATAAGCCGAGGTCGAGTTTTTCAGCACATTTTGGGTGCTGAAAAACTCGGCTTATACGCGAGTATATACGGTA
>R=1027/#DNA/forward
TTTATAAAAATTTTATTAAAAATTATTTTAAAAAAATTTTAAATAATTTAAATTAAATTATAATTATATGAATTGATTTGAATTTATTTAAAAGTAAAAGAATAGATGTTTCGTTTCAGCTTAAAAAATTAAAATTTTAGGGTTAAAATTTAGGATCATTGATTTATACGTCATATCCTTTTTACCTTTTTAATTTCTGTTCACGGCTGTTTTCAATTATGCCTATGACTAAGTATCTTCGGATACGAAACGCGTAAGGTTTATTGTTTTAGCTGTTTGAATAAAGACTTTTAATTACATCGATTGGCCCATGGAGTGCGTGCTTCTTCGCTATCTACATTGAATTACTCCCCCAGCTACGGGTTCGGGGCGCTGCACCCGGGCCACCCAACATCTTCGGTGAGTTTTCATATATACAAGATTGCTGTGATTAAAACTTGTATGCTGTGTACTGGTTGAAGCTACACCCTACAACGATAGACCCAGGGTTTTTACACCTGGGTCCTACTCTGCGCTGGGTGAGCCGTTAATTTTATTTTTTT
>R=1028/#LINE/forward/ORFs: -2..2007:+1
TTTGAACATGTATTGTTAAATGAGGCAGAAAAATTGTGGGATGGTTTGGATCTGAATAAAATGAGGCAAAATATCACAAAACAGGACAGAATAGCCATTAATTCCCTCCGTGATAATAAGAACATCATTATTAAGAAAGCGGATAAAGGGGGTGCCACGGTTATTTTAGATAAGGATGCCTATGTAGCAGAAGCCCAATCCCAATTACAGGATGAGACCCACTATAGATCAGTACAAAATGACCCAACTTGGGACATAAAACGAAAAATTGATTTATGTGTGAATTCTGCGTTTGACACTGGTATAATTACTAAAAAGAATGTTGAATTTCTCACTGTTACACACCCAAAAATCCCGGTATTATACCTTTTACCCAAGGTTCACAAAAATTTGGAACATCCACCTGGTAGACCAATAGTGTCTGGGGTGGGCTCAGTGTTACAGCCCCTCTCCCAATTTGTTGATGTATACCTACAACAAATTGTTAAAAAGATCCCGCAGTGTCTGCGTGACACAACGGACTTTTTATGTAGACTAGATGACATTGGCCAAGTGTCCCCAGACTGGTTGCTTTGTAGCATTGACGTCCAGTCCTTATATACATCTATTCCCCATGAGGAGGGGATACATTATGTAGAGGAGGCATTACTTCAGACTAAGACCACACATCCTATGATATTTTTTCTATTGGAACTTTTGACCATTGTTCTAAAATGTAACTATTTCAGATTTGGCAGGGATTTCTACATACAAGTACAAGGGACCGCCATGGGTAGTAATTTAGCGCCCAGCTATGCCAACATCTTCATGGCGGCCCTGGAACATAAATTGATACTGTACAATCCACTATTTACAGATTGCATACATTGCTATTTTCGATATGTGGATGACATTTTCATCATATGGAAAAAGGGTGATGTTGAACTACAACAGTTCATTGAATTTATCAATACACACCATGGCTCCATAAAATTTACAGCCGAGTACAACAAATCTAGTATCCACTACTTAGATGTGGAGGTTTTCAATATAGATGGAAAAATATCCACAGACTTGTATTCTAAACCTGCTGAACGAAACAACATTTTACGCCCTGACAGCTATCATATGCCGAATACTATTAAAGGCATTCCGAAGGGCCAGTTCCTGAGGGTGAGACGTATATCCTCTAGTGATGAACGTTACCTGAGTAGTGCGAATAAACTGATTAATAAATTTGTGGAAAAGGGCTACGACTATAACTCATTATGTACAATAAGAGATGAGGTCCTTAAACAAGATAGAACTAGTCTTCTAAGGAAGACAAAGGACTCATTGGTTGTTGACCAAAGAATTCCGTTTGTGAGCCAATTTGGACCACTCAGTAAAAAACTTGAAAAATTGACTTTGCAACATTGGTCCATTTTACAAAGGGATCCTGTGGTTGGCAAACACTGTAAAACAGTCCCATTATTTTCCTATAAGAGAGGGAGAAATTTGGCGGACAAGTTGGTAAAGACTGATATCCATGGGACAGAGAATAAAACAAGATTTTTAAGCACTCCTAAGTTTGGCACATTCCCCTGCCTGGGCTGTGGGTGCTGTAGTTCCATAATCAAGGGTGACAGTATAACGCACCCTTTGAAGGGTTATAAGATCCCGATAAAAGCTTATTATACTTGTAATACGGATTTTGTGATTTATGCCCTTAAGTGCCCTTGTGGGAAAATGTACATTGGGCAAACATCGAGACAAATAAAAATTAGGATCAGGGAACATAAGTATTCTATTTCCAATTATGATCCAGAGAACAAAAAAACTCATACACCAGTCGGAAAACACTTTTATTTGCATAAGCACAATTCAGCAACATTAAGGTGGCTGGTTTTAGAGAAAGTTCAGTTACCCCAAAGAGGGGGAGATAGAAAACGTCTATTGCTACAAACTGAGGCAAGATGGATAGACAGAATGAATACAGTTGAACCAAGGGGAATGAACGAAGCTATGAGCTATAAATGCTTTTTATAATGGTTATATATAATTGAATTTCCATTTTTCTTACAGATACACTTTGGAATAATATACACTGTAATACTGAAAATGGCTTGACACTGGTAGGACAATACCTTGTTACTGTTTCAAACTTCTGCATATATTGTGTCAATATGTATTACCATCGCTACAAAACATTTGCAACTTTTGTTGGTGCTAATTACTAGTAGGCCACAAGATGGCAGTACTATTATTTTTAATATGTTTATATTAACCTGGCCACACTGTGGAGCTGGTATACAGTTGTTGGTGAGGTGAAGGGTTAAATAGCTTGCTGTTTCACTGGATTTTATGCACCTGATGAAGGCCGTTGTAGCCGAAACATGTTGTGCAGGAATTTCTGCAAAAAAAAAAATGAAATTTTAAAAAAAAAAAAAAGTGCTCTCCGGCTATTTTTTTTTTTATTTGTAACCTTTGCATTCTAGCACGGGGATTGCAGCACGTTGAGAAGCACACAAATACGGATGAATACATAAAGGACTATTTTATATTTG
>R=1029/#Retro/forward
ATCTTTATATACTTTTATATGTGTATACACTTTATAAGAAAAAACACTTCTGTCAATAATTTATGTAAATTGATTAATTGTTTCACCTATATATATCTTGTTCACTAATGATTCCGTATGCTTGAGAAAGGGGCGTGACCCCGAAACGTTGCACATTCCGCACTTTTTGAATTAAAGCAAGGGTTACCTGCTGCAAATGCTTTGTGTGCCAGTATCTTCTTTTCCTGATATATTTGGGAGGCTGCCGTGTCCTCTAATACTGAGCACCAAGCTATAATCGCCAAGGACTGCTGTGGGTGTGCGATCGCTCTATCTTGTTTCAGTAC
>R=103/#DNA/reverse complemented
GTTGGTCTTTTTGAATTCGAATTTCGAAGTTTTTTAAATTCGAAATTCGACCCTTGATAAATATGCCCCTAAATGT
>R=1030/#unclear/forward/ORFs: 702..2768:+3
GCTATCATTAATAAATGCTCCCTAGATCTAATGCTGGCCACCATGGAGCGTCTCCAAAAAGAATTACCTGCGATCAAACAACAGATTGCCTCACAGGAACTGGAGATGCGGAACTCCTTTCCTCCTGAGATTGTTGCAGAGGGGACCGAGAAGCTGACGGACCATGTACAGAAGTTCCGGAGTGAAGTGGAAGCGCGGAAGCGCTCTAAGTTCCAAAGAGATGCCGGCGACTACAGTACTGGTAATGTATACCGTTGGAACAGGCCCTCACATGACGGTATGGGTGGAAACAAGCGCAGTCTGGGAACCCACGGGGGACACAGAGCACATCCACCACGAGGTTATTCACCTACACGCCCTAGATCCGACTCCAACTCTACAACATCCTCTTTTTTAAGTGGATCACAAGCGACAGATGCGGCGTCCGAAGGAGAAGGCGCGCAGGGAGAAAACACAGAAGAAAAAAAGAGAGGCCGATCGGGAACCTACCGCAGGCGGAGATAGTGGTAAATATATCTAGCATCTCACTTACGCCAGACCAGCAACAAGTTCTAGCTAAGGGGCTATCCTATGCCCTAGTGACTGGCCCAGATTTCTTTCAGCTAGATCTAGAACTGTATCGTTTTTTCAGAGACATTAAATTAAAATCACAATTTGCAAAAAATACAAGTGATTGGGCTAACCCTTGTATTAACACCTTTATGGGACATTCTTTGGGATTGAAGACCCCTAGCACTTATAGACCCGATGAGGGTAATGTTTTTGTTGATGCATTTGTAACTCAAGTTAAACGTGATATGGTGAATTTGGAGGCTAAATATAGAAATGGGGAGCTACATAAAATACCTTATAACATTTCCGCTAGTGAATATAATGCATTGACAGCAATCAAACAGAATGATACGTTGATAGTTAAACCGGCGGATAAGGGCGGAGCCATAGTGATTATGGATAAGACTATGTACATTAGCGAAATAAAGCGACAATTACAAGACACTGATACTTATGACTGTGTTAAGGTTAACCCTTTATTTGCCATACAGAAAAAGGTAGAGCACCTTATCATGGATGCTCTACAGCTGAAAGTAATTGACCCTACATTAGCACAATTTTTCCAACAAACCGCCCCGGTTACCCCCATTTTCTATATATTGCCAAAAATTCACAAACGGCTAGATAATCCACCTGGCCGCCCAATTGTTTCTTGCATAAATTCTGTCTTGTCCCCGCTCTCTATCTTCGTTGACAAAATGATCAATGGTTATGTCTTGAAACATAGATCTTATTTGAAGGACACAAATGATTTTTTGCTGAAATTGGAAAAATTTAAACATGTTCCATCGCATGCGATCCTGGTCACGTTTGATGTGGAGAGCCTCTACACCTCCATCCCACATGATGGGGGCTTGGAGGCTGTCCGCATCGAACTGACTGAGGATCCAACCATGGATGGATCACAAAAAAAGTTTATAATGCAATGTCTCGAGTTAGTCCTATACAATAATTATTTTATGTTTCAAGACAGTTTCTTTACACAGAAAAGGGGTACGGCCATGGGTTCGAACGTGGCCCCGTCATATGCGAACATTTTCATGAATGAATTTGAACTAAAATTTATCTATCCAAACATATTATTTAAGCAACATTGTGTTGCGTGGTTTCGTTTTATCGACGACGTGTTCGCTATATGGACGGGGCCACCGTGTACCCTCAACTTATTCCACCAAGAGATCAACACTGCCTTACCCTTTATAAAATTTACCTTGAATTCTAACACTGAACAGATTGCATTTTTGGACACCTCTATTATAAGGAAGGGGGATACTCTGACTACGGATTTGTTTCGCAAATCCTCAGACAGAAATACTCTACTTCATTATAATTCATTCCACCCCATGCAAACTAAAAAATCGCTACCGAAATCACAATTTGTTCGCGTCAAGCGAATAGTGACAGAGAGTAGTTTGCAACAGGAGAGGTTGGATGAAATGGAAACAAATTTTCTCCAGAGAGGTTATCCCCCAGGGCTCCTCAAAAAACAACGTGAGGGAATTGAAGCCTCACATGCAAGTCTCCAATGTGACAACAAGGGGGAACCCAAACGTATCCCCTTTGTTTCTAAATTTAATACAGTGAGCCAAGAGGTAGCTAAAATCATACGAAAACATTGGGGCATATTGAGAGATGGGGTCCCTGAGGTAGAATTTTTCCAAAACATGCCACTCATGTCATACAAAAGGAACAATACCATAGGATCTACATTAGTAAAATCAGATTTGGGAGGATGTTCAAGGGAAGAACGGGTTTTGCGCCCTAGAAATATGGGCACCTTCCCTTGCCTGTCGTGTAACTGTTGCTCGAATGTTCTTAAAGGCGATGTTGTACATCATCCACGAAAGGGCACTCCGATAAAAATCCATGGTTTTTATACATGTAATACTACATTTGCAATCTATGCAATAAAGTGCCCATGTGGCCGACTTTATGTAGGGCAGACAACTCGTGCCATAAAAGACAGAATACGGGAACACAAATCTGCAGTGAAACTAAAAAAACTAGATCAAGCGGTTTCTAGTCATTTTGCTGAAAAGGGTCATGGGGTCCAGCAATTAAAGTTTCAGGTAATTGACAATATTCCAAAACTTCGGCGCGGCGGTGACCGTGTTAAAATGTTGCTAAAAAAGGAAGCACAATGGATACGTCGTCTAGAAACACTGGAACCCCATGGCCTTAATCGCGAATATGACTTACATCCCATATACCGATAGTATTTTAATGGTTGTTTTTAATATTAGTATTAAATCATTTTGTCCACAAACATTGGTCATTTTTATTGTCTTGCAGATACCATACTATGAGAATTAAATCCTTTACAGGAAGAATAGAATCTACAGGAAATAAGTGGATACTTTTCCATATATTATAATGTATCTGACAATGTTGCCTTTTTTCTTCTTTTTTTGTATCAATCAATTTTGATTGTTGGCCTCTAGAGGGCGATCTAATATGTGAGTATAAAACTGTGCAATCAGCAGTAATTCATTAACTTGACAAAAGGCCACATAGGCCTGAAACGTTGTTCATTTGAGATCCAAGCCAGAAAATCCAATAAAGGCTTTTTAAGATTATATACGATTTGGATGGTGCTGTGATTTCGTTTTGGAATTGTTTATCCGGTTGGAGTGGACAACCTTGCACGTGCACCTGTTTGATAAATTTGTGGTTTGGGTGAGTGCTGACCAATTGTTCCATT
>R=1032/#unclear/forward
GGCGATTTTCATTTTAGCCGGCGGAGGGCAGGGGGAAGGCAGTTCGGGGAGATTGTCGCCCCGAAGAAGAGGAGATTTGTCGCTGGGGCGACTAATCTCCCCGAATCTGCTCGTGTGGCCTGACCCTTAA
>R=1033/#DNA/reverse complemented
AAGAAGAAGCGATTTGTCGCTGGGCGACTAATCTCCCGAAATAGCAGCGTGTGTCTCTGCCCTTA
>R=1035/#unclear/forward
ATCCAAACTTGTAAACTCATTCCCCGCAATTACTTGTTTCGTATGAAAAAATGTTTAATTACTCACAGGAGGTGCTCCATGTAGGCCCTGCTGCAAACAAAAAGCCTTCTTAAATTCCAAAAAATATAGAACATGGGCACACTCCACATAATGCTTCTGCAGACAATCTTTTGAAAAAAACTTTTTTTATTTGTGAGATCCCAGCAAACGTTTCGGGGACATGCCCCTTCATCAAGTGCTACTTACAAAATGTGCAAACAAAAATTTTTAAAGGAAGGTGAACTATAAGCCCCACCTTCCTTAATTACACAATTGACATCATCAAGTTAATTAACATAGTGATAGAAAAATTTTATTTACATATATAAATATATTATAAAAAA
>R=1036/#DNA/forward
ATGGGCGAATAAATTTGCCAGGCACGAATTTGCGGCGAATTTCCGCGTTTCGCCGCCAGCGAATAAATTCGCGAAACTGCGGCGAAAATT
>R=1037/#unclear/forward
TTAAAGGGGTTGTTCACCTTCAAACAACTAGTTGTTTTCAGATAGATCACCAGAAATAACGACTTTTTCCAATTACTTTCTATTTTCTATGTGTGACTGTTTTTCTAATATTGAAGTGTAAAGTGTCATTTTTCACCTTCTGAAGCAGCTCTGGGGGGGGGGTCGGGGACGCTGTAAACTGTTCTAAATTGATACATTTAATTGATACATTTCTTATCTTTGTCCCTGCTGAGCAGAATCTCTGGGTTTCATTACAGGCAGCTGTTAGAATTGATACAATAGTTGCTAATACTCCAGAGATGCTGCTGAGAAATGTATCAACTAAATGTTGCAAAATTGTAACAGTTTAGAGTCTGCACCTGAATTACTGAGCTGCCAGACTCAAACACCAGAGACACGAACATTCAACTTTAAACTTAGATTTTGGAAAAACAGTAAAAAATAAAAAATGGAAAGTAATTGAAAAAAGTCTTTATTTCTGGGGAACAATCTGAAAACAAATGAATTGAAAAAAATGTTTAGAAGGTGAACAACCCCTTTAA
>R=1038/#LINE/reverse complemented
AGACACCTATGACTAAGTGCCGGAGGGTACGAAACGCGTAAGGTGGGCCATGTGGGGTCAGTATGTATCTATTTTTTAATGAAATTTAAATAAATATTTTTTTTTTACTAATGAAAAGCCTTGGGACATATATCTTTTGATATAATTTTTTGTTTGTTGATTCCTTGGGAACTGGGGCAAGTCCCTTTGGCTTGGTTGAAGATATACAGAAATCAGATGTGGATTCCCGACTAAATATTGATA
>R=1039/#DNA/forward
GCACAGTTTTGTGCGTTATTTAAGACGCGTTATTTAAGGAACGATTCATCAAAGTATTTTCGCATGCGCTAATAGACATATCACAAACGTTAATTCTACATTTCTGCACAGCAGTATTCTAATCGCATTGCGATACTTATAGAATAGAATTAATCCTAACGCATTATTCACTAACATCTTTTAAGCGATAAAAGCATAAAATAGTGCGATAATTACTGTGAAATTTAACACCTCCCAGGAGTAGGCGTTACTAAACAACATCAGATGGATTAATAGAGGAAGATGTAGTGAGGAGCTGTAGGGCAGCAATTAAAGACCTTTATGAGGAACTGGAGACTTACCTACAGCCACTAACACATTTTCATGATACCTTGGGCAGGTCCAGAATGCACTACGTTCTGTGTCATGGAATTATATTAAGTTTCCCAGGGAAAGGAATGACTAGAATACTGTAAAAAGAGACTTCTACTCTGCCAGTGGCATCCTGAATGTCTTAGGTGCTATAAATTGCACTAATAACGTGTGACAATAACAAATGCCATAAAATATCGCACAAAATAACGCATGCTATAAAATACCGCACACAATTCAGCTAAAATGAACGTAAAAATATCACTTCTTAAGTTAGACAAGTGAACTTTTAGTGAATCGATCGTTAATTCTAAAAATATAAGAAGTGATAAAATTTTTAAGGCATGCTATAAATAACACTCACTTTTTCGACCTTTAGTGAATCGGCCCC
>R=104/#DNA/forward
AGTAGAACCCCCATTTTACATTTTTCAGGGGACCAGAAAAAAATGATGTAAAATCCAGGAAAATGTAAAATCAGGGAAATGTATTATGCATAATATATAGGTGGGACCACAAAACAACAATGTAAAATGAGGGAAAACTTAAAATCAGGGGATGTAAAATTGAGGTTCTACTGTAT
>R=1041/#LINE/reverse complemented
AAGCTGGAAATAGAGGTCTACAGGAAACCTACCCACACAGACCAGTACCTGCTGTTTGACTCCCACCATCCACTAGATCACAAACTGGGGGTCATCAAAACTCTACATCACAGAGCAGACAAGATCCCCACCAGCACAGAGGCTAAGTTGAAAGAGATGGAACATCTCAGAGGGGCCCTGAAGACATGTGGGTATCCAGATTGGGCTTTTGTGAAAACCGGTAGAAAAAGAAGCAATAACACCAAGACTACCGGTGAAGGTGGAAAACAGGACAGGAGAAAGAACTTGGTCCTCCCATATGTAGCTGGGGTGTCGGAAAAACTTAGAAGGATTTTTAATAAACACCACATCCCTATCTGCTTTAAACCCAGCAACACACTGAGGCAGCAACTAGTTCACCCAAAAGACCCAACCCCAAAGCACAAGAAGAGTAACATTGTGTATGCAGTGCAGTGAGGAGTGCTCTGATTTGTATGTGGGAGAAACCAAACAACAGTTACACCAGCGTATGGCGCAGCACAGAAGAGCCAGCTCCTCTGGTCAGAACTCAGCCGTGTACCTACATCTAAAAGAAAAAGGACACACGTTTGAAGACTGCCAAGTCCAGATTCTAGACCGGGAGAGTGACTGGTTCAAAAGAGGTGTTAAAGAAGCCATATATGTAAAAACTGAAAAACCAAGTTTGAATAGAGGCAGGGGGGGGGTGATCTATTGTCTGCCACATACAATGCTGTTTTGGCACCTCTCCCTGGAAGGTTTAATAACACATCAAAGCTCCAATCTTGCTAATACAATCAACACCTAATTTAATGACATCATTGTGGATTATGATAAACAGATTATGCTGATTGGAGCAACATTCCAGAGGATATATAGCGAAGCAAGATCCTATGTACAAGTTATTCTGAATTGAGAAAGCCAGTTGGATGACTGGTGAAACGTCTTCAAGAAAAACACAGCAAGTCCAGTTGATTTGACTTATTTCTATAGATATA
>R=1042/#DNA/reverse complemented
TTTTCGCTGGAAAGATGTTGCCATAGCAACATATAAACAAATAGGACAGAGAAGCGGAAGGGAGGAATACGTAACCGGATCCGCTGTCTCTTCATAAGGCGACATGCGCACTGACAGTTTTGAAGCCCTTGAGGAAGTCAGTAGACGAAACGCGTCGGGCAGTGACGTCATCCACGAGCGCACTGGGACACACGAGGCGGTCGAGACGCCGGCAATAACATCTATACCGGCTGCCTAAGTGACTCCAACAGATGGCGAACTGGTGACTTTTGTTTTAATGCGAAAATTTTAACAGCAATATTGTGAGTGTGATTTTAATGTTATTTTTGGGATTAAAAAAGTGACGATTTTACACTATGTCAGCGCATTGTTTTTAAGCCACAGAGGCTGGAGAGAATTGAGGGGATGATCGTCTAACTATCTTTCTAAACGCCCAAACTTCGTTTAAACGTTCGTGAGTATTCTCACTTAATACCCCCTTAGTGTGTAAATTTTAAACACGGCAAATAGTATAATCTGGAGAAGGCACTTTTTTAGAAATATTCTAATTTCACAAGTGGTGTATTGAATATATTTATAAAATAATACACAATATTTGAATTTTATTTTTTTTCTCTTTTTTTTGTCTATACCTCGTGCTGGATGAGCGCTGGTTTCCTTTCGCAACTATGAATTGAATTTTTCTACAAGTCTGAGGGAGAACAGACATTTTTGGGAACCGGCAGAGGAAGCGGACCACCAGAACCTTTGATATCCTTTTTTTT
>R=1043/#Retro/reverse complemented
ATATATATATATATATATATATATATATATATATATATATATATATATATATATATATATATATATATATATAAAGCCATTGGTTGCCGGCACTCACCTCCGCCATTAGATAATTATGCCGGGTGCTATACATATATAAATATAAAGTCCAAAAATAAAAGGAAGCACTCACGGCATAAAGGTTGTTAGAAGTCCTTTACTGAATCATATAAACATCTACGCGTTTCGGTACCTCAAGGGACCGTCATCAGGATGT
>R=1044/#LINE/forward
GCCATAGACATGCAGATTTTACCCTATGTCGGACGAACGATCGTTCGTTCCAATCTCCCGACCTGCAACTAACCATTCAGATTAAATAAAGTAGTAAAAAAAAAAAATAACACAATGTTCTGGCCATTAAATGACAGACAGCAATCGTATGAAAGTTATGTCCAACAAATAGTAGTGACAGTCACCCATTGATATCGTCAGATAGGCAATACATACAGAGAAATTATCGTTAGCCGATATAAATCTTTTAACCTGTCCGATCGACTAAACGACCGATCGCCATGGTACGAAAAATGTCGGGACACTCCACACATGGTCCAAAAATCATACAAA
>R=1045/#LINE/forward
TCTTTTAATACTAATGGATTATTTATTACTTTACACAATAGCATGCTAATTTTTCCCTTAGCTGGTTAACATAACCAGCTTTTGGGTTTTTGTCCTTATAGAAGGGATCCCTTCAGTTTCATATGCAGCGCTGCTTTTTTTTTTAAATGTTTTTAATTCTATTTGATCAATATGGCATGGTGGTGAATAAAAATTGCTTTTTATTTTATTTTGATATTTAATTATTTTTATTATTTTTAGATCGTTTCTGACACTTGTAGTGTGGGGATAAGTCCCTTGTGTTTTTTTTTTTTATATATTTTTAATTTAGTGGACACCCCAACACTAGTAGTCTGTTATTATCTTATTAAGCCTCATCTGAGTCATTTTTGTATTTGTT
>R=1046/#LINE/forward
ATACTGCATCACACCTCCCCCTTTTTGAAATGTGGGTGAGACCATGTGAGGCAGCAACCAAATATGGTAACAGAGCACGGGGTGCGACAGGGCAATCGCCTAAGCGCAAAAAAGAAACATCACCTTCTGGAGTTTTGCAACCTGCTTTGGTAGTCAGATTAGGCACTACCGGATGGGATGCAATAACAACTTTAACTGCAGTGAGATCCTGAACAAAACAACACTCATTCTTGCCGGGCTTTTTAATTGGCAAGATGGGCTGATCTTGTGAATTAACACTCCCCTGTCAAGTAACCCTTGAATGACTGGGCGAATCCCCTCTCCTTGCGCCCTGGACAGTGGGTGCTATGGGATTTTGGGGAGGGGGGGCCGTGGGTCTACTTGTTTGGACACAGGTGGGATGGATGACATCAACTAGATATCCGTCGGTGATAAAGCCCATACATCACTTAGGACACATTGTAATTCGGGAGGTACGGAAGGTTCCTCCTTAGACATTTCTTTTAGTGACAAAAGATTTGCTGTATCTGGGGCATTAGTCATCTCAGACACTTACTGAGGTGGGACAGAGACACACACACTCAATCCGGAATGCAGTATATGGTGCACCCTAGTTTACAAAGGATGTCCCTACCTATGAAACTGTCAGGGATGGGGGCACTGATAAGAAAGGCAGCTTGTGTAGATACGGGACCCCTACTTGGGCTGGGTTAGCAGGGTTAGTGTCCCAATTCATTTTAGCTAGCAGATGTTGGTAATCCGCTGGACCACACACATGTATGATTACAACTAACATATCAGTCCAATTAGGGTTATGGGCACTATGGATAAACAAGAGTTCCTGTCCAAATTTGTGTGGATTAGTACGGGGCTGTGGAACGTCTTGAAAAATCCTTCTAAGATTTGGTGCTGTCCATGGAATGAGCTTTCTGTCTGTGTTAATGAGACGTGCTGCAGGGCCCCCCTCCTCCCCCCCTTTTTCTCTACGGGCGGGGTAGAGCTTGGCTGCGGGGCTGAGAACTGCCTGTATCAGCGCTGCTGTTTTCAGCACTGAAAGATAAATTGTCTCTTCTCACTATTCTCTATTTTTGTACTTTATCCCTGTTCTAGCAGCTTTTCTTTTTCTTCTCTTTGCTTTCTACTTTATCTCTCACTCTAGCTTTCTAGCTTCCTCATCTTTTGTGATTGTGTAAGAGGTTTGATTGGTATTTGATTCGGGTTGGCTGCTATTCTATTAAGCGGATGGTCGCCAAAGGCAATTAACCATCCGGGTGGTTATAAGGCACTTTCCTGATCTCACCAACATGTCCCTTCCCAGTAAGTTGAATGGACAATGGGAAGAGAGAATGAACTGATTAAGAATAGTCTGTTGAATGTCAGGGTCAGTTACGGCTAATAGTGGGGACAAGTATACTTTATCTAATTGTCCCCCTGCTATTCTTAGAAAAGTAAATTCCTCAGTTCTTTGGATAGTTGGCACATCAGGGGGGTGTATAAGGAATCTACATGCCCCAGTGTCACATAGGAAGGTAATGGATTTTCCCCCAACTTCAAGTGTGAGTTGGGGTTTCGACTTACATAAGAGACTACATTCTATGTCTTCTATATTAAGAATTATCCTCAGTTATTTATAGGGGAATGTATACTCTCAGATAGTCATGCCTCCCCAAGGGGGCTCCTGTCATCCCCATTGCTCAATTCTGCTCGGCATTCTCTAGGAAAATGCCCCGGTTTCTCACAATGAAAAAACCTAATTTCTCCTACGTCTTTTACTTACAGTATTTCCCTTTCTCGCTTGTCATCTCAATGGGGTCTGAACCCCCCCTTCTCTCTGCCTATCTCGTCCTCTATCCTGCTTTACCACATACACATCTTCCTCTACTAAAACACATAGTTTAACCCTCGTTTTTTTTTTTTTTTTGTTTTTTGGAGATGTCTTTCAGCATGTCTGGCATATTCATGGACTGCTTGCAAACTGGCTACCCAGTGGTCTACCATATGTTGACTCACAAAACTGCAAAGACATCCTCATAGGAATGCATTTTTTAGTTGTAGCTCATAAGGACTATCATTTACCATGCCCTGATCTGGTATAGGCACACCACTATATGTGTCAAAGACTTCCTTCAGTTTACAATAATATCAATCCACAATCCCTTAATTATCTTATTACCTGACATATAGTTGATCTTGTACCTTGCCTTTCTTGGCATTCCTTTCTTTATTTTCCCTCCTATTACATTCCTCATAATATTGCATTGGAAAGAAACTTATAACTTCACAATAACGTATTTGCATAATGCTTTTACATTACATGTCTGATGCCCAATGCTCCTGTATGAGGAGGCTGCCATATTTGTGCAGCAGGAGGCCGTTAGCATTAGAGTCTCTAACTGACAGGCTGACAAAACAGTCAGGTTGGCAAAACAGTCAGGTTTAGAAACTTCATATAATAATTACCTACAAAAAAAAACCACCCAGAAAAAAGAAA
>R=1047/#DNA/forward
TGACGTCACGCGCATCACGTAGGGGGCGTGTTTAGGTCCGGTGCCTAGGGCAGCATCGGACCTAAATACAGTCCTG
>R=1048/#LTR/forward/ORFs: -1..2188:+2 3851..4606:+2
GGCGTCCGGTTCCGAGGTGCTGGAGGGGCTCAGGTTGGCGCTATCGGGCCATGATGGTGAGCGGATTAGACGGGAGCTGTTGTCCCTGCTCGGGCCCTCGCAGGGGAGGGCTGCACCGGAGGCAGAGGCTGGAGCCGGTCGGAGGAGGCCGCAACGCAGGGCCAGGCCGCCTGAACGCCTTAGCCCTGACGGTGGGAGTGGGAGACGGCGGCGGAGCTTATCCCCTACAGCGGGGACATCCGGTCTGCAGGAGGCGCGGAGCGAGGGAAGACGGAGCGCACGTGTGCGCACTGGCAGGCAAGTGGCGTGTGGGGAGACAGGGCCTCAGGCGGTGCGGCGGAGCAGCAGGGGGAGGCGCACGTCCGTGCGCTCCGGCGGCCAGGTGGGGACTGCGGCCTCGGGCCCCGGTGCTTCAGGTAAGGCACCGGCAGGCTCCGGGGGCGGGGCCAGGACAAGGGACAGGACCCAGGGGCCTCAGGCAGCCATGGATCAACGGGGCATGGTGCGCAGGCAGGCGCAGCTGGACGCTGGCGGCACCCCCTGGGGGGGGGTAGGAGCAGGTGAGGCAGAGGGGATCGGCAGGGCTGCTGCAGGGTCTGGTGTGGCTAGGGCTGGGGTGGCAGCCACGGGTTCAGTGACCATGGAGGAGCTGACGGATGCCACAGGGGGCACTATGGGGGCTGAGGTGCCTGTCCGGTTGGAACCAGCGGAGCAGAGGGACCTTGGTGGGTGCCCCTCACCTGGGGGGGTACGGGACAGGAGCAGGTCCTCTTCAGTCCGGGTGGCAGGAAGGGATACTTCCCATGGCCGAGATGATTCGGGTGATCGGTGGAGGGAGTCGAGGAGCATGAGGAGGGGGCGCACCAGGTCCAGGAGTCGGGCACGCAGTGGCTCCAGGGATTGGGGGAGGATGGATGCCGGCAGGCGGAGGCGGGGTCACAGGCCGGAGTACGAGAGGGGTGGGCGCTCACCCGTACATATGCGTGCCACTTCTTCTTGTCGCTTCTCTCCTCCTAGGTCATCAGGTCGGCAGGAGGGGCGGCGTTCCTCTCGGGAACCTCGGTCCAGGAGTCGGGATCACGGACCGGCGCGGAGGCCAGAGACGAGGGATGTCGGATCTGGTGGAGCGACGGCCCCGCGTGGTGATGCAGTGAGTGGGTCAGGCGGTGAGTGCTCCAGTGGTGCCAGGGGTACGAGGGACGCACAGGGGTTGTTGCTTGGATTGAAGGAGCTTTTGAGTAGTTGGGAGGCGGGGGGTTCCCAGGCAGGGATATCTCGGGCGTGGGTGCAGGGAGCAACGGAGAGGCTGCCGGACTCACAGATAGGGTCTACCCCCGCAACAGGTGGCCCGTCAGCGGGGGCACCGGTCGAGGCGGCGGTTGTAGTGGCGACTCCGGAGGGCGTCGGGTTGCGGCAAGATAAGGTGGGGGGTGATCAGCCGGTACCCGGGTCGGTTCCTGAGGCAGCCCGACAGGGGGCTTATGTTTCGTTTACGGGTCCATTGGGGGCGCATGTTAAAAAGGAAGTGAAGGAGAAGATCTGGAAGGGGGAGTTTGTGGAGATTTTCTCCCTTCTCCCCCTAGAGGAGTCGGTTGAGTTAAAGGAGGATGACAAAAAAGATGGGAAAAAGGAGGAGGAGGAGAGGAGCAAGAGGTATAGGAAGCTTCCGAAGACTTTCGGAAATTGGCTTCGGGCTTTCTGCATCTTAGCCAGCGTGATCGGGGAAAAGCATCCTGAGCATTGCTCGTCCCTGTTTAGTTATGTAGACGGGATTTGGGAGGCCTTCAGGGTATATGGGGGTTTGGCGTGGTGGCGCTATGATGAACAGTTTCGCCAGCGGTTAGCGGCCAACCCGGGGATGCGATGGGATCAGCTTGACATGCCACTCTGGTTGCGGTTGATGACGGCACAAAAGACGAACCCCTTTCAGAGAGGCGCCGGGGGGACACAGCAGGGGTCCTCACCGGCGGGGTACAAACCTGGTTACTGTTGGCAGTTTAATGAGGGACAGTGCAAGTGGGGTGGCTCTTGTAGATTCAAGCATGAGTGTTCCGGTTGTGGGGGTGCACACGCCTACGCCAGATGTTTCAAGAAAGGGAAAGCCGGATTTAAGCCAGGCGAGGCTAGCAAAGGGGAGGACGCCGGTGAACCTCGCCGCGATGCGGCCGTGGTTAGATCGGTACGGTAGGAAAGGGGATGCGGAGCTACTGCGGAAGGGGTTCGGTGAGGGGTTTCGGATTCCATTCCAATCTAGGGCGCGGGGGGAGGTCCATGGGAATCTCCGGTCGGTGGCTGGCAATTTAGAGATAGTGCGTCAGAAATTACATAAGGAGGTGGAGCTTGGCCGGATGGCCGGCCCATTTGCAGCCTCCCCTTTGGCGGACCTGAGAGTGTCGCCATTGGGGGTGGTTCCTAAAAAGGAGCCAGGGAAGTTCCGCTTGATTCATCATTTATCTTACCCCAAAGGCATGTCGGTGAATGATGATATTGACCCGGAACTTTGCTCGGTATCGTACACGTCCTTTGATCAGGCGGTGGCGGTGGTCAAAAAAGCAGGGTCGGGGGCGTGGTTGGCTAAGGCAGACATAGAATCGGCGTTCCGATTGTTGCCCATTCACCCGGATTGCCATCACTTACTGGGATGTGCGTTTGAGGGTTTTTATTACGTTGATCTGTGTCTGCCTATGGGATGCTCGATTTCGTGCGCTTACTTCGAGAAGTTTAGTTCGTTCTTGGAGTGGGTGGTGCGGCGCCGAGCGAGCTCTGACGGTTTAGTACACTATCTCGACGATTTTCTGTGCGTCGGTCCGGCCAATTCTGATGAGTGTTTCCATATTCTAGATACTCTTCAGGAAGTGACTGGGGAGTTTGGGGTCCCATTAGCGCCTGAAAAAACGGTGGGCCCGGTGACCTGCCTCTGTTTCCTAGGTTTGGAGATTGACACAATGGCGGGCGAATGTAGGCTACCTCCGGATAAGTTGACTGACTTGACTAATTGTGTGTGCCATTTGGCACGGAAGCGCAAGGCGACGGTTAGGGAGGTTCAGTCTTTGTTGGGCAAGCTCAATTTTGCTTGCCGAGTGATCGTGATGGGCAGAGTTTTCTGTCGCAGGCTGGGCAAGCTGTTGGCGGGCGCAGTGGCCCCCCACCATCACATCAGGTTGCCCCGGGAGGTGAGGGATGACTTGCGGATTTGGCGGCGGTTCTTGGGCACGTTTAATGGGAAGTTGATGTTCCCTGAGGAGGAGGTGACCTGTCAGGAACTGCAGCTCTTCACGGATGCAGCGGGTGGCTGTGGTTTCGGTGCCTATTTAGGAGGAAAATGGTGTGCTGAACCGTGGCCCAAGGAGTGGCGGGAGCTGGGTTTGACAAAGAACTTATGTTTCTTAGAGATGTTCCCAATTGTGATTGCTCTATTTCTGTGGGGGGACGTGCTGGCCAACAGGAGGGTGATCTTTACCACGGACAATATGGGAGTAGTGCAAGCTATTAACAGGCAGTCGGCTTCCTCGATTGAGGTGGTGCGACTTTTGAGGATTTTGGTGTTGCGCTGCTTACAGTTAAATGTGGGTTTCCGGGCGGTTCACCTTGAAGGGGTGAGAAATGAGATTGCAGATGCTTTGTCTCGATTCCAGTGGGACCGCTTTCGACGCTTGGCTTCGGGAGCGGACAGAGAAGGCCATCCTTTCCCAGCGGGTCTCTGGGCCATCGGGACGACAGGATTGGAGGGTTGGTGAGATCCTCGGTGGCGGAATCGACTTGGGCCTCATATGGTAAGGTCTGGGAGGAGTGGCAGCAGTTAATCGATTGGGCCGGGAGAGCGGAATACCCACAGGGTGGACAGGATTTAATGTTGTGGTGGGTGTACTGGATGGCGGAAAGGGGTAAGTCGACAGCCCAGATCGAGAAAAGCATGTCGGCACTGGCCTTTCTGTTCAAATTAAAGGGGGGGGAGGATTTCACAAAAAGTTTCGTCATCAGACAAGCTGTAAAGGGGTTGAAGAAGGGGCGCACAAGACAGGACACACGTAGACCTGTGACAGTGGGGTTGCTGGAGAGTTTAGTGCAGGTTTTGGGGGACATTTGTTTTTCGCACTACGAAGTGACTTTGTTCAGGGCCGCTTTTGTCCTGGCATTTTTTGGTGCCTTCAGGGTGGGAGAGTTGGTGAGTCATAGCAAAAAGGTACCTGGGGGGCTTCAATTGGGGGACGTGGAAATTGGGGATGACAGGGTGGATATATGGCTCAGACGGTCCAAAACGGATCAGGCGGGAAAAGGTAAGAAAATTGTTTTGTATGCATTACGTGGGGGGTCTGTTTGCCCATGGTTTCACTTGCGTCAGTGGTTGGCATCCCGTACTGGGCTTCCGGGTCCATTGTTGATCCATGAGGATGGCACACCACTGACCAGGTACCAGTTCATAAGGATTTTCCGGCTGGGATTGGGGAGGTTGAACAGGCTCCCGCTTGAGTATTGTTCTCATTCTTTTCGGATCGGGGCAGCCACGGAGGCAGCACGACTTGGGTTAAGTGAAGGGGTGGTCAAACGGATTGGCCGGTGGGAGTCGAAAAGGTTTCAGTGCTACATAAGGCCAAAATTGGTTTAAAAAGGGTTGATTATGTGGGGTTGCCGGAATTTTGATTAAAAGTGGGATGTTGTTTTGTTCACATGTGTGGTTGTGGTTTGTTATTTCTTAAGGTGGATGTCTACAAGTCTGGATTCTTGGACATTCCTTTGTGCGCTGGGCGGAACGGAGAGCTGCAGTTCGGAGGAGGGGTCGGCAGCTGGGTTTTCCGGACCGTTTGGTCGAAGTTAAGTGGTTTGGCTTCCCTGGCTTGTTGTGGCCTGGTGTATTTGATAAAGTGGTAAGTTTGTCGGCAACGGAAACGCACCCCCACGTATTGGTTGTGCATGTGGGTGGTAATGACATGGGCATAATGTGCCAGAGGGATTTGGTGAGGCAGATGAAAATTGATATCGACAAGATTCGGTCATTGTTTGTGGGAGTGGTTATTGTGTGGTCGGAAATGATACCCAGGTAGGTGTGGAGATGCGCGAGGCATCAATCGCCAATGGGAGAGAGTTGGAGAGGAAGTGACCAATGACTAAGTGATTGTAGAGGGAGTTAAGGTGTAGTGGTGGTAGGGATTAAGGGATTTGGCGGGTTGTAAGGGGGCATTAAAGGGGGGATGGGGTAAACTTTTAAAAAGGGGGGAAAGAGCGGGAGATCCCTTTACCTGTAGATGGCGCGGGAAGGACAACGTCTCTCCCTCCCGCGCTCTCGGGAGCTGGGGGGGTGGATGGTTATGTCGCGCAATGGCATAGTGGGGCTGCCCTACTGGGTAGCCAAAAAGGGGGCTGGAAGGTAAAGTGAGGTTGGTTGGATAGGCCTGGGGCGAGGCTCAGGGGGCAAGGAGGCACCGTAAGTGAGGAAACAGGTGACGGAGTCTTAGCCTTAGGCTGGTTAATGGGTTTTGACTAAGAAGGGTTTGGGAAGTTATTGTAAACATTGTTAATTGTTATGTGCAGCCTTCAGCGGCTA
>R=1049/#LINE/forward
CACTTGATAAAGGGCCAACGCCCGAAACATGTTGTGGAGCATTTTTCCCCAATAAAAGCACTTTGCAGTCATAGCTACTGCCTTGGATTTGTCCTGCTTTCTATTATAATACTGACTGTATCAATTTGGGTGTGGACACAGGACACCTTGCAGGAGAATCCACCTACATATACTAAAGGTGAGCTACAGCCTATTTATAATTGATTTA
>R=105/#DNA/forward
TTAAAGGAGACATTTTGTGTAAAAAATAAGAATGTACCAGTGCATTATACTCATTTAGATATAGAAGAATTGTGCTTAAAAAAGTAGTGTTTCAGGCTGATTTATTGAATATTTCTGCAAAAACCCTAATAATCCCTCCCTTCTCTTCCACTTCCTGCTCCCTCAATTCCCAGGCTGTGCAGGGGAGCCGGCGGCACTCAGCTCACTGCACTGTAGGACAGGAACCAATCAGCAGCTAGCAGGACCTGATAGGGAACTGAAGCCTGTCTGTGCTTGTGTGACTGCAGGGCTGTGATTGGCTGTCCCCCTCCTACTGTGCTTCTGGCAGGGACCGTTAGGACACGCCCACCCCTCATTTGAAACACAGACAGGGACCAGAGAACATCTATAGGGAGCTCCAATAAAGGGGCTATTTTTAAAGATAATATTAATTTTTAGCACCATGTAAAAGCAACACCATATATTACTTATAATTGCCTACAAAATTAGGGTTTTTTCATTTATCCTATATGTCTCCTTTAA
>R=1050/#DNA/reverse complemented
CTTAAAGGACCAGTAACATCAAAAAATTTTTTTAAAAAATTCGTTAGAAAACAACGAAAAAAAACACCAAGACAAATTAAAATTTCAAAATTGCAAAGCCTTTATTAAGAAATAACTTACTGAAACTCCACTTCCTGTCCTCTTCTGAAACGGCGATATGGCGACCATCCATAGTGCGGTGCTGGATTTGTCCTCCCTGGCTAGCTCCCATAGGCTTCTGACAGCAGGAAGACGGTGCTGGAAAGCAGACGGCTGGATGAAGAGCTGAAGTGCCCGGTGTGTTCCCGGAACATCCTTGTGCAGAGCAGCGCGCCTCTGGGGAGATCTTGCACGGACTCAGCCTCCTACTAATCCAGCCCTGCAGCAGCAGGCGATTCTTAGCGAGTGCCCCAGGCGGGTGGCAGGGCACACAGACATCGCAGACATCCCCTCTGGGACGCATCTATCAGCACAGGAGCGTTACATCGCAGGAGCGTTACAAGCGGTGTGCGGCTGGTGCCGGCCGGTGTCTGTGTGAGGCGCAAGAGTAAGCGCACACTGACAGCCTCTATCGCTCCGACTTGGAACCGGTACAATCCCAGCAGCCTCTCTCCAGAGCGGGACTAAGGAGGCTTCCGAGCAGCGGCGCGATGCAATCCGTGCATGAGAATGGCCGAGTGCTGCTGCTGCCTGTTAAAAAAGTGTGCGGCTGTCAGTGTGCGCTCACTCTTGCGCCTCACACAGACACCGGCCGGCACCAGCCGCACACCGCTTGTAACGCTCCTGCGATGTAACGCTCCTGTGCTGATAGAGGGGCCCAGAGGGGATGTCTGCGATGTCTGTGTGCCCCCCCCCCCCCGTGGGGCTCTCGCTAAGAATCGCCTGCTGCTGCAGGGCTGGGTTAGTAGGAGGCTGAGTCCGTGCAAGATCTCCCCAGAGGCGCGCTGCTCGGCACAAGGATGTAGCGGGAGCACACCGGGCACTTCAGCTCTTCATCCAGCCGGGCCGCTTTCCAGCACCGTCTTCCTGCTGTCAGAAGACTATGGGAGCTAGCCAGGGAGGACAAATCCAGCACCGCACTATGGATGGTCGCCATATCGCCGTTTCTGAAGAGGACAGGAAGTGGAGTTTCGGTAAGTTATTTCTTAATAAAGGCTTTGCAATTTTGAAATTTTAATTTGTCTTGGTGTTTTTTTTCGTTGTATTCTAACGAATTTTTTTAAAAAATTTTTTGATGTTACTGGTCCTTTAA
>R=1051/#LINE/reverse complemented
GGAGGAATAATTATTGAGGGTTATGTATGATAGATAGGGAATAAGTGAAGTATCAGGCAGCGTTTAAGTCAGGACCTTTTTGACATCCTCAAAGAATGTTTCATCAATGACACTAGCAACAGAGTTATAAATTTGAGCATAAATAGTTATTATATTGCTACAAAATAGTTATTAATAAACAGTGTCTTGATATATTGGTTTTAAACTTGTTTTTAGTTAATAATATATTGTTAGATTTAAGTGCAATGCATACCTTATAATGAAATACAAATGAATCTGTGGTTTCTATCTTGAAGGGAGTCGCTCTGTTTCTGACGAGCAGTAGACGTCAGAGCTACTATTGTTTCCCGCCAGATTGTGTGTATATAAGGCATGTTTATTGTAAAATGATCACTTTGAGAAAGGCCTCGGAGAGGCCGAAACGTTAATTATTTTTTTTTAATAAATAATTTTATTTTTTTATAAGACCTGTGAGTGCGGATTCTTTTGGAGTGTTATGGATAAATTTGTTGTTTCTGCACCCAGGCATACTAACTTCTTTTTTCGTGAGTGCCGGCATCCTGGTGGAATATATATATATATATATATATATATATATATATATATATATATATATATATATATATATATATATATATATATATATATATATATATA
>R=1053/#SINE/forward
TATGTTTGTGAAGATTCTCATTCATCCAGGTCATGGTATATCTGTAGAAATAAGTCAAATCAACTGGACTTGCTGTGTTTTTTTTTTAGAAGATTTTTCACCAGTCATCCAACTGGCTTTCTCAATTCAGAATAACTTGTAAAT
>R=1054/#DNA/forward
GCACGCATAAAAATTGTCGCGCGTCAAAATTATTCGGACGCCCATTGACTTTAATGCATTTGGACAAAATAGTCGCGCGTATAAAAATTGTCGCTCGTGTCAAAATTATT
>R=1055/#DNA/forward
AGCTTGATAAAAGGCCGCATATAGGCCTGAAACGTTGCTGACCGGGTTTGCCATGAAATTTTGAATAAAGGCATTTTTAAACTACATGGTGCTGTATGAAAAATTTTTTTTTTTCTATTCCTGGTGGAGGATGGACCACTGATGGTA
>R=1056/#unclear/forward
TCTCCAACAAACGAATTACCAGCTTATCCCCAATCTTTGCAATAGCAGGCACTCCTTTCAAAGGTCACACCGTATAGAACACAATTATCATCACAAAAAGAATAGTGAAAGGAAGCCATAGACTGCAGAGCTCTGCTGCGTTAGTGCTTTATTGTACACACGACATGTTTCGAGTCACATGGACCCTTTCTCAAGTG
>R=1057/#DNA/forward
GCTTCCTCTATAGCTAATAAAAAAACCCCCCCCCCCCCAGCCGCTCTCTTACCTGCGGCGAGGAAGGGGGACGCAAGTCGGGAGGGGGTGGGGGGGGGGGGGGGGGGGGGGGGGGGGGGGGGGGG
>R=1059/#DNA/forward
AAAGCAAATACACAAGGGGGGTTGTGGGAGCACCCGCATTGCTAAGTAAAAATATATAGAAGTATAAGGGAAGTGCTACTGGCATATCCAAATGGGTCAGTGCACATTCCCTGGGCCCCTGTCTAAGTAATTCAGTAGATATGCAAATGCATGTGTTAACAAAGACAGGGGTTTTTAGTTGCAAAGTTATGATCATAAAGTTGAAAAGCCACCATACCACGTCAAGGTAAACCCCATATGGCGGTCCCTAACTTGTTTACCTACCAGTCATAGTATTGAGGATCCTGTGTCTCTCTGCATAATAGCATTAGTAAAGTAAAAAGTAAAAGTCTGCTGAACCTTGGTTTCTGGAGGGCTAAATCCTCCCCCGCTGCTGAATTGCAGCTTTTAAGAGAGAGTGATTGCCCAAACCAACGCCCATTTTTGACAAAAATGTATAAATATGGTGCAGTTAAAAGCATAGGGCCACTATTAATTAATAGGGGTGGGTATGGGGGGTGCTACAAGCCACAAGAAGCTTAGCCAAAGCTACAGGCTGTAAAAGCAAATACACAAGGGGGGTTGTGGGAGCACCCGCATTGCTAAGTAAAAATATATATAAGTATAAGGGAAGTGCTACTGGCATATCCAAATGGGTCAGTGCACATTCCCTGGGCCCCTGTCTAAGTAATTCAGTAGATATGCAAATGCATGTGTTAACAAAGACAGGGGTTTTTAGTTGCAAAGTTATGATCATAAAGTTGAAAAGCCACCATACCACGTCAAGGTAAACCCCATATGGCGGTCCCTAACTTGTTTACCTACCAGTCATAGTATTGAGGATCCTGTGTCTCTCTGCATAATAGCATTAGTAAAGTAAAAAGTAAAAGTCTGCTGAACCTTGGTTTCTGGAGGGCTAAATCCTCCCCCGCTGCTGAATTGCAGCTTTTAAGAGAGAGTGATTGCCCAAACCAACGCCCATTTT
>R=1060/#DNA/forward
TTTTTGGGCAAAACCCTCTGAAAAAAACTCAAACATCATGAAGGCTATTAACATCTTCAAATGGTTCAAGGGACCTCTGCCATTGACTCCTACATGACCTTGACAGGTTTTAGATGGTGTATTTTTAGATTTAAGCTATTTCCAGGGTCGGGGTATAATAAATCTTAAAAAATTTAAGTTTTTT
>R=1062/#DNA/reverse complemented
GATTTTACTTTGAGGGTCGAATTCGAGGGTTTATTAACCCTCGATATTCGACCCTTAGTAAATGTGCCCCTAAGTGT
>R=1063/#DNA/forward
AAAAAAACTAAAATTTTTCGAGATTTATTATACCCCGAGGCTGCAAAAAGTCAGAATCCGAAAATACTCCATCTTCAACCTGTCGAGGTCCTGTAGAAGTCAATGGCAGAGGTCCTATTTGCAATTTGAAGATATTATTGTCTGCGCTGGGTTTCGTACGATAATCCGAACATTTCGGGCTTTTCCGCCGATTTCACAAAAAATTCAGACTTTTCAGGCGTCAAATCTGAAAAATTCAGATTTTTCATGTGACAATCCGAAAAAGTTGCGGTTTTTGT
>R=1065/#LINE/forward
TTTTAGATTGTAAGCTCTTTTGGGCAGGGCCCTCTTCACCTTTTGTATCGGTTATTGGTTGCTATGTATGTAATTCTGTATGTTCTTTGTATAAACCCATTTATTTTACAGTGCTGCGGAATATGTTGGTGCTCTAAAAATACATATTAATAATAATAATAATAATAATA
>R=1067/#Retro/reverse complemented
TCCAAGATGGCGATGGCGTCCAAGATGGCGATGGCGTCCAAGATGGCGACTCCCTGCCTCTCCATGTGGATCCTGCTGGTCGCAGCCCTCTGACGCCAGCGCTTTCCCGCCGCCGACTGGTCGCCGGCGTCGGAATGGGCGCCGGCGTCTGAACGCCAGCGTCGGGACGCCAGCGTCAGCGTCATGACGCCATTGCGCCCAACTTTTGGCGCCAAACCTGGCCTATATAAAGCCTTCTGGACACTGCAAACATTGCCCAAGTATAGGTTTAACTTCGTGTATTCCTGGGTGTGTTATTACTGATTGATTCCTGTGTACCAACCTTGCCTGTTATTTCGGATTGACCCTTCGCTGCCTGGATTGAACTATTGCCTGGACTTTGACTACTCTCTTGCCTCACCCTTCTGATACCACGAACTTTGGTTTAACTACCTGCCTCCTCCTTGGTCCGCACTCCAACTGTGCCTTCGGGCCCTTACA
>R=107/#DNA/forward
AAAAAATCATACAATTCGGATTTTCACTCGATTTTATCGAGTTTTTCCCCGATCCGATTAAATTGTGTTTTTTTAATAATAAATAAGGTCAAATCGTGGATTCTAGTTTGGTCTGACTTTTTTTATTTAAAAAATCAGAAAAATTTGGATTTTGATAAATAACCCCCTAAATGT
>R=1070/#LTR/reverse complemented/ORFs: -2..1287:+1 1655..3211:+2 3442..4188:+1
TCTCTCTCTTTTTTTTTTCTTGTTCTTAGCTTGCCTGATAATACTCTTCATAGAAAGCGCAAGACTAAGGGGACACCTATGTCTGAATGTGTGGGATGCTTCAAACCACCTCTAGTGGGCAAAAAATTTTGTGACACTTGCTGGAAGGATCTCTGCAGGTCAGCTTCTGACTCCGCTGGAGGGGATAGAGAGACCTTAGAGGAAGGTCAGGTGTCCAGTCATGAAACATGGGGCGCTAATGAGGACTCTTCGGAAGAAGAGGGCTTGTCTCCTGCTAAGGTAGAGATCTTTACAGATTCAGATGAGGAATCCGAGACCGTGCATGAATCGTTTGATTTTTCATTAGTTTCTCCCCTTATTAAGGCCTTGAAGCTCACCTTTGGAGTAGAAGAGGAAGTGGAATCTGCCAAGACTCCCAAGGTGTTGCCTACTCCTTCTAAGAATCGTCAGACCTTTCCTTTGTTTGGGGAGGTGGCGGATCTAATTAAGGCAGAATGGCAGAAGGCGGCTAAGAAGGTCTCTTTTGTTTCTCCAGGTACCAGGTTTGCCAAACTGTACCCGTTCAAGGAGTCAGAGGTTAAGGATTGGACCATACCTCCTTCAGTAGACCCTGCAGTCATTCACTTGGCCAAAAAGACAACCCTGCCAATTGATGATTGTTCTGCCTTAAAAGATCCCATGGATAGAAGAGTGGAATCGGATCTCAGAAAGGCTTTTATGGTGGCTGGAGCAGCATGTAAGCCAGCGGTTGCCTTAGTATCTGTAGCCAAAGCCATGTCTTGTTGGATTGAATCCATCGACAAAGCTGTTAATGAGGGGGCAGATATTAAGGAGATTTCAGCTAGTCTAGCAGAGCTGAAAATTGCGGCAGGTTTTATTTCAGAAGGTGCAGTAGATCTTACAAGACTGTCTGCCCGCTCTATGGCTATTTCTGTGGCCGCTAGACGAGCTCTATGGCTCAGGTCATGGTCAGCGGATACCTCATCCAAGATGAGTTTGTGTACTCTTCCTTTTGAGGGTTCTCGTCTTTTTGGAGTGAAATTGGATGAGGTTATAACTAAGGCTTCAGGAGGAAAGAGCCAGTTTTTGCCACAGGAGAAGAAGAGACCAAGATTTCAACCTTTTAGATCTTTTGGTTCTCGCGGGGCGGCGGTGGCAGGTTCCTCTCACCATTCCTTTAGAGGAAATAGAGAGACTTTCAAGCCCTTTGCTTGGAAGAGGGGTCAATATACCTTTCCTAGAGGATATAAGTCCAGGCCAACTCAGCATCCTAAGAAACCTTCCTGACTATCCGTTGGCGGAAGGAAGGGTGGGAGCCAGGCTGGGGGAGTTTGTTCATGTCTGGCAAAATACCATCTCAGACCAGTGGGTTCTAGATATCCTGAGAAGGGGATATCGTCTGGAATTTACTTCAGTCCCAGGAGAGGACAGATTCATAATATCTCCTTACCCGGCTTCAAGGGACAAAAGAGAGGCCTTGGATCAGTATGTACAGTGGCTGTTAGAAGTAAGAGCGGTGATTCCAGTTCCAGTAGAGGAACTAAAAAAGGGCTTTTATTCAATCCTGTTTTTGGTGAAGAAGAGTTCAGGGGGTTGGAGACCGATTCTGAATCTTCAGGAAGTCAACAAACATCTGAAGTTTCAGAAATTCAAGATGGAGTCCATCTTCTCCATCATTGCGGCAGTTTTACCGGAAGATTGGCTTCTGTCCATAGACCTGCGGGATGCCTATCTTCATATTCCAGTCATACAGGCACATCAGCGATTTCTTCGCTTTGCACTGGCAGGAAGGCACTTCCAGTTTCGGTGTCTTCCCTTCGGTCTATCAACTGCTCCAAGGGTTTTTTCCAAGGTTTTGGTAACCCTGATAGCGGCCTTAAGACTGGAGGGGATTTCCATATGGCACTATTTGGACGATATTCTGATGTCAGCAAGAAACAAGGAGACTCTCATTCTTCATCGGGACCGAGTTTTGAAGTGTCTACAAGCCCATGGCTGGTTAATAAATTGGGAGAAGAGTCAGCTTGTTCCATCACAGACCCTGCAGTATCTAGGAGCAATGTTCAACACCAGGGAGGGAATAGTGTCACTTCCTCTTCAGAGAGCTCAGGCCTTAATTTGTCTAGCAGCAGGCTTTCTGGAGAGGAACCATGTCTCAGCCAAGGAACTAATGTCTTTGATAGGCTCCATGGCGGCGACCATCCCTGTCACGAAATGGGCCAGGTGGCACATGAGACCAGCTCAGTGGTTCTTTCTGGATCATTGGGACAGAGTGAAAAGAGATTGGAATCAGCAGATTCGTATTTCTCAAGCATTCAAACAGTCTCTCAGGTGGTGGATGTCAATAGAGAATCTCTGTAAAGGCCTTCCTTTATCTCAACCTCAATGGAGGATTCTAGTCTCAGATGCTTCCACGTTGGGTTGGGGAGCACATCTGGAAGAGGAATGGATTCAGGGTCTGTGGTCTTCACAGCAGAAAGGAGTACCTTCCAACATACTGGAAATCAGGGCAGCAAAGAATGCTCTGTTTTCTTTTGCCCAGGTTCTACAGGGTTCCTCAGTCAAGATGTTGATAGACAACACCTCAGCAGTGTCTTATGTCAAGAGGCAGGGGGGAACAAAGAGCAGATCTCTACTGTGGGAAGTACAACCGATTATGTCTTGGGCAGAGAAAAATCTGGCTCTTTTGACAGCGGCTTATCTTCCAGGAGTGGAGAATCAGAAGGCGGATTTTCTGAGTCGGAATATTCTGTCGGTCCACGAGTGGTCCCTACATCAGGAAGTATTCCAGATGCTGGTGGAGAGATGGGGTCTCCCAGAGGTCGATTTGATGGCATCAAGCAACAACACCCAGTGTCCAATTTTCTTCTCCAGAAGGTTTTGTCCCAAGGCGAAAGCAACGGATGCTCTTCTACAGAGCTGGAACTTTCAGCTAATGTATGTCTTTCCTCCGTTTCCACTCATTCTTCAGACTCTTCAGAAGGTTATTCAGGAGAGAGCGGAAGTAATCTTGATTGCTCCAAGATGGCCACGCAGGCCATGGTACCCGCTTTTGTTAAAGTTGGCAATTGCTCCACCATGGCCTCTTCCCAGGAGGAAGGATCTGTTAAGTCAGGGACCTATCTTACATCCAAACCCAGGAGCCTTATCTCTTCAGGCCTGGAGACTGAGCGCAAAAGACTGGAGTCCTTGGGGTTTTCAGAGGGTGTAATTTCTACTCTCTTAAGATCTAGGAAGCCTTCTACTTCTACAACTTATTATAGAATTTGGGAGAGATTCTTGGAATGGAAACAGTTACAGGAGGATTCAGTAGAGATTTCACTATCTCATATTTTGGGTTTTTTGCAAGAAGGTTTGGAGAAGGGTCTTCAATATAGAACCCTAAAGGTTCATGTTTCAGCTATTTCAGCCTTATCTAATAGATCATGGGCAGAGGATCCTATGGTTAAAAGATTTTTTACGGCTGCCCTCAAATTACGACCACCAGGGAAGTCGGCTTCAGTAGTTTGGAGTCTTCCTTTAGTCCTAAAAGCCTTAGCCTTGGAACCTTTTGAGCCATTGGAGTCTATTTCACTATGGTTTCTGACTCTCAAGACCCTTTTTCTGGTGGCGATAGCTTCCGCTTCCAGAGTGGGGGAATTACAGGCGCTTTCCTGTAGTCCAGGTCATATTCTCTTTTTACATGATAAAGTCATTCTAAAGCCAGATAAAGCCTTTCTACCAAAGGTGGTGTCTTCTTTTCATTTGAAGAAGGAAGTCATTCTCCCTATATTCAGGTCAGAAGATGCGGAGTTGGAAGAGATGCATAAGATTGATCCAGTACGATGTCTGATTCGTTATTTGGAAATAACGAGTCCCTTTAGGAATTCCGACAGACTGTTCGTTGTTCCAGCAGGTTGTCACAAGGGACAGGCTGCTTCAACTTCAACGATCAGCAGATGGATCTGTTTATGTATCTCAAAAGCATATCAATCTCAAGGCAAGCTAGCTCCGGAAGGTTTGAGGGCTCATTCATCTAGGGCGATTGCTGCATCCTGGGCAGCATTGGCGGAGGTTCCAACTTCACAGATTTGCGAAGTGGCTTCTTGGTCTTCAGCTAGGACCTTCATTAAGCATTATTCTCTGGATGTTTCGGTCTCCAGTAATCATGCTTTTGCAGCAGGAACTCAGCTTGCTTTTGTCTTTTAATAAATAATATATTTTTTGCAGTTTTGGTGTTTGGTGTTTTTTTTCCCACCCCTGTATTATTATGGCTTGGTATATCCAGATGTAATGCTGATATGGAGTGACCAGGAAAAGGGAGAATTCTTTTCATACTTACCGTAATTCTCCTTTCCTGGTCACTCTCCATATCAGCA
>R=1071/#DNA/reverse complemented
GGAGGATGGCCAGGAAAAGAAAATTCCGGTAAGTATGATATAATTTTCTCTTTTCCTGGCCATCCCCCGTCAACATG
>R=1072/#DNA/reverse complemented
GGGTTATTTACTAAAATCCAAATTTATCTAATTTTTTAAATAAAAAAAACACAACCAAACTACAATACCCGATTTTACCTTATTTATTATTAAAAAAGCTTGATTTAATCGGTTCGGGTAAAAACTCGATAAAATCGAGCGAAAACCCGAATTGTATGATTTTTT
>R=1074/#LTR/forward
AGCTTGATAAAGGGCCATTGTTTGGCTTGAAACGTTGTAACTGTCCTGATCATAAAGCCTAAGAAAAGCAAAATAAAGGCTTTTTAAACAGATATTCCTGTTGGTGCTGTCTGCTACA
>R=1075/#LINE/forward
TGCAGGGAGTTGCAAGAGGAAATACAGCTGTTATGGAACAATTTATAGGGAGGTGCAGGGAGTTGCAAGGGAATAAATGCAGCTGTTCTGGAACAATTTATGATCAGGTGCAGGGAGTTGCAAGGGGAAATGCAGCTGTTATGGAACAATTTATAGGGAGGTGCAGGGAGTTGCAAGAGGAAATACAGCTGTTATGGAACAATTTATAGGGAGGTGCAGGGAGTTGCAAGGGAATAAATGCAGCTGTTCTGGGATAATTTATGATCAGGTGCAGGGAGTTGCAAGGAGAAATGCAGCTGTTATGGAACAATTTATAATGAGGTGCAGGGAGTTGCAAGGGAATAAATGCAGCTGATGGAATTGTATAACATATAATAACAGATGCAGGGAGTTACAAAGGAAACCCCAAAAAGACGTTGATTGCTGGTTGTATACAACATAATACTGGGTAGAAAATGACTATGGTACTTACAATAACTACTGATAATGCTCATTGCCCCCAGAAAAGAATAAAATACTTTTAGCAGCAGATTATGTATTATTTATACAGAAATTTGCTTTTCTTTCTTTTCCACAATTATTGCAGGGCAAGAGAAAGGAACAAGCAGTGAAGGGAGGGGGAGGAAAACAAACAGGGCAGAGAGGGGGTTAAATAAATAGGACAGAGAGGGAGAGAAAGGAGCAGGGAAGGGAAAACCAGCAGTAAGGGTTAACAGAAGTCTGCAGGGAAGGACTGAGAGAGACATCACAGACACGCCCACTCCTCCCTCATTGGCTGCTGCTCTATAGCTTATACAGAAAGAGCCGTCGGCTGCAGCTCAGATACTGAAGAGTCTGAGACAGGAAGTTGCAAAGGGGGAGGGCTGAGAACAGTTTTCAAGCTAATACAGGCGTTTTTTGATCCAAAAGGTATTAAAATAAAAACAATTTCTTCTATTTTACATTATTTTACATGGTTTGATGCATTGTGAAAATTTATGCTATATGTCCCCTTTAA
>R=1077/#LINE/reverse complemented
GATACACCTATGACTAAGCGCCGGAGGGTGCGAAACGCGTAAGGTGGGATATGTGGGGTAGTATGTACTAGATACTGTTTTAATGTGAATAACAATAAATTAATATTTTTTACTTGAAGAGGCCTTGGGACTTATATCGTTTTTGATATAAACTTTTCTGTAGTTGATTGCCTTTTTGAACTGGGGCGAGTCCCTTGGGCCTGGCTGAATAACTATATGGACTCCCGATTTT
>R=1078/#LTR/forward
TGTAGGGACCTATAGGATTTACTATGCTCCTATAGCTTTAAATCCCTACCCTTCCTCCTTTTCCCTAGTTACTGGGCAAAAGCCCATGTATCTATTTTATTTATTTAACCATCAGTTATTGGCCAAGAGGTGTAATGACCACTTCCTACCACACTTCAATATAGTGTTTGGAAAGGGGTGGATCTTCCTCTTTGGCTGCTGGTGTCCTTACCTACTGGTTGTTCCCATTGAGCCTGGGTACACCAAGGCCCAGTAAAGCCACTGCCCTAAAGGGACCAGTACCTTTAGTGTTTAAGTCGGGGACCAGGGAACCCCGTGAATGAGGTTAGCTAGAAACAGGTTATATCTGTTATAGACTCTCTAGGAGAGTAAGATAGAGAGCTTAGATAGCAAGAGCAGCTTTGTGCTCCATCAAGGATCTGTAGCAGGGAGTAGCTTCCAAAGGCTCCTTGATTGCCTTTAGTGAAGGGACCACAGTGGATAGGGTGTCAGGTTAGACTTCTTCTCCCTGACCACTCCACTGGGTGGGATCCGGACCACTTCAAGGTATATCTGCCTGAGGGAATTGATGTACTGCTTGACTACAATGCCTTATGGGAGTCACATTCTTCAGCTGTGTCATCCACCTGTTCTAGCATATGATGTTACATCTGCCTATACCTCATATTATGTGAGTAAACCTGTGGTCATTTGTCTTGTACAAATAAACTATCCTTCTTTTTTTTCACCATAAGAACCTCCTGGCGTCCAATCATTCCTATTTTTATTTACAGTAGCCTGAGAGTTGTAGTTCCACTACACCCTTATGGGAATCTTCCACTTAGCGAAGGCCCTGATCCTGAAGTGTGAGTCACAATGTAACCCATGCTCATATCACTAGCTGGACATTTAACTATTTGTGGTCTGGATAGCCCAGATTAGCGTTACA
>R=1079/#LTR/forward
TACTCAGGCAGTTTCCCCTGTATTTGGACACCTAAGTGGTCCTTTGATTCACCCAGGCAGCTATGTCCCTTTTCCTGGGTCCATTGTAGTTCAAGGTTTGCCCAGTAGGTGGCAGTGTTTAAAAGTTTAAAAGGGAGAACACACATGTGCACAGCTCTCTCTTCCTGGATCCCACCTTGCGGGGAGGTGGGTACAGGAGTGGGTCTGGATGGTGACAGGCCCAAGTTAGGGAAAGTTTATTTAGTAGTAGGAGTTTGTGTAATAGTCGCTCTAGGAGTGAAAGTTAGAGGCAGTTTATTTAGTGAGCAGCTTTCTGGCTCCAACAAGGAGAGTAGTTGGGGTTAGCACCCTTGCGGTGATCAAGCCGCCAGACAGGGACATGAGTGGGTGAGCTCAGGAGCAGGGAAAGTGCCAAGGAGCAAGATACCCCGTGGGATCCCTAGTGCTGGGGAAAATCACCAAGACAGGCTGCACTACCCCCTGAGAGGGATCTACTTGCAATATCAGAAAGTGTGAAGGTTTTCCACTGATTGCATTGAATGTATTTGAAGATTTATACTGCCTGACTGCTGTGAGCCATATCATCTGCCATTGTTCAATAAATAAGTTATTTGTTTGAAGCAACCATCTTGACTGTTGTTACTTTCATCCTGATTGATCTGTGCACCAGAAGACACACAGGATCCACCTGAGGGTAAGGTGCTTAAAGGGGCCACTACACACTGCTGGGAGTTGCAGGTAG
>R=108/#Retro/reverse complemented
CTATGGGAGATGGCCTTCCCGTAATTCGGAGCTTTCTGGATAACGGGTTTCCGGATAATGGATCCCATACCTGTA
>R=1080/#Retro/forward
ATTCTGTTAATGCCTTTAAGAGTGGCTTGGATGATTTCTTGGACAAGCATAATATCCAAGGCTATTGTGATACTAAAATCTATAATTAGTATAGATATTTATATATAT
>R=1081/#DNA/forward
CAGGGGCGCGCCGCCAATGAGGCGAGCTGAGCCGCTCGCCTCAGGCGGCAGCGCCTGAAAGGATTCCAGGGGCGGCAAAAAGCCGCTCCTGCACCTTTAAGAGCCGAATTTCCGGTTTTTGAACCGGAAATTCGGCTGTACTATTGCGAGAGAGCGCAATTGCGCTCTCCGCAATAGTGTTTCTGCCTCCCCTCCCGACACGTAAGTTGGTGAGGGGGGGCGGCATTGCAGGAGCCGCCTCAGGCGGCTCCTTAGTCAGAATCG
>R=1082/#LINE/reverse complemented/ORFs: 508..1311:+1 1387..2037:+1
AATTTTACCAAAGAGGAAAAAAAGGCACTGAATAAACTTAGGGATAATACAAATATCACGATTAGACAGGCTGATAAAGGTGGGTGTGTGGTGGTAATGAATACTGCCGACTACATATATGAGGCCATAAGACAACTTGATGATCATGATACATACCTAAAATTAACATCAAATCCAATATAAGATTTCAAAAAAGAACTTGTGAAGTTGGTTGAATATGGGGTATCTTTGGGCGTGGTTAATTCTCGAGATATAGATTTTTTAGTCCGAGACAATCCGATGATTCCAATTTTTCACCATCTCCCAAAGATTCACAAATCCATAACTCCCCCAGAAGGCAGACCCATTGTTTCCAGTATAGGTTCATTAAATGAAGGTCTTTCCGATTGGATTGATATATGCTTTCAGCCCCTTGTAAAAAGTTTGGATTCTTATCTTAGAGATACAGGACATGTGTTATAAATACTTAAAAACATAAAATGGGAAGATAAATATAGATGGGTAACTATGGATGTTAAATCACTATATTCATCTATACCACATGAAAAGGGTATAGAAGCCATTAAATATATTCTTAATAAATCAAAAAATTATACTCAGGATTTTATATATTTTATTCTTTTGGCTTTGGAATTTCTTCTAACACATAATTTTTTTTATTTTGATGGGGCTTTTTACCTCCAGAGACGTGGGACCGCAATGGGGGCATCCTTTGCACCCACCTATGCCAACCTATACATGGGTTGGTGGGAGCGGACCCACGTCTTTGGAGATAATAACCCCTTTAGCGACCACATTATTTGGTATGGTCGCTATATAGACGACCTTATATTTATTTGGGGTGGATCACAGAATAGATTTAATATGTTTTTGGAATATCTTAATACTAATGCTTTTAATTTAAAATTTACTATGAACCAAAATACTACAAAAATTGATTTTTTGGATTTTATATTAATAGGTAATACAGATACAGGTAAAATTGAATCTAAAGTCTATACTAAACCCACAGCAGGTAATACTATTCTAAGGGCTGACAGTTGTCATCCCAACCATACTAAGACGAGTATTCCCTTTAGTCAATTTCTACGTTTTAGACGGAACTGTTCAACACTTCAATTTTTTGATGAACAATCTATAATACTAAAACAAAAACTAATAAAGAGAGGCTATTCTACGGATTTGGTAGAAATAGCATATCAGAAGGCGCGAAGAAGGGATAGAGATAACCTCCTTTTTAAAAATAAAAATAAAAATAAAAATGGAAACAAAAATAAAAATAATAATAAAAATGATAAAAAAGAAAAATAGAGAATTGAGGAAAAAAACACACCATTATATGAAAATAATAACAAATTTCGTATTTATTTTAGTACACAATACAGTATGGAATATAATGAAATATGCAAAATTGTACGCAGACGTATTCCGGTTCTTTTTAATGATCCCATTATGAAGAAAATACTTAATGATGACCAAATCAAAATGATTTCGAGACGATCTCCCACTCTGGGGAATAGGCTTTCGCCGAGCATGGTTAGTAACCGAGATTCCCCTTTGGCCAATACTTGGTTAACAACAAAGGGTACATATAAATGTGGAAAATATCCCTGTAAAACATGTCTGGTTATTTCCATAAGCACAAATTTTAAATCAAACATCACAGGAAAAGTTTTCAGTAATTCAACTTACAATAATTGCTGTAGTAACAGGGTTATATACTTGTTGGAGTGTAAGTCCTGCAAGAAACAATATGTTGGACGCACAATTCGCCCCCTTAAAGATAGAATAAGGGAACATTTACTTGCCATAGAGAAAGGGGATACAAAATCCCCTATTGGCAAACACTTCAAATTTTGTAGCAAACGCGGCACGCAGGACCTGGGAGTGAAAATAATAGAAAGAGTACCTATGCCCATAAGGGGTGGTGATCCACTTCTCTTATTAAACAATCGTGAAGTTTTTTGGATTCTAACCCTACATACACGCAATCCAGAGGGATTAAACACTAGATTTGATATTTCCTATTTTACTTGAGTAATTTGAGTGGCTAATCATAATGTATCTCTTATATGTATCACAATTGTACTATGTTGCACTTAATGGATACTTTTTAAATGTTTTGTAATTTATTACCCTGCTTTGACCACCAGGAGTCACTGTGGGCATTAGCTATTTAAGTTGAGATTCTTACTTTTTTTTTTATGCTTATGATTAAGGGCAGCTGAGCCCGAAACGCGTCAAGCTAAGACACAGCGTGTACTTTTAACATGGCTAAATAAAGATTTTTGATTTTAACTAACGTCCTGGTGTGCGGAATTGCTCTCCTCCATTTATCTCCATTGTTCACGGCGTGGGACGCCGAACTTCCAGCACCCAACCTTGGATTCATGCCGGCTATCTCAAAATCAACTTGCGGTGAGTCGGAGCGGTTCTCGCTCTTTCAAA
>R=1084/#Retro/forward
TTTTTGGACAATTCCTAGTAAAAAAAAAATCAAAAAACCTCTAAAAGTCTGAATTGATTTAAAATGGTCCAATAGGATCAGCGCAGCTCCCATTGACTTCTATAGGACCTTAACAACTTTTACCTGGTAAAGTTTTGTATTAGAGGTTTTTGTGGTTTTTACACTTAATAAATCTCAAATTTTTAGAGATTTTAAAAAAAA
>R=1085/#DNA/reverse complemented
TACTTTGTCAGCTTGAAAAAGGACCAGGAGGTCCGAAACGTTGCTGTGCCAGATGTAATAATGAAAAAAAGGGGTTTTTTATTCTATATGGGAGTGCTGCTATCTATTTTGGATTTTGTTTAAAGGATGTGAAGGTGAACACAT
>R=1086/#unclear/forward
TTTTTTCTATTTTTTCTATTTATTTGTGAAAGTTATCTTCTTTATTCGTTAGATTACTGTTTTTAATTTTTTTTTTTAAAAAATGTTTTTGGTTTTTGTTTACGCTTTTTCGTTTTGGAAACAGGTTTTTTCTTTTGGACAATGGATTTTTTTCACATATGGTGTTGAACCTTCTAATTGGGAGTTCCCCAGGATTGGACAATTTTGCATTCCCTTCTGGACATTGGACAATGGGACCCGGGGGGGAGTTTCTTGTGGGTATTTAAACCTGTTTCACATGTATGGCTGCATCACCTGACGAAGGGGGAGTTGCCCCCGAAACGTTGTGTCGACTTAATAAACACGTAAGGGTTAAGTCCCCTACTTGAATTGCACCTGTGTGCCGGTACCTGTTTTCTTCGTTCCTGTCGTATTGCGGAAGTGCCGACTTCCTAGGGTCCGAGCACCGGGTCTACTACTTCATAGGGCTCGGGTGTGCACGTGAGTGTGTGTGTATAT
>R=1087/#Retro/forward
GCTTGATAAAGGACTGGAATAGTCCGAAACGTTGCCGTTGTTGCAAAAAAAAAAATTTTTTTCACATATCGGAGTGCTGCTGCAATTGTTTATTTACGTGTAGAGAACCTGTGCAGAGAGGAGTTCAGCTTGCACCCGAGACTGCAAACAGTGAGTTGTGTGAGTGTGGCACTTTACCTCTGACTTTGTAT
>R=1088/#SINE/forward
TCCAATAGAATATGGAGAAGCCGCACACCACACACTCCCAAAGGTTCTTATCCTGGTGCCCAGTGATAGAGGAATCGGCAGCCTCACAACAAGGGTAAGAAGAATTTCACCGGCACACAGGAATTGTAGTAGCAGGGCAAGCCCTTGCAATTTTATTATGCAGTA
>R=1089/#LTR/reverse complemented
TCCCTCTGCTCCTTGCAGTGGCAGGCAGCACCCCCAGCCCCTCTGGGAGTTCCTAACACAGACAGGTAACCTTCCTGTTCTGTGCCCTGCTCAGAGAGACCTTCCTAACACTTTCATTACAATTAAATACCTTTCCACAGGACAGCCTTCCTGTGGAAAGTGAGCTCCAACATGTGAACTGGACCACTGGAATGGATTGTCTGGCTTGCCTGTTCCTTCCAGAACACTATAGCTTCCAGGGACAGACAGCAAAATCCTTTAAACAGAGAAACCATTC
>R=109/#DNA/forward
AATTTTTTAAGATTTATTATACTCCAAAGCTGCTAAAAGTCAGAATCAAAAAATACTCCATCTCAAACCTGTCGAGGTCATGTAGAAGTCAATGGCAGATGT
>R=1090/#LINE/reverse complemented
TACCGTATATACTCGTGTATAAGCCGACCCGCGTATAAGCCGAGGTACCTAATTTTACCTATGAAAACCAGAAAAACTTATTGACTCGCGTATAAGCCTAGACACAACTCAGAAAAGTCTCAGAAATATCAAACAGTCGGTTTAATGTTAAAAATCAAGCCATGATGCTTAAAACATTAATTCATAGTACAATGATAAAAAAAAAAACAAATGTAGATGAAATAGATATATTAAGAAGACAGCTGCCTTACCGGTAAATTTGCTCCAATGGGAGGGGAGAGTCAGGAAGCTGCTCCCTGTAGTAGGCGCTGATCGCCTTCAAAGGCTTCCCAGAGGTGTGAGTGGGTGGGCGGGGATGTTGCTGGGTGCTGCTGGGCCCCTTCAATCTTTAGGGGAGCGCCAGCGCAGAGGTAGCGCAGGCATGCTGGCAGGCAGAAGGGAAGAGCTGGCGAAACAGCTGCCGGGAGCCGGCGACACTGTTTGCGCGGCGCTGATCTGGTGACGTCAGCGTGCGCACTCGCTCCTTGCGCTGTTGCTCTTTCTTCGCGGCTGGGAGGGGGC
>R=1091/#unclear/forward
CAATCAAAAAAAAAAGTGATCCCTTATTAAATAAATTTATCCTGCGGTAGAAGCGGAGGTATGTCCTATGTTAGTTAATATTAATTAATTTAAAAAAGAGGAAAAAGTACCCCACTAGCTTCAAACTCGCTCAGCAGTCTCTAGTAATTTAAACCTACCTAATTAAAATAATCTCTATTGCGTGCAAATTTACTAATTACTTTATTATAATTCCAAAAATAATTGTGCTATTATTATAATAATTAAAATTGATTAAATATGAATTAATTAAATATTAGTGATATAATTCATTCAATTATATATACAGGTGTTAAAAAAATTAGGTACATATATACTCATATCTAAACAGATTTATTTTACAACAGTGTATATATTTTTACTACAGGATATATAATAGTTAATAATAACCCCCACCAATCACTTTAAGTTAAAAAACTTTAAAGTGCAAGTGCTTAACAATTAATGAAAAATAATTTCATCCGGACTGACCAAAAATTCATAAAATTGAAAGTGCTCGATAGTGCTTAGCAATAAATTAAAGTTGAGAGAATTGATTAAATAGAGACCGCAATAAATAGGATAAATATTAAAAAACACACAATGCTCAGGTTCAGAAGATAAGTCAGAAATGGAAAAGAGGAGGAGGTGGAGTTGTCCCAAATCTACTACCTAATTATTTCTATCCCTGGGACACCACAAAGTCAAAGAAGGCAGAGTACCCGGGACTGTGGTCTCAAATTTTAATCTAGTCCTAGACTGGAAGAAAACTATATAGGCCTAAAAAACCACAAATCCACGGGCTCTTGTGAGCTTTAGTATCAGATAGATTAAGCAAAGAACCGAGCACTGGTTGAGGTTTGCAACCTCCCCACCCCCTCCACTACTTTGAAAACCCAATTGACTTAAATATAAATAGTTTAAGGTTAAAAAGGACTCAGAACGCCGACGCGCGTTTCGCAATACTGGCTTTGTCAAGGCGTAAT
>R=1092/#DNA/reverse complemented
TTAGCCTATGATTAAGTGTCCCTGCGTGACACGAAACGCGTGAGGCTTTTTTTTTTTAGATGTGATGTAAAATAAAGTATTATTTTTTATATTAAATTTTTGGCTCTTGGAATCTACTTTTGTTGGATGTTCCGGATTGGTGCCTGCCTAATGCTGTTTTTTTGTGAATTACTCCCCTATGCTGAAGGTCTGGGGCATGAGCACCCGGACCCAACTGGGAAAGCGGTAAGCTTATCCTAATGATACATTAAGTTTTTTGCTTTTCGTGAAATTTT
>R=1094/#DNA/reverse complemented
CAGGGTCGGACTGGGCCGGCGGGACACCGGGAAAAAACCCGGTGGGCCCCCGGCTCTTGTGGGCCCTGC
>R=1095/#DNA/forward
TACTTTTAGAGAAGAAAGGCAGAAGCGCTCAAACCACCCGCCACACTTTAATATCACAAATTGGAAACTCTTTCTACGTAGCGGTATATTATATCATTCAATCCAAATGCGCTCACCGCTGTTTCAAATTGGCTCGGGTGCACTTGCCCCGGGCCCTCCGCTTAAAATATTCCAATGTGGTAAAACTGTGGGTCACTCACCGCTCCTGTTCGGTGGTCCGGGTGCTGCGCCCCGAACCCTCAGCATGGGGGAGACATCAAAGTAAAAAAACAACTGCTTGGCACGCACTCCACAGGACTCCAGGTAGCGGTAAAAAGGTTTTTCTTTATTGCACAAACAAATATCCTCCTAACGCGTTTCGTATGTTACCACACGTAATCATAGGCATTAATTACAATTACAAACACATGGTTTAAAAAGGATTGGAAGCTTTCGTCATTTAAGACGTACTTCCTCCTTAAAAATTTTTTTAACTCTTTCAAAGCTGTTGGTTGTGTTCTAAAGTTTTAATTTTCATTTATATTACATTCTTATAAGTTATTTTCTATATAATCTCTAATGTTTATATTTTTTTCTATTTTTCTCAACTTTATCTCATTTTATTTAATATTTCATTTACATATTTTCTCTTTATTAATTATTAATTTTCTTTAAAAAAATTAATTTTCTTCTATTAATTTATTTTTTACTTTTCTATGTTATTTTACTTTTATATTTTCTGATAATGTTTTGTAGTTTTAAATCTCATACTTGTATGGGGGTCTAGTGTTTTTTATTAGGGTTTCTTTTTATTTTTTTAGATTTTTTTTTTTTTTTTTTTTTTTTTTTTTTATTGTATATATCTTTCTATCTAAGATATTATTCTATTTTCCTTCTCTCTTTTTGTTTTTTCGTTTATCTAATAGAAAAATCCATTACACTTCTAATTTTAGCAGTTTTTGCTCTCTAGTATCCCGTATAATGAGACATCTTACTCTGTATATCCCAAGACTCCTTATGT
>R=1096/#DNA/reverse complemented
GGGGTATATTTATCAAAGAGTGAAGTTAGAGATCGCCACAGTCCTCTAGAGTGAAATTCCGCCACTCTCCATTCATTTTTAATGGATTTTTAAAGGAGTATTTATCAATGGATGAAAGTGAAATTTCACCCATTGATAAATACTCCTTTAAAAATCCCATAGAAATGAATGGAGAGTGGCGGAATTTCACTCTAGAGGACTGTGGCGATCTCTAACTTCACTTTTTGATAAATA
>R=1097/#LTR/forward
CTTTCATTTGTATTTTGCCTGACGAAGGGGCCTGTGTGCTCCGAAAGCTTGCAATTGTTACTTATTCAGTTAGCCAATAAAAGGTATCACCAAACTTTACATTTTCTGCATTTTTTCAATGGCTAACA
>R=11/#unclear/forward
TTAAAGGAATAGTTCAGTGTAAAAATAAAAACTGGGTAAATAGATAGGCTGTGCAAAATAAAAAATGTTTCTAATATAGTTAGTTAGCCAAAAATGTAATGTATAAAGGCTGGAGTGACTGGATGTCTAACATAATAGCCAGAACACTACTTCCTGCTTTTCAGCTCTCTAACTTTGAGCTAGTCAGTTACTAGAAGGGGGGCAATAAGGGACATAACTGTTCAGTGAGTTTGTAATTGATCCTCAGCATTCAGCTCAGATTCAAAAGCAACAGATATGACCCATGTGGCCCCCCCTCAAGTCTCTGATTGGTTACTGCCTGGTAACCAGGGAAACCAGTCAGTGTAAACCAAGAGAGCTGAAAAGCAGGAAGTAGTGTTCTGACTGACATGTTATACATCAAATCACTCCAGCCTTTATACATTACATTTTTGGCTAACTAACTATATTAGAAACATTTTTTATTTTGCACAGCCTATCTATTTACCCAGTTTTTATTTTTACACTGAACTATTCCTTTAA
>R=1101/#DNA/reverse complemented
GATACATGTAGTTTGTACCTGCGATTTCACGATCAGTTCCATTATATTCTGCACATCCGACACGTCGCATGCGTGTCATCGCATGGCGACGAATCGGACCTCAACGCGCCGTGGAGTTCAGCCCTAA
>R=1102/#LINE/forward
CCCCCCTAGATTTTTGTATGTTCGCCTGAAGCTGTGGCTCAGCTCAGTGTGGTTTTTTAATAGCACCCCATACCCACCCCTTTATACTAATGGTGGTCCTATGCTTTTAAATATGGGCGTTGGTTTGAGCAATCTCTCTCTCTTAAAAGCCCTTGCTGGCGGGGGAGGATTTAGCTTTCAGATTGAAACCAATGCACAACACACATTGTGTACAGGTAATGCTATTATGCAGAGAAGTATCTTTTTATATTGTGACCTGAGTTAAGTAAGTTAGGGACCGCCATATGGGGTTTACCTTGACGTGGTATGGTGGCTTTTCAACTTTATGATCATAACTTTGTAACTAAAAACCCCTGTTTTGTAAACATATGCATTTGCATTTATATTGAATTACTTATGAGACAGGGGACCAGGGAAGTGCATTGTAAGTAGCACTTCCATTATACTTAAATATATTTTGAATTAGCCTTAAGAGTGCTTCC
>R=1103/#DNA/forward
CAGAAAAATAGAAAAAATTGGGGAAGGTATTGGTACTGGCCTCTTCCACCGCCAGCAATAATATAATGCAAAAAATGAAATAACCAATACCTTGTTCAGATGCGGGGTGATCCCAAATTTATTGTAGTGCTCTTGACATGTGAGTCATGTTCAAACGATTCGGAAGGTACAAATCTACTTCCTGTAGTCACTTGAGGAAGGGCATTTGTTTGTCCCGAAACGTTTGAACATGACTCACATGTCAAGAGCACTACAATAAATTTGGGATCACCCCGCTTCTGAACAAGGTATTGGTTATTTCATTTTTTGCATTATATTATTGCTGGCGGTGGAAGAGGCCAGTACCAATACCTTCCCCAATTTTTTCTATTTTTCTGAA
>R=1105/#DNA/forward
ACATTAAGGGGCCAATTCATTAACTTCGAGTGAAGGATTAGAAGAAAAAAAACTTCGAATTTCGAAGTGTTTTTTTGGCTACTTCGACCATCGAATGTGCTACTTTCAACTTCGACTTCGACTTCGAATCGAAGGATTCGAACTAAAAATCGTTCGACTATTCGACCATTCGATAGTCGAAGTACTGTCTCTTTAAGAAAAAACTTCGACCCCCTAGTTCGCCACCTAAAAGCTACCGAACCCAATGTTAGCCTATGGGGAAGGTCCCCATAGGCTTGGCTAACTTTTTTTGGTCGAAGGATAATCCTTCGATCGTTGGATTAAAATCCTTTGAATCGTTCGATTCGAAGGATTTAATCGTTCGATCGAACGATTATTCCTTCGATCGTTCGATCGAAGTATTTGCGCAAAATCCTTCGACTTCGATATTCGAAGTCGAAGGATTTTCATTCCCAGTCGAATATCGAGGGTTAATTAACCCTCGATATTCGACCCTTGATGCATCTGCCC
>R=1106/#LINE/forward
ATCCAAATATATCAGGTTGTATCCAAGGACAAACTTTGGTTTCCCCACAGTTCAGCACTTGCAGGTCCTCCTCCACCTGTTTGAGACGATCTCCAAGTACAGAAAATAAAGTGCTAGAATCCTCAAAAATTCATTGAGGAGGGGGATTTAACAGAAAGAATAAAATATAGTATAGTATTTTTTTAAAAAAATTTTTTTTTTTTTTTTTTTTTTAAAAAATTTTTAACACCCACCGTGATTATTAACAGTGATAATAGTGTTCTTTTATTTAACTTAGAAGAAGAGAGCCCAAAAAAGTGAAAGTTGTGAATTTTAAATGAAAAATAACAAAAAAAAAAAAAAAAAAAAAAAAAAAAAAAAAAAAAAAAAAAAAAAAAAAAAAAAAAAAAAAAAAAAAAAAAAATAAAAAA
>R=1107/#Retro/forward
GTGTCAAAATTCACACATTTGAATTTTAATCCCCCAATTCGAATGTAAATTTGAATGTGAGATTTATCACACCTCGACCATGGAAACAGTCCTAATTTGAATATTCGCCACCTAAAACCTGCCGAGTTCATTTACAAGTCAATGGCAGAGGTCCGTTGAGCCATTTGAAGATGTTAATAGCCTTCCTGACATTCAAGTTTTTTT
>R=1109/#LTR/forward
TATATATATTGTGAACCGGTAACTGGAGCACAGTGTGAAGGGAGATATATTTCCCCTAGGTTCATGTCTTACTCCCATATGTACAGCAGTTCTGAGTGGGTTAATTCCCCTAGAAAGTCTCACCTGGGGAATAATTAGCAGGCTAGATCAGCTAGCTGCTAGAGAGGGTTGGGGCTCAGAGTGAAAGATTGAGACACACACTGAGGAGAGCTGGGAGCTGAGTGTGGCCATTGGAAGCGGCTGTTTATTTTTCCCCAAAGGGAAAGGACTTTGTAAAGGTACTGTGACTCTGGGGAGTTGTACTGTTTGTGTTTGACCGGGAATCCCAGTAGGGGACCGGTAGTAGAGAGGGAAACTACCCTGTGTATTAGTTAGAGCCCAAGTGTGGCAAGGATTTTGTTTTGTTTTATTTTGTTTTATGCTGCTTTGCTCACAGAGTCTTTATATGTGAACAATAAATGGACTTTACCCTGTTCAAGACCTGTCTGTTCGTATGATCCTGCTCACAATATATATATATATATA
>R=111/#LINE/reverse complemented
CCCCCCTCATGTGGCCCTCCACATCAAAGTCTGCCTGCTGTGTCTGCTTACCATATGTAAAATTTAAAAGGTATCACTACAGAGATTAACTGGCCCCTGCATTGTTTAAACATCTAATTCACACACTAATCCCCTGTATTGTTCACACCTGTGATCCCCCTGTATTGTTCACACTTGTGACACCTCTATTGTTCATACCCTAAAGCCCTGTACTGTTCACACCTGAGACCCAGACTGAAACTGCCCACATTGTTCACCTGTTCACACCTTATACAAAATGCTAATGGGGCACCAGCACTGTGTCACTGTATGTAGTACATATTAGACTGGTCCTGATTCCTGTCTCCTGCTCTGTTCTGCCTTCCCTACCCTCTGTGTGTGTGTCTTACTTTGCCTG
>R=1110/#LTR/reverse complemented/ORFs: 1142..1861:+2 2083..2298:+1 3600..3941:+3
ATTGTTAACTTAATTCCTCTCTTACAGGAACAGCTTGTGTACACCATGTCTGAAGGTACAGGTGATAACCTTTTTTCCAGGCCAGCAACTACTTCATCGGTTAAGTATTTAGCTTGTGCCAAATGCCGCATCTGGTCACAAGGACCCTCTGTGTTCCACGTGCAAGCCACCTGATGCAGTTTCGGAAACGTCAGAACTCCGTCCTCAGGTAAGCCAAGCCTCCCATGGGGACCCATCAGGCCAGCCCCGGGACTCCACCCCCCTGGACCCCCAGCCTCCCCCAGAATGGGCATCTAAGCTTGCCGCCGGCATTCCTAAATTGGTGGAGTCCCGTGGCTAGATAAGCCTCGGCCTAAGCCTCCAAAATGTAGAGCCCCCTCTCCTTCCGAGGATGAGTGTGAGGCGGAGTCCATCACTACTTCATCCCTGCCGCCTGACTCCGAGGAGGATCCGGCTCTGTCTGATGGTGAACTATCTCACAGTTCCGACCCAGAGTAAGGGGAATCCCCCCAAACTCTCCTCCGAGGCCATTGATTCCCTCATTTCAGTATTAGAGACCCTTCACTTAAAGGAGCCTGAACCTAGTTGCAGTACCTCCTTGTTTAAGCGCCGCAGCAGGTCAGCAGGTCCTCACCTTCCTTTCCTCTCTCATGCTCAACTCGAGCAAATTATACAACAGGAATGGTTCAAGCCAGAGGGATGTTTCCAGGCTAACCGCAGTTTTTCTCAAACTATATCCTTTTCCACAGGAACTAACGGAAAAGTGGACCTCCCCACCTTCAGTGGACGCGCCTGTCTCTCGACTATCTAAGGGCACTGCTTTACCAGTTCCTGATGCAGCCTCCTTCAAGTACTCCATGGACAAGAAGCTTGAGGGCATTCTAAGTTCCCTCTTCTCTGCTTCAGGTACCTCCCTTCGGCCTGTTCTAGACTCGGCTTGGGTAAGTAGAGCCGTCCAAACTTGGTCGGACGCCTTATGCCGAGCGATTGCCACAAGGGTCCCCCGTGAAGAACTCGCTCATTTGGCCTCGCAAATCAAGGAGGCTGACTACCTATGTGAAGCCTCCCTCGATGCGCTACAGGTGATTAGCAGAACTTCAGCCGACTTGACTTGTCGGTATCGGTTCGCAGATCTCTCTGGATGAAACTGCGGACTTGTCTTCAAAAAAGTCTCTCACGACACTCCACCACCTGCAGAGGACGCTTCAGTGGAAGGTCCAGGCCATCCTGGCAGTCCCGCAAGTCCACGTCTGCATTACTCACCCCTTCTTCCCTTCAGCGACTCAGCCGTGGGGGGGGGAGACTTTGCAGGTTTGCCGACTCCTGGAAGAATCTGACTCAAGACGCCTGGGTACACAAGGTCGTGAGTCAGGGCTACCACCTAGAATTCGCTTCTCTCCCGCCCTGCCGGTTCTTCATGTCCAGATATCCTCAGGGGCATCAAAAGGCTCAGGCGCTGCACGACGCGATCGGCAAGCTTATCCGTTCAGAGGTCATCATCCCTTTTCCGACTGAGGAGAGATTCCGAGGCTATTACTCAAACTTGTTTGTAGTTCCCAAGAAGGATGGATCTGTTCGGCCAATCCTGGACCTCAAGGAACTCCATACTTTCATTCGACCGCGAAGGTTCAAGTTGGAATCCCTCAGGTCTGTCATCGCGGCCCCAATTTTCTGTCCCCATCAGAGATTCTTGCGATTTGCCTTCCAAAATCGCCACTTCCAACTCACAGACCTTCCCCTTGGCCTGAACTCGGCCCCTCGTGTCTTTACCAAGATCATGTCGGTGGCCACTGCTCTAATCCGCACCAGGGGGATCTCCATAACTCCTTATCTGGACGATCTCCTGATCAAGGCACCTTAATTTGCAGTGGCCCAGCAGGCGTTGCACTTCACCATGGTTCGATTACAGGAGTTTGGTTGGTTCATCAACCTGGACAAGTCCTCGTTAACCCCAAGCCAATCCATGGTCTTCCTCTGGATGCAGTTCAACACCCAGACACAAACTCTCCCAGTGACAAGGTCCAGCATTTGCGGACCCTCGTGCGGTCTCTCCTCTCGAAGTCCCACACCGCGAGATTCTACATGAAGGTGTTGGGAGTCATGGTTTCGATGATAGAATCAGTTCCCTTCACCCAACGTCACCTCAGGGAGCTTCAGTGGAATATTCTTGCGGCCTGGAGGCACAAATCCCTTCTCCTGGAATTTCGTTTATCCCGCAGGACTCGAGTCTCTCTTCTCTGGTTGATGCAAACCAGTCACCTGACCAGGGGCAGACCCCTAGGGGATCCACAATGGTGACTGCTCACCACAGATGCAAGCCTCTCCGGTTGGGGAGCAGTGCAGAGGGTCGGTCAGCGCAGGGTCGCTGGTCTCTATCGGAACAATGTCTTCACATCAACCTTCTTGAGATACAGGCAATCCGACTCGCCTGTCAGCCATCTTCATTCCAGGTCTCTTAAACTGGGAAGCAGATTATCTCAGCAGACATCCCTAGATCCCTGCAAGTGGCCTGTAAAGGACAACATCTTCCACAAGATCACTCAAAGATGGGGGACGCCAGAGGTCGATCACAATCGTAAAGTTCCTCTCTTCTTTGCAAGGTCCAGGGACCCTCTGGCGGCAGACGCCCTCACCTCTCCCTGGGACTTCCATCTTGCGTTCATTCCAAGAAAGATCAAGAAACTTCAGAGAGAACTCATACTCTCATCCTCATAGCTCCAACATGGCCCCGTAGATCCTGGGTCTAGGATCTAGTACATCTCTCAGTAGAGGAACCTTGGCCTCTCATCCTGGACCTTCTCTCTCAGGGTCCAATCCTTCACCACTGTCCTGCCACCCTCAATTTGATGGCGTGGCTACTGAAACTGCGATCCTAAGACGGAAGGGGTTCTCTGACACTGTCATTCTACCATGCGTGCAGCCCGCAAACCGGTCTCCGCCAAGACGTACCATTGGGTCTGGTTCACTTTCCATTGGTGGTGCCAATGTAATGGTTTCAATTCACTGAAGTTTTCCACTCCACTCCTTCTGGCCTTATACAGGAGGGACTGTCCCTGCACATGTCCCTCGGATCACTGAAATCTCAGTTTTCGGCACTTCCATCCTGTTCCAAAGACCTCTCGCCTTGTTCCCAGATGTTAGGATTTTTCTTCAGGGAATGGCCCACATAAAGCGCCCGGTACTTTCACCGGTGCCAAATTGGGACTTAACCCTAGTCCTACGTGCCCTGCAACACGCTCCCTTTAAACCCATGGATTCTATTCCACTTCAGTGGCTCACATGGAAAACAGTTTTTTCTGCTGGCTATTGCCTCAGCACGGAGAGTATCTGAGATCTCTGCCCAATCCTGTAGGTCTCCTCTGTTGACCTTCCACAACGACAGGGCAGTACTTCATACTTCTCCCTCTTTTCTTCCCAAGGTGGTTTCCACTTTCCACCTCAACCAGGAAATTACGATTCCTACCTTCTGCCCATCCCTTTCCAATGCGAAGGAAGCAGCACTGCACACCCTCGACCCCGTTAGGGCCCTCAAGTTTTACCTGCACCGGGTCGAGGACATCCGTCTATCGGACTCCTTGTCCTTAGACCACCATATCCTGATGGATAAAGCAGGCCATCCAGAGATCCTATTCATCACAGGGTCAGGTTCCCCCAGATCAATCAGGGCACATTCCACCAGAGGGCTTTTCGAAAATAAGCCTCAGCGGAACAAGGCTGCAACGTGGACTTCAATCCATACTTTTGCCAAATTTTACCAGTTTGGCACCTTGTGGCATCTGACACCCACTATGGCAGGAAGGTACTTCAGGCTGCAGTGGCTGGTTCCACGTAGGCCTCTACTTCCCGCCCTAGATTCAGGGGACAGCTTTGGTACGTCCCCACTGTCCCTGTGTCCCCCAAGCAGACCTAGAGAAAAGGAGATTTTGTGTACTCACCGTTAAATCTCTTTCTCTTCAGTCGCTTGGGGGACACAGGGCTTCCCTCCCTGACTTGAGGCCTTGTCTTGGCTTCAGACTGTTCTTCTTGTAATTAGTTATCAGATTTTCTGTTGATTATTGATAACCTCCTGTTTCTCCTTTGGTACAAACTGAGTGTCTCTGCCTAGAGAGGAGGGGTATAGCAGGAGGAGGAGGGGTTAGTTTTCTTTTTTTTTTTTGTGTCCTGCCTCCTAGTGGTGCCAGCTATACCCCATTGTCCCTGTGTCCCCCAAGCGACTGAAGAGAAAGAGATTTAACGGTGAGTACACAAAATCTCCTTTT
>R=1111/#DNA/forward
GGACTAATGGTCTACTGTGGACAATGGTCACTCATATAGCTTATACTAGGCCATACAAACAAAAGATCATCACTCTGTTACTTAAATTCCAGAGTGTTAGCATAACGCCAGTCTGTCTGTTGGGGCCCCTTACTGCTGAAGTGCTGCTCAAATTACTGGAAATACCACAATGGCCTTGGTTAGCCGATAGCTGATTGCGAGGCTGTGGACTGTTGGAGCTAGGCACAGTATGTTACAACATTCCTTTGATAACATGTAAGACTAAGTAAATCATTTAGACATTAATTGTACAAGGAGGAGACAGACTATGTATGGTATTTCCGTGAAACCCTTGTCACACTTATTGTAAAAGCCTTCTGAAAGCTATATAATGCCTGGACCAAGAGGTGTGTCTTTGGTAAGTCCTTGGCTGACATTCTGTGTGTTACTCCAACAGCTTACCCAGACAAAACTGTTATGTTGTATTATGTAAGAATAAATTGCCTGACTATTTCTAAAGGTTTTCCTTTACTGAGTTTTGTCTTACACGAGGTCAAAATGGTACTACAAAAAATACCATCATATGGTGACCCGCCGACTGTGATCCAGTTTTTTCCAGTCTATTTTTTTCAGGCAATGGAGGGCTCCAGCCGTTGCTACTGGAGTGTACCCGAGGAGCTTTGTTCTCGGATGTCTGTAGTGTACCCGTGGATATTTTCTTTTCCAGGACGGTTTCCCCGTGAAGCTTTACTTTAACGGATGATTGATACACGCGCGCAAAAACCCCCCTGGGTGGGGTATATATGTTTTTCTAACTTCTTCTTTTTGCCTATTGTTTTGTTAATTGTTGTGTTAATCAGCTGAAATTATCTGCCATTCATGATAGGAATCCGCAGTTTCCTTCCTGTTTTTGTATTTTGTACGTCTCTTATTCCTTATCATGAAGTGTAGTCTAAAACATCTTGAAATAGAAATTACACGTGTACTGTATGTTGTTTGATGTATGCAAAAGGATCCATGAATGTTGAATGTTTGCCTAGCTGAGTGTGTGAATAACTTTAGTGTAACTGTCATATGTGTAATGGTGTATGAGAGAATGTGTGGCTCTATCTCAGAGTCTGCTTGCTGTTTAGGAGTTTTTCTGCGGTTCCTGTTTATGGGGCGACCTAGCAGGCCAGAAATACGGAAAACTAGGTTTTCTGAAGGAAATTCTGTAGAGTGTGAAGTGTGAATCACTTTCCTGTCCGTTTGAATTGTCAGATGAAAAACGAGAGCCCTACAAACATTTAGGTGTTGTCTGCAACTTCAAACCTATTTTCTCCCTTTCCACTCAATTGTAAGCCTGTTCTAAATTACAGAGAAAAGTATAACATCATTTTTTCCTGCAGGTGACTCCAGTTTATATGTATGTTTGTTTGCCCTGTTTGTTTTATAAACCAATGTTAATAGCTCGCTGCTAAGCTTTTTTGCATCCTACAGGTCTGTTAGAGCATATTTTGAATGTAATACTTGTGTGTATGTTAGAAAGAAAAGGACTTGACTTGACTTGACTTGACGGTTATATGACTTTGATGTGTCTGTAATGAATATGTTTACCTTACTGTTTTTGGTTCTCTTTAATGTTTATATGTTTTCATAGGTACCTCTTGTAATATAATATTTGTTCTATGTGTCTGTCACTAAAATATTGTCATTTTGTCTTAGACTATCATGTCACTATTCGTATCTTATCCTAACATTGTCTTCTTTGTTATTATTCTCATAGTAACATTAGTTCTCTTGTGTATTTCTGTTTGTGAATGGGTTACTCGTGAATAAGGTTAATTCACTCCACTTGTCTTCTTGTTTTAACAGAAATATTAGTGTTGTCTCTTTATATTTTCTTTTTTTCTGTTTTTTGTCTCAAACCAAACTTAACTCTCTTTTTTTTTTTTATCTTCAGATGGAAAATTGTTTTCTAAGTTTTTAATGTTTTATTTTTGATTTGCGAAAAGAAAAAAACATGTTCCATCAGTTTAGAATATCTAACAATCCTCCTAGATATGCTAGTTGAGTGCCCAAAACATTTTAAGTTTCAAAGCCTTTGTTAAGTGTCACAGTGGAGGGGACAAGACTGCGTTTTCCTGGCCAGAAGGCGATAGTATTCTTCCCTCACAACTTGAAATTCTACTGTGACAGATAAAGGATATGTGTAAGAGAAAATATTTTACTATACAAATTGCATGCCATTAGATTTAGCAGGCTTTTGCCAACCAATAGAAAGTGATATTTCTCACATATACTTCAGCTGAGACATTACACCTATTCTCTGCTCCTTGCTCAGCAAACTTAGATCCAGTCCTTTATATGGATACTAAGGAGCAATTAAATGCTATTTTGAATGTGCCTATTGGCAATTTTAGAGTGACACAGGGTTACACAATCTCAGAACTTTTGGTTCCACAGACGGTGCAGCCCCCAGTAATGAAGATTCTTATTGAGCTAATGGTTCAGAATGTTTTAAGCTTATTAACAGTAGTACTTCCCCTGAATATTCTGAAGACAAACGTCCTGACGACCAAATAAATCATGGTCAGTTGTTTCACACTGAAGTACTTAATGGTGCATTAGACTTACAGCACCCTTTAAGAGGAAATCTAGTTCATAGTCCAATTAATAACAAGAAGGATTCTATTTGCTGGTACTGTCATAAAAACTACATTTCCCAGAATCCTCCGTTGCACAATATTTCAGATGCTCAACTTCTCTCACTGTTTTGTAACTTCCTCTTTTGTCAGGCAGCTGGCTCAGGAACTTTTAACCACAGCAAATATTTTTAACTTTACCATTTCATACTCATCTGTAATTTTTTTTCTGTATCTCCTGCATCTGGATCTTTTTCACCAACATGAAGGTAAACTTGATGCAGTTTGGATCCATACCCGATTCACTCATTGGTACAGGTTAAATTATTTTCATTATTCTCTAGACAGATGTGAATCTATTATTTCATATTATTGTACTGCATTTGCAGTACAACAAGAGGGGAGTATTATATTGTGGGTTATGTTGTTGTTACTATTTTTTCTAATTAAATAAGTTTCAGTTAATAAAAATGCAGCTTATGTGCTTGTGCCGCTGCAAAAAAAAAAATTCTCCCGTAATCTTTGCACTTGTGTATCTTGCATCACAAGTCTGCAAGTGTAAGAAAATGCAGAAGTGACTTAAATTTATTGTTGATTTTGTCTGATAACCAGTAATTTCACTACCAAATATGTAGAAATATATGATGCTACTTATATGGGTCTATGTTATTCTCATAAAATATAAATATATATAAATATATATAAAGGTACAAGAGAGAACTTGTTAAATGTTTTTCCTGGTTATGATTAATCAATATTATTTTGTTATAAGAAGGAAACAGTACAGGTTGTATTTGATAGTTTACACAATTAAATTTTCGATTCTGTTACAAATTTGCAAATAACACTGATATTAAGTGGAGTTGTGTCTTTGTACCATCCCACTTCCAACAACACAATTACTGGCAGCATTTGGTTGGATTTATTCCCAGCTGTCCTGTCAATTCTCTGCAACAATCCTATCAGGTGTTGTGGACTTTCTCCATTTGAATTAACCACAAGAAAACAAACGTCCTTCACTCATATCATAAATGTACAACCACTTCTCATTACTGACAGTTCATACAGTAGTTTCATTAGAGTTCTTTAGCTAGTACATTAGATAAGTCAGTATTACCAGAACACCAGATATTGTCACATTGTCTCTTTGTTTCCAGGTTGGTGATCTGAGCAAAATTCCATCAGTAGCTGTTGAGATTATTCCAATCCATTCCAAATAGAACAACTATCATTGATCACACCACTCATTGAAAGAAACTCTGCATACATACAAAGAGCCATTTCAAAGTTTGCCATTCATATCTGTGATGCCTTTACATTTTTGCCTATCCTAATATCGAATCCATGGACTGATTATGAACTCTTAAAAAAAGTACAGAGACTGCTGCATTGACTGAATACAAGTGACTGTTGAATATTTCTTCATATGTCTATCCACAGCCATGATGTCTCTCTGATTGGACTTTCCCCTATAATGAACTGATGGACTGATATTGAAACGGGTTAATTTTAAGTTTTCGATTCATACAGTATTGAATGTGATATAGTTAAATTGTGTGCAATTTATAAGAACAATGGGAATGTGATAATGTAACATTTTCTCTATATGTTTAGTTTTAGATTAGTTATGAAAACAACAAAGGTAAAATTGTATCTGTTTAAAAAGGTTTTAGAAGGGAAGTTTCCTGTAATTACTTATTATTGTATTATTGCCCCAGGTCCTCAGCTCTATATGTAGCCGGTTGTGTGTAAACAGCACTGACGTAGAAAAAAAAAAAAAAAACATAATAATAGAACTATGTCATGTGCTAATATTAGTATTGAGTAGAGTCTAGATTCCAAGACTAGTCCCGCCCATAATGTTAAATCTATAAAAAAAAAAAAAATAGTAGCTGACCAAAATAGTATGATTTTAGATTATCATGTGTTTTGATAGGAAAAAGAAGGTTGTACTCATATTGTTTCTGAAATGTTTGTTGAATGTCATATAGTCAAAGTTTTAGAGCTGCAACAATAAGTGTAATGTTTTTATAGAACAGTTCAGTTATTCCAAATGATTAGGTAAAATTTTATAGCTGGTTAAACAACTCCATTGGAAGTTTCATTAAGTCTATCCATGTCATCCTAGCATTAATACTTGGTCTATATTTCTCTGTTAGAATTTGTGCTATAAGTACCTTCCAACTTCTGCTCACATTTGATTTACATCTATAAGATAAAACTTTTCTCAGCCTTATGGGGGAGGTTTGACAAGAAAAAAAAAAAAACAGCTCAGAGATAAGTTCTCTGAAAGTTATAGCTCAGATACAGACGAGCAGGCTGTCCCCAGCCCCACAGCTAAGCTCTACCCCGCCCGTACAATACAAAGTAGAGAAAAGGGGGGCGACGGGGGATGCTGCAGAAGTGCGTCTGACTAAAAACACACAGATTAACTCATAAGGCATACATAGAGCCGTCAGCCTCCCCACTCTATGATGAGTTGTTTTCCCGTAATAGCTAAGAGAAAGAGAGAGGCAGCAAAAGAGGTAAAAGGTCAAGTATGTGCCCTAGAAAGTCAAAGTGCCTAAGAATCAAAGGAAGCTAGAAAGCAAAGAGAGGAACAAGAAAAGTTGATAGTAGAAGGGTTAAGTTAGATAATAGAGAAAAGAAAAAATTTGAATTTAGCATTTTTAGCCTCATTTCAGTATTTTTCATTTTTAGCTTCATTTTAGTATTTTTCATTTTTACTAATCTTCATTTTTACATTTTTATCTTACTCAGGATGATTATTACTATGTCTCATTATCTCTATGCAATGATTTCCTTTTATTATCTCTCTGTAATGCTTTATTTTGCTTTATTTTGAAACCTAACTTCACTATAATCATATATTTGCTTAAATCTTAGGCTACATGTTATATTCAGACAGCTCTTGCTTCATTGTGCGGTTCCAGCGGTTCCTAGTCACGTTAGTTCCTCAAAAACAGGAAATACTTCTAGCCCCCTAGCTTCCTGTTTTCTTTGTTTTCATTCATTTCAGCTTTTCAGCTGCACTTCTGTATTGGTGCTGCCACGACAGTTGAACTGTAACTCACAGTAGTGCACACCACTGTCCCATTTATAATAGACCTCCCTTGTTCCTGGGGGTCCTCTCAGCACTCTTACTGTGCCTGTAATTACTAATGTGAAACATATTTTTAAATGTTTCAAGAGAGGTAATGTAAATATAAAAAAAACTGGAACGGTCCAATTCCTAAGACGGACGAATGGCTAGTGTCAGAGGGTTGATAGTTGTCACCCCCACCCTCTATGACGCCATAACGCTATAAGGCCCAAGGCAGGATGGACTAATGGTCTACTGTGGACAATGGTCAATCATATAGCTTATACTAGGCCATACAAACAAAAGATCATCACTCTGTTACTTAAATTCCAGAGTGTTAGCATAACGCCAGTCTGTCTGGTGCGGCCCCCTTACTGCAGACGTGCTGCTCGAATAACTTGAAATACCACAATGGCCTTGGTTAGCCGATAGCTGATTGCGAGGCTGTGGACTGTTGGAGCTAGGCACAGTATGTTACAACATTCCTTTGATAACATGTAAGACTAAGTAAATCATTTGGACATTAATTGTACAAGGAGGAGACAGACTATGTATGGTATTTCCGTGAAACCCTTGTCACACTTATTGTAAAAGCCTTCTGATAGCTATATAATGCCTGGACCAAGAGGTGTGTCTTTGGTAAGTCCTTGGCTGACATTCTGTGTGTTACTCCAACAGCTTACCCAGACAAAACTGTTATGTTGTATTATGTAAGAATAAATTGCCTGACTATTTCTAAAGGTTTTCCTTTACTGAGTTTTGTCTTACACGAGGTCAAAATGGTACTACAAAAAATACCATCA
>R=1112/#LINE/forward
TGTTGATAATTTTATTGCTATGACCTCGTTATATGGAAAGCAAAACATCGAGATAAGGCTATTTCAAATAGAATGAGGTTTATTGAGTTTAACAAAGAATATTTAATGGTTTTGCTTTGGGAAAATGATCATGTTACACCGAAGTGTCCCACGAGCATTTTGCCAAAGACACTCCCCTTTTCACAAGCTTTTATAGATTAAAATGGGAGTACACATACATACGTTATATAACTTGAACCCTCCCAAAATGTTGGAAGAGGACTGATTTTTCTTAGCTACAGATATTGCACTGAAAATAGTTTCCCGCTTACAACTGTCCCTCAGCCTTGCAGTTCTTTATCTGTTAAAAGCAGACACAGGGAGGAATTAAGAAATGAAGAAAACACTTCTGTACAAAGGGGCCTCATCTAGTATCTGCTGACACTCTGAATTCTGTCAGTAACTTACAAAGTGGACTCTCATCACTGGGTGTCATTAATAAGAGAATTAATAAATGGGGGAACATCACCCCTCCCTTCACCTTTCCTGCCTTGGGCATGTGGTTATTGCTGAGTCAGAATGATAGGGGCATTTGTTATTAGACTTTATTATTCTTACACTCTGACACATAACCATTTGTCCGTCATTGGAATAGGCTGTTCTCATATAAATGTGGTCATATAAAAAATATATTATCATATCCTCTCTTGAAACGCAGAAATGCTTTTCATATTACCCTGTCGTTAGCATTTTAAGGGTACTGAGAGGAACCCTGAGAACAAGGGAGGGTTTGTCATAATGAAAACAGTGGTCTTGTGAGTTACAGTTAAACATCATGACAGCACCAGTCACAGAAGTGAAAACTTCAAACTGAGATCAGATAAGAAAAACAGGAGGCTAAAGGGTCTAAAAGTAAATCCTGTTTTGAGGAAGTAACTTGGCTGAGATATAGTTGGCAACAGGAAACCTCACAAAAATATTTGAATGTGGATATCTATATGCTATCATGTTATATAAGGCTTAAAGAAAATATATGCAAAAACATATACGTTTGAAAGAAAACATTGCATATGCATAAAAACATAACTAAGCAAAAATGAATTAAATAATACTGAACATATTGCATCTTTAAAGTAAAAATTATTCTTTTAAGATAAAATTATTCTTTTTTTTCTAATTATAGCACAAAGCAGAATTCTAACAGAGAAATATAGACCAAGTATTAATGCTAAGATGACATGGATAGACTTAACAAAACTTGAAATGGAGTTGTTTAACCCGCAATAAACTTTACCTAATCATTGGTAATAACTGAACTCTTCTATAAAAAATTGCACTAATTGTTGTAGCTCTAAAACTTTTGCTATATGACATTCAACAAACATTTCAGAAACAATATGAGTACAACCTTTTTTCTCCTATCAAAACACATACTAATCTAAAGTCACACTATGTTGGTCAGCTACTCTATTTATTTAGACAACCTCTATGTTTATGACGGTGATAGATTTATAGATATTAACATTATGGGTGGGGCTAGTCTTGGAATCTAGACTCTATTCAATACTAATATTAGCACATGACAAAGTTCTATTATTATGGGGTCTATCATTTTGTTTATGTCAGTGCCGTTTACACACAACCAGCTACATATAGAGCTGAGGACCTGGGGCAATAATACAATTGAGTAATTACAGGAAACTTTTCTTCTAAAACCTTTTTTAAAAAAATACAATTTTACCTTTGTTGTTTTCATAACTAATCTATAACTAAACATACAGAGAAAATGTTACATTATCAATTCCCATTTTTTTGTCAATTTCACACAATTTAACTATATCACATTCAATACTGTATGAATCTAAAACTTAAAATTAACCCATTTCAATATCAGTCCATCAGTTCATTATAGAGGAAAATCCAATCAGAGAGACATCATGGCTTTGGATAAGCATATGAAGTAATATTCAGCAGTCACTTGTATTCAGTTAATTCAGCAGTCTCTGTACAGTTCTTAAGAGTTCATAATCAGTCCATAGATCCGATATTAGGATATGCAAAAGAGGTAAAGGCATCACAGATATGAATGGCAAACTTTTGAAATGGCTCTTTGTATGTATGTAGAGTTTCCTTCAATGAGTGGTGTGATCAATGATAGCTGTTCTATTTGGAATAGAATGGATTGGAATATAGTGAATAATCTCAACAGCTACTGATGGAGTTTTGCTCAGATCACCAACCTGGAAACAAAGAGACAATGTGACAATATCTGGTGTTCTGGTAATACTGACTTGAGTAATCTAGTGTACTAGCTAAAGAACTCTAATGAAACCACTGTATGAACTGTCAATTATGAGAAGTGGTTGTATATTTATGATATGAGTGAAGGACGTTTGTTTTCTTGTGGTTAATTCAAATTTAGAAAGTCCACAACACCTGATAGGATTGTTGAAGAGAATTGACAGGACAGCTGGGAGTAAATCCAACCAAATGCTGCCAGTAATTGTGTTGTTGGAAGTGGGATGGTACAAAGACACAACTCCACTTAG
>R=1113/#DNA/reverse complemented
AAATCCTACGAATTCGACTTTGAATTTCGTAGTATTCAATTCGATGGTCGAATTTCGAAGTTTTTTGCACTTCGAAATTCGACCCTTGATAAATCTGCCCCTAAGTGT
>R=1114/#LINE/forward
CTAGAGGAACAGAACTTTCATTTGAAGCAATGTAGGTGGTTCTTCACAGTGAGGACAGTGAGGTTGTGGAATGCACTGCCGGATGATGTTGTGATGGCTGATTCTGTTAATGCCTTTAAGAGTGGCTTGGATGATTTCTTGGACAAGCATAATATCAAAGGCTATTGTGATACTAAAATCTACAATTAGTATAGATATTGGTATATATAGTTTATGTGAGTGTATGGAGGGGTCAGTGTGAGTGTGTGTATGTATGGATGCTGGGTTTGATTTGGAGGGGTTGAACTTGATGGACTTTGGTCTTTTTTCAACCCAATTTAACTATGTAACTAT
>R=1115/#DNA/forward
TCTTTTATAGACGCTGCGCCTGCTCGCCCCGCCCCTTTTGTGACATCATCGGCGGGGCGG
>R=1116/#LTR/forward
TGTCAGCTATTCTGTTTCACATTACAGTTCAGGTTACAGTGACTGCTGCAGATATTTGTTTCACTTGGGATAGAGTGACAACACCGGCAAAATGTAGGCCTTTAATGGAGTATGATAGGCCTGCCAAAGGCTGGGCAGGATCCTCCAGTGCCTGGATAACTCAACTGAGATGGTTTGGAGTTTGGATGCCGGATTTCTGTATTCACCTTTTGGAGATGGGTGAGAGATGCAGTTCAGCAATGATGTCAATTTGTGCTCGCGCTATAGACAGTGCTGGGAGCTATGAATGGAGGATCAAACAAGCTGCATGTGTTTCATGGAATGGATTCATCGCTGTGGATGCCTGCTCCAGCTCTGGATGAGCCTACCCATCTGTGTGAATCCCCAGGGTAAGGTGTGCCATGGGGAGGGTAGAAAAAGAGAGGATCCAGGATGGTTTCTGTTTATGACACAGGCTGTTGTTGATGCCTGCCACGAGGGAGCCAGTACCTAACCGGAGGGAAAGGTATTTTGGGCTGTAGCGCTACCTGGGACCAAGTGTGCTCTTTTGGGGAAAAGGGACTGAGACTCTTTGTCTGCCAAAAGGAGTAGTGCGGGACTTTGCCTGGCATGGAGGTGTCAGAAATGGACTGGCATAGGTTCCCATGGGAGTGGGTCATTTTATATGATGTAAATGTGTTTTACTTCCCCTTTAATTTACACTTATTTTATATAAAGTTATATTGTTATATAATAAAGTGTGTGGTTGATTTGTTTCCTAATGGGACTATCCTCAGGTGTATTCCAGGATCCCATTAGGTGGAGGCACTGCCAGAGAAGAGATTTCCCAGTACCTTTCACCTTGCAAAGGGGACTCAGGACCCGAGTTGGTAAGATGGTACAACCTTGGCACCAGGGGGGTCGCCAAGAGGGTGTTACA
>R=1117/#LTR/forward
TGTCTTGCTACAAGTTCCCTTGGCAGACTTATCACAAACTAAATGTCTAACTGAGCACTTCCCCCAGCAGACTTATCAAATATAGGGGTGGAAATAAAACACACACACATTGATCATCATTAGAGAAGAATAATATATTGTAAGAAAAGTAATACAATACCGATTGAAGACAACGCAACGTCTAGCCGAGCTTCCCTTGGCAGACTTCTGAGAGGAACATCAGCTGGGGGACCCCGGGCCCAAATCAAATACAGCGACTCCCAGAGCACATCAATCGGCCAATGGTCCTTACAAGACCAATTATTCTACACAACACGTCTGCTTGTAGATGAAGTCCCGAAGCCCCCCCAGCTGAGCTCCTTTTTATATTGGTACAATAACAAAGTAATAGATCATTACACATAGACATATAAAATAATAATAATGGCTACATGCCCAGGACATGGCCATGAGAATGACCATGAAAATGGAAATAACCATGTGAATGAAAATAATTGCTGTGTATAATTGCTGTGTATTTTGATTATAACTATGTGAATAAGATATGAGCTTCCTCCTTAATAAACATATTTATATGTTTATGAGTCTATTACCTTAACTCCTACTATTCCCTGTTCTCCTGCTAATGACTGAATAACTCAACTCCAGTTAATCCCTGGTCTCCTATTAATACCACTACGGTCATTTTTTGACTTCGCGTGAATATCACTTACATTCATTCAACACCTACGATGCCACATTGAATGCACTTGATCACACTTATATTCATACATGCCCTGCCATGTCACATTTGTATCACA
>R=1118/#LTR/reverse complemented/ORFs: 1060..3972:+1
TAAATGTATGTGTAGGGATGTGAAAATCTTAGACACCCTTACACTTTATTGACAGGCCCATCCCTAGCTATTTGGATACCTAAGTGGGTCCTAAAATACAGTTGGGAGGGGTATTGTGCTCCTGTCTTATGTAACCCTTGCAATTCACACGGTGACCTGAGTGGCGCTGTGCCAGAGTATAAAAGGTTTAGGAGCCATGTGCTCTAGGTCCATTACTTTAGCCCAACCAAGCAGGCTGGAAGGGAATGGGTAGTGCTGACCCTAGAGCCCAGCATCCTAGTAAGTAGATAGCTATACTTGTTCATAGATCACTCTAGGAGTGATAGAGAGGTTAACTAGTTGAGCAGCTCAAGGCTCCTACGAGGAGATTAGTGGGATTAAGATTCCCGGGTAATACTGACCCAGAGAGGGACTAAAGTGTTGAGATTAGGGATGGTAGGTTTCCCCTAAGAGCAACCAGGAGTTCCTGAGTACTGAAGATATATTAATACCCACACCTGTTGCAACTACTCTCTGCTGTTATTCCCTGGCCTGTGGGGATTCAGCCTATGCGTGCTGTGAGTATAAGCTCCTTTAATGCTGCTGTGGTATTTGATGCTCCATTGTGGATAATTGTACTGATCATCTTCATGCTCTATTGTTCAATAAATATTCTTTTGGTTTACGGTTAAAGAACTACTGGCGCCCATCATTGTGCTATTGCACCGAGTTACAGTTGCATTACATCCTTCCTCCACCTCGTTGCGAGGGCTTGCCCCTGAGAAAGAGAGCTCATCTGTGGTGAGAGTCCACAAAGGAAAGTAGCTATAACTGCTATATAAGAGGCAGTTTACTATAGCGCTACATTTTGGCGCCCAACGTGGGGCTCTAAAGGGTTAACTGTAACCATTAATTGTTATACTGCACGCAGCCTAGTGTGACAGGCGCTGCGTGTGCGGACCCAGTAGGAAAAAGGCACCTTACTGTGGGGAAAGTCTGTAGTTCTTATTCCCCCAGTGCTGCCATACTGATTCCAGTGAGAAGTGTATTGTTTGCTTGGTTCTGTCCTTATTAAACATTATGGCTCCCCTATCTGAAGCTGCAATGTGGGATTGGTCCCTGGATATGGGAGCGGATCCTGAATACACATTTATGGTCGATGATGTACCTGAGAAATGTCCCATAGACGTTGTGAATCAATCGCTAATGGGAAATTCTATATTTGATGCGTTTGCTTATGTAGCTAGAGAACCCTCAGACAAGAAGGGATTTGTTCGGCTCTTATATTGGGTTCCTGCAGTGCCCCAGAAAAGCACCTGGCCTTCTAGAGTCTATCCGATGGGAGTACAGAAGGAAGGGTGCCCTTGTCGGTACCAGAGCCCGCCAACACTCCCTCCATTTGGGTTTCCGCTAGCTCCTTTTAGTGACTGTGTAACTGACTCTTTCAACTGCTCGAGTTTATCGGGAGAACAAGAGGGCTGCAGTACTAAAGTGTCTGATGATTATGAGATTAATGTGTCTACCCCTGGGCTTAATCCGTTCCTAGCTGATGATGTCAAGGACTGTAGTGACAGTTTGCCCGTTGAGGAATGTCCTAATATTGCCCAGGAAAAAGACTCGTTGGTGGATAGCTGTTTTGCTATACCGCCACCTATTCCCCCTCGCACAGGAAAAGTGGCTGTTAAGAAATTTTCTGCTGCGCCACACCCTGTGTCCTTGACCTGCCCAGAAGGGGTTAAGTCGGAAAGCCCGCGAAGAAATAAGGGGCGTGCTCACTCACCTCTAAGAGGCGTTATTGAGGAGATGTCGCGACGTCCTAATTTAAAAGATAGCTTGGCTGGGATATCCTGTTTGCCGTTCATGCTGCTAGGATCTTCGGAGCTAGTAGACCGGGACCTGAATTCTGTTATGGAGCCGATTTCCGAACCCGGTGTTCCAGAGTTGCCCATGGAGTCTTTGCCCCCTCGAGCGAGAGCTGATTCCGTTCCTATCCGGGTGGAGGCTGAGTGGCAGTATATATACCAAGGAACCTTTACCCCAAGTGAATGGGGAACCATGATTCCGGGCTGTGGAGTGTGCGACTTGGAAGCACCCGACGCCTTGGAAGATCCGGAGAGTGTTTGTTTCCAGTGTGAAGCTCATCTGTGGATGGGACCATTCAAGCGGGCTGATCAATCCCCCTTGGTGGACCGGATACGGGACAAGGTGAGCGGCAAAACTATTCTCATCTACAACGAGATAGAGGGTGCCCCCGGGGTGTCAGCGGCTGCGGGCCCCATATCTGGAGCTGCACCCAAGCTTGTCTCCGACTCCGCTCCAGAGCCTGTCCCTACACCGGTCCCTGAGCCTGCTATGGACTTTGTGTCTATGCCCGAGTCTGTCTCAGTGTCTGCAACAGTGCCGGCCTTAAAACTCAGTGAGGTTAAGCTCATGTGCGATTGTGCTTCGCAGACTGATCTGATTCTACCAGGGGGAGAGGAACTTGTGATCGCCACTGCGGGTCACGAAAGAGTGCCGTCTTGCCGGGCGGCTGATGTGACTCCTACTACCCCCTTGCTAAAGTCCGAGGGTGAACAAAATATTCTGGCGTGTCCTGCGCTTTTGCCTCTTAAAGTGTCTTCCCCAGTTTCAGATGTACCAGGGGGAGATTTGGATCCCTTACTAACAGTTGAGGATCCTGACTGTTGGGTCCCTGGCACACCCCAAGAGAACTTTCCAGAAGGGGTGTGGCACGTGTTAGAGCCTGATGCAGCTTGCAGGCCTGAAGCTGCTCTTGTATCCTCAGAGGAGGAAATGTTTCAGCCGTTCATATCTAGCTATGCTGAGTCTGATGTTTCGTGGGAGGTGAATTCAAATCCTGAATTGTTCCATGCCTCAGCAGAGGAGAATGTTGGAACTGACCAGGAGCCTCTTGTGACGATTTGCCCCAAAGATGATCCTTTGCCCCGCAAAGTATTGCTCAGTGGCATGGGACCTCATGGGGATTTAACAGTGACTGTCTATACAGCCCTAGCTGTTCCTGCACCACTTCCAGTCCTTAGTTCTGATGTGGAATGGAGGAAGTTTTCTTTTGGCAGGTTGGGGACTATTGCGCCTGTTGCACCAACCATCCGAGATCCTCCAATCCTGGAGGATGAGGAGGACCTGTTAGAAAAGTGGATCTCTGCCAGTGTGGACAGTGATGGAGTTTCCACATTGGACCTTCCGGCTCAGGTCAGATGTCAGAGCCGACGATCTGTGGCTAGTGAGCCAACAAAGAATGTGTGCCCCAAGGTGACCGTGTTTCAAACTCTTAGTGAGCCAGGAGAGAGCATTCACGTGTCGGAGTTGTACCATCACGAGTGGGGTAAGATATCCCTAGAGAGGGAGGAAGGACTGGTTGCTATCATTCCTGTTGTTGCTGATGACTCCATCCTCAAAAGAGCCCCTGGATGGGAAGAATATGAAGAGGAAACTCCCGAAGCCGTGTCTGAGCCAACACCTTCTATAGAGAGACCTTCCAGCTTCACTGCACCTCCCATCATTGGCCCTGAGGAGGAAAAAGATTTTTGGGTGCTGCCAGGACGGGCAGACCCCAATGTATTCACCTCTGTATCCAGAGTACAGAGGGTGATAAATTTTCATGTTCATAGAACTTGGGGATATTTCATGCCCTATGCACCACTGTGGGTGTATGAGAAGGTGGCGGCATCTTATGAAAATTGGCTCATAGATGAGATTCTCCGCAAAGAAAAGATGCACCACAGTTGCCTTACCAATCCTGACAAAGTGAGGAGAGAGAAGGATTGGCAGTATCTGCGTTCCATAGAAAGGGAATGGTGGTATGGCCGCACCATTTTAAAGAATGCCGTGAAAAGCTGTGGCAAGTATAACCCCACCAAGTACTTCAACTTGGAAGTCTATTTGGGAGATGGACAGTGGGTGGACAAACCCCATCCCAAATACTACATCCCCTATGAAGATACCAAGGCAAGATTTCTTCACATGATTTAATCTGCTGATACTCCATTGGGAGTTTGTTTGTAGCTATTTTTTTTGAGCTATCTGCCTATTTTCCTGTCCCTTCAAGGTACTGAACTTTCTACAGGGGAAGATTGTTTTTCGTTTTACTTCAGTTGGAGTTATGCCCAAGGACTGTTTTAGGTAATACCTGTCCGTTGGTAGGTTCATCCAATTTCTCCTAAGTGCATTTTCAAAAAGGATTGTGGGTTCGAATGTTTGATGGACTAGAATACTGATTGTGTTTGAACTGCAGTATTTCTAACTTGTGTTCTTTTATAGGTGTACCAATAAAAGTTTACCTGTTCATGAAGGAAACTGTGCTATTGATATGTTTTCTTTCAGTTATGCCATTGTACCTGGGTTTACTCAGGAGCGTTGCTCCGAAGAAGTTATAAGGTGATGGTATTGCAATGGTATTTGTTCTCTGAAAAGGTTTCTTGCATGATGTGCCTTAACTGCTATATTTTCTGTTTTGTTTTTTTAAAGGTTCCTTGCCGGGACGGAAGGAATTCACCAGGGGGAGAATGTAGGGATGTGAAAATCTTAGACACCCTTACACTTTATTGACAGGCACATCCCTAGTTATTTGGACACCTAAGTGGGTCCTAAAATACAGTTGGGAGGGGTATTGTTCTCTCTTTCTTATGTAACCCCTGCAATTCACACGGTGACCTGAGTGGCGCTGTGCCAGAGTATAAAAGGTTTAGGAGCCATGTGCTCTAGGTCCATTACTTTAGCCCAACCAAGCAGGCTGGAAGGGAATGGGTAGTGCTGACCCTAGAGCCCAGCATCCTAGTAAGTAGATAGCTATACTTGTTCATAGATCACTCTAGGAGTGATAGAGAGGTTAACTAGTTGAGCAGCTCAAGGCTCCTACGAGGAGATTAGTGGGATTAAGATTCCCGGGTAATACTGACCCAGAGAGGGACTAAAGTGTTGAGATTAGGGATGGTAGGTTTCCCCTAAGAGCAACCAGGAGTTCCTGAGTACTGAAGATATATTAATACCCACACCTGTTGCAACTACTCTCTGCTGTTATTCCCTGGCCTGTGGGGATTCAGCCTATGCGTGCTGTGAGTATAAGCTCCTTTAATGCTGCTGTGGTATTTGATGCTCCATTGTGGATAATTGTACTGATCATCTTCATGCTCTATTGTTCAATAAATATTCTTTTGGTTTACGGTTAAAGAACTACTGGCGCCCATCATTGTGCTATTGCACCGAGTTACAGTTGCATTACATCCTTCCTCCACCTCGTTGCGAGGGCTTGCCCCTGAGAAAGAGAGCTCATCTGTGGTGAGAGTCCACAAAGGAAAGTAGCTATAACTGCTATATAAGAGGCAGTTTACTATAGCGCTACA
>R=1119/#Retro/reverse complemented
TCTCTGATGAAGTGCAGTGACACGAAACGCGTCAGACCTCATGGCGCAGGGTTAAACAGTTTGTTAAGATGTTTAATATTTAAAAAAATTAAATTTTTTTCCAATGATTTGATGACCAAGCGATTCCTTGAGGGATCCGAAGAGTGCGCTGTCCAGAAATTTGGTGTGTGCAGTATTTCGTTTTCCCTAAGCGACGGACTCAGGGCGGCTGCACCTGGGTCACAACGAAGTCCGGGTAAGATATTATATTTTCATTCATTTGGGAAGCTGAATCCGGTGATCTTGCGAGGGGTCTGGGGCTTTGTGCACCCGGACCAACAAACCTTAAGGGTGAGCTTGAAACCGGCATTAAGCAGATTATAAAAATAGAATAAATTAATAAA
>R=112/#Retro/forward
TAGAGCAGGAGTGCCCATACTTTACTAATGCGAGGTCTACTTTTAGTGATGTTGTCCCATTATGATCTACATCCATAAAAGCATTGTTAGCATTCTGTTCCATGGAAAATATTACTTAAATATTGATTTATGAGAAAATGTATATTGCTATATTTAACAAACAACTATTTCTTATGTAACCTTAACATAATAAATATCTGAATGAAAAGCATGAAACAGGAGGGTGATTTAGACAAGCTGTTTGTTGACAGTGTCTTGAGATCTACTGATCACCAGCTAAAGGTCTACTGGTAGATCCCGATCTACCTTTTGGGCACCCCTGCTCTA
>R=1120/#LTR/reverse complemented/ORFs: 1538..2155:+2 2175..4046:+3 4334..5068:+2
TATTTCCCATAGTCACCCATGGTCAGCATTCACCCATGGGTTAATTCCCCCCTGCAGGCCAGCGGACAGGACCTCCCCCTACAATTTAAAAGTTCCACCTGTTCCTCCCTTCCCTCGTCTATTTTGTCCTGTCCGGGCCAGGGATAGGAGTTTAGTTCTGGGAGAACGTGGAATCTCAGGATGGAAGGTGAGGGCCTTGAAAGCTCCCCCCTTGGGGGTTAGCAGAGGCTTACTTACGTGCCCATGTCTCTCCTCCCGTTCTGCGGGTCAGGGGGATGTGGAGGGAGCGTTGCTATTTGGCAGCTTAGGTGGCTGATCCTCCCGCAGCGCGGGTTAGGAGAAGTCCGCAGCCCTCAGGAGAAAAGACGCCAAGGATGCGTACACAGCCGTCGGATCGCGGTGCGGCTGAGTGCGGCGGAAGTGACGTCATGGCGGAAGTGCTCGAGCGGCCATCTTGGTAGAGGGCAGAAATGCGCGTCTGCAAGGGATGGTGAGGACGCTGAATGGGCGCCAAGAAAGTTAGCGTTTTTACCTGTATTGAGCATGGGTTATACAGGTATGGCTATTACCTATGATGAAATGGATTATGCAGAGGGCAGCCTCAGTTATTTAAAGAGGTATGCATTTCCTGTTTGTGCCAGATTGCCATCATTTTGACTGAGCATTAGGCACGCAGAACAGGTATGTGTGGCAGATCAGCTAAGCTCCTTTTTTCTGCATGATTAAGTGAAAGCGCTGATTGTTTGTTTACTCTCTCTTGACTAGTTACCTATGGAACCTGGTACGGGGAAAACCTCTCATCCTAAAGGGAAAAGGTGATGTATAAATCAGAGAGATTCAGCAGGGGTAAGGCTCAGATTCTAACAATTTGTTATTTATATGCAGCCTTCCTGCCACAGATGCAAAAAAAGACAAGTCTCCGGAGAAGACAGCTTCAGCAGAAAAGCAACAGGAACCTGGAACTTCTTTGTCACAAGAAAATCAGTTGTTTGCAGATTCCTTAGCGTCAGTAATAAAACAGGCAGTGATACAAGGATTAGAAGAAGTGGGATCTAACAGAAAGAAGAGACGACATCATTCAAGACAAGGGGAATCTTTGTCTGATATTTCAGAAGGAGATTTGTCGGATGATTCAGACGTCCTGTCGCAGGCAGGGTCAGAAGAAGGAGAAATAGAATCGGAGGAAGAATCGACTTTTGATTTAGCGGTTATTGATCCATTGATTAAGGCAGTGAGGCAGACCCTGACTTTTCCTACGGAATCTGCAAAATTGTCGTCAGCAGATAAACTATTTCCCTCTTCAAAGAAGAGATCAGTATGTTTTCCAGTGCATTCGTCTATTAAAGAGATTATTACGACAGAATGGAAAAAGACGGAAAAAAGGGCTCAAACAGCAGGGAAATTCAATAAGAAGTACCCCTTTGATGAACAAGATTCTAAGACTTGGGAGTCTCCACCTAAGGTGGATGCAGCTGTGGTTAGGTTGGCTAAGAAGACTACCCTTCCAGTAGATGATGCGGCAGTCTTTAGAGAGCCAATGGAGAAGAAGATGGAGTTTAATCTAAGAAAAGCCTTTGGAGCAGCAGGAGCAGCCTGTAAGCCAGCGGTGGCGCTGACATCAGTATCTAGAGCATTAAAGGTATGGTTGTCGGAGCTTGGAGAAGCAATATCATCTAATGTAAAGAGACCAAAGCTGTTGGAGATGTTATCAGATTGCAGAATGGCAACAGAATTTATATCGGAAGCTTCAATGGATCTGGTGCATTTTTCGGCTAGATCTATGGCATTATCAGTAGCAGCCAGGAGAGCACTATGGCTAAAATCTTGGGCAGCAGATACAGCTTCAAAAGCTAACTTATGCCAGTTACCTTTTGAAGGAGAAATGTTGTTTGGGGAGAAACTTGATGCTATTATAAAGAAGGTGTCGGGAGGCAAGAGTGTGTTTCTTCCTCAAGAAAATCAGCCCAAGAAGGCCCGTTTTGACTCAAGCTATGGCAAAGCTAAAGATAAGTCCTTTAAGACTTCCAGACAGTATAAGCCGGGGAGAGAGTATTCCAGGCAGTCTTCTTGGAGATCAGGACGTCCAAGTTCCAGAGGGGCAGCTAAGAGATCGGGGTTTTTTTCTTCTACCCCTTCAACTTCCAATCAACAATGAAGGTGGCAAGGCCCAGACCATGGTGGGTGGCAGGTTAGCCGATTTCTCTCATGTCTGGGCCACAACGATTCAAGATGTTTGGGTACAAGGGGTGATCGAGTCAGGATTTCTCCTGGAATTCAAGTCAGTACCCAGAAAAGATTTTTTCATAGAGTCCATGTTCAAAGGAACAGATTCAAACAGAAAGGTAGCTCAAGATTATTTGAATCAGTTATTCGAGTCAGGGGCAATAGAAATAGTGACTCCTCAGGAAAGACACACGGGGTTTTATTCAAAACTTTTTCTAGTAAAGAAGGCATCAGGTGCATTGAGACCGGTGCTGGATATGAGGAATCTGAACAAGTTCCTGCAAACAAGAAAATTCAAGATGGAATCCTTAACATCCATCATGCAAGCAGTCTCAGTTGGGGATTGGCTGACGAGCATAGATCTAAAAGATGCTTATTTTCATATACCAATAGCTCAGGTGCACAGAAAATATCTGAGATTTGCAGTAGAAGACATGCATGTGCAGTTCAGATGTCTACCATTTGGCCTAGCCCAGTCTCCAAGAGTGTTCACAAAGGTGCTGGTGACACTCATAGCGGAATTAAGGAAAGAAGGTGTGGCAGTGTACCATTATCTGGACGATATTCTGGTAGTGGCAAACTCAAGGGCAGAGGCCGAAGTTCATACTTCCAGAGTAAAGGAATTTTTGCTGGTCCATGGTTGGGTAGTAAACCAAGAAAAAAGCAATTTAGTTCCCACTCAGACCCTACAGTATCTAGGGGCTCTCTTTCAAACAGATCGAAATCTGGTCAGTCTGCCACTAGACAGACAAAGAAAGGTGATCGAGCTGATAAAAGATTTCAGGAAAAAGAAGACAGTGTCTGTGCAACATTGCCTGAAGGTGTTGGGATCCATGTCGGCAACTATTCAAATTGTGAGATGGGCAAGGTGGCATTTAAGGCCCTTGCAGATTTTTCTTCTAAGGAAGGTAAACCAGCCTCATCTACATTTACAAAGGAGACTGGTGGTACCACAAGAGGTCAAAAAAACTCTAATATGGTGGTGCAAGCAGGAGAATCTGGCAAGAGGAGTGCCTCTAGAAGAACCAGAGTGGGTGGTAGTAACCACCGATGCATCAAGTGTGGGATGGGGAGCCCACATAGGCGAAAGATTTGTACAAGGCACTTGGAAAGGAGAAAATGTGCCATCAAATATTCTGGAGTTGAGAGCAATAAGAGAAGCTCTTATTTATTTTTCTCACCTGTTGAAAGACAAACAAGTAAAAATAATGACGGACAATACAACGGCAGTTGCCTATATAGTGAAGCAAGGGGGCACCAGAAGCGGGTCTCTGCTGGAAGAAGTAGAACCACTGTTTCAGTGGGCAGAAAATTGGCTGGAAGGATTAACCGCAATTCATCTTCCAGGCAAAGAGAATTGGAAAGCAGACTTCCTCAGCCGAGCAGTGATAGACCCAGGAGAGTGGAGTCTACACGAAAACATTTTCGAAGAAATGGTGAAGAGGTGGGGTCATCCAGAGATAGATGTCATGGCATCCCCACAGAACAGGAAATGTCACCGATTCTTTTCAAGGTTCCCCTGCAAGGAGGCAGAGGCAGTGGATGGCCTAAGACAGAGTTGGTCGGAGGACTTAATTTATGTGTTTCCTCCATTTCCCTTAATATGGAGAGTGTTGAAAAAGATAAAGAAAGACAAGGCAGAGGCCATTGCAATAATCCCCTTCTGGCCCAGGAGGCCTTGGTTTCCTCTTCTCCAGAAGCTGGCCATAGAAGAGCCGATGCTGATTCAGAACTTCCCAGGCTGGCTGTCGCAGGGATCAATTCAGTTTCAGGAGCACAATCATCTATCTTTGATGGCCTGGCGGTTGAGAGGGAAAGATTAAAGAGCTTCTCTCTTAAAGATGAAGTTATAAACTTATTATTGAAGTCAAGAAAAAATAGTACTTCCCAGCAATACTACAAAGTGTGGGAAAAGTTTGCGGAGTTTGTTGCAGAGAAAGAAGAAGATCCTTTGTCTCCATCACCTGCAGTGGTGGTAGAATTTTTATTCTCAGGATATGAGAAGAAATTACAATGCAGTACATTAAGAGGTCAAGTGTCGGCAATTTCAGCCCTGACTGGTAAGACTTGGGCAGAAGAACCTCTGGTAAAAAGATTCTTTAATGCCCTTATGAGAGTAAGACCAATGAAAAGAAGTTGTCTTCCACCATGGGATCTTCCTTTTGTCTTGAAGGTCTTGACTGAGGCTCCATTTGAGCCATTGGAAGAGTCCTCATTATGGAATATGACATTGAAAGTGGTTCTCCTAGTGGCGGTAACATCAGCCTGCAGAGTAGGAGAAATATCAGCTTTGGCAGCTTCTGAGCCACATACAGTGATATTTGAAGACAGAGTGGTGTTAAGACCTGCATTTGGATTCCTACCGAAAGTCATTTCTAAATTCCATATGGATTTGGAGGTCATCCTGCCTTCCTTTTTTCCAGATCCTAAGTCTGCAGAAGAAGAAGTATGGCATACTTTGGATTTAGTGAGAGCCATAAAAATCTATTTGGAAAGAACAAAGGCATGGAGAAAATCAGAACAATTGTTCATAATTCCTAATGGTTACAGGAAAGGTCAAGCTCCAACAAAGAGAACAATTAGTTCCTGGATTGTTGCAGCCATTGCTAAGGCATACAATGTGGCAGGAAGGAAGGTTCCCAAAGGGTTGAAGGCTCACTCTACCAGGGCGTTGGCGAGTTCCTGGGCGGCACAAGCCAGGGAGTCGCCAGAGAGCATCTGCAAATCGGCAAGATGGTCTTCATTAAATACATTTGTGAAACATTACAAATTGGATGTTTTGTCCTCCCAAGAAGCTAAATTTGGGAGAAAAGTTTTGCAGTCTGTAGTGCATTCTACTGATTAAAAAGTTCTTTTAAATACATATTGTTTCCCGCCCCTTTTTTAAGCTTGGGGATTTCCCATTGGTGAATGCTGACCATGGGTGACTATGGGAAAACAGGAAATTGTTTATACATACCGTAATTTCTGTTTCCTGGTCACTTCCATGGCAGCATTCACCAGAGACTATCCCCTCCCTGGCCCGGACAGGACAAAAAAGACAAGGGGGGAAGGGAGGAGGTGGAACTTTTAAATTATAGGGGGAGGTCCTGTCCGCTGGCCTGCAGGGGGAATTAACCCATTGGTGAATGCTGCCATGGAAGTGACCAGGAAACAGAAATTACGGTATGTATAAACAATTTCCTGTTTT
>R=1121/#Retro/forward
ATCCTTGAAAAAGGTCCCAGAGAGGACCGAAACGTTGGAAATGAACCTGTGAATAAAAGCACATTTATTTCACCATTATGAACGAGTGCGGGTCCATTTACTGGATTGTAACATGAAACTTTGACCAACGCACCACCATCGACAGAATTAAATCCGGGAGGAGTGCGTTCACTGTACTGACATAATATATATATATATATATATATATATATATATATATATATATATATATATATATATATATATATATATATATATATATATATATATATATATATATATATA
>R=1122/#SINE/forward
CCCTAAGCTTAGCTTCTCAACAGCAGCCCAGAGCCCACTGAGCATGTGCAGTGCCACTGACACACAAAAGATGCCTAACAAGATCCAAGATGGGGAGCTGCTGGGGACAACTTTGAAGGCCTGGATCATTACTGTTATAGGGCTGCTGAACCTCTGGGCTGGTACAGTA
>R=1124/#DNA/forward
TTATAGAATGTCCTATTCCTAGCAACTTTGCAATTGGTCTTCATTTTTTATTTTTTATTTTTT
>R=1126/#DNA/forward/ORFs: 2410..2544:+1
TATAAATATATATACATCTTTATATTTATATATAGATATATATATATATAGATATGTTTTGGAGCTTCTAAATATAGATATACATCTAGAACTGAGATCCAGGGAATCCAATCACTACGTTTATTAAATTTTCAGAATAAAATGCCCTTATTCCTGGCATGTTTGCCCCATAAAAACCCAAACCCCTTTCTGTCTCTATTCTCCTCAGAGCCAGAGCCACTTAGTATTCTGTCCCTAATGCTTTTTCTTTTTACTTACAGACGCTGTACTCCGTCCTGAAGGACTTCAGGGCGGAATATACGGACTTTGAGGCCCTCGCTTCTTATTATGGTAAAATCCTCTATTATTTATCAGTTCCTAAGGTTGTGCCATTGTTTTATTATTTGTGAATTCCTTTCCCCCTTTAGCTCAGTATTTAACTGAATTGTGTTTTTCCCGCAGAACATCACTACCGGGTCGAATTCGGCGAGAACATCGTCCTGTAAGTAAAACATAAATGGACTTGTTACATGTTGGGAATCATTTGCTATTGCCCCAGGGGTAACTGCAAGGGCAATAAGGCTGGAAAATGTTTTATTAACATTCAGTGATATCTTTCTTTTTCAGAAAGCACTTCCTTCTTACATGCGATGTGGACCCGAGGATGAGGGCCAAAGAGAACATTATCCAGTACTGGAAAATGCTCCACTCTCTGGTATGTAATGCAGAATAGATGTTTAGATAAATAGGGAACAAATGATATTAGATTGCCAGCTCTTATCTCACACTGCTTCTTTCTTTATGTTACAGGAAGTGATCAAGAGGGAATATGCCGCCCTCAAGAATGCTGAGATGCTGCCTCCTGTAAGTGTCACTATTATTATTATTATAGGAGATGTTATTATTCACTGTGTGTCTCTATAATAATTAAGAACATTATTATTTATTCTATCTCCTCCTCCGCTGGGGGCATCTAAAGTCTCCCATCCAAGTGCCATTTTCACCAGCAACAAAAATGGTTTTATCACAAGCGTTCACATGGCCACAATAATGGCATTGGTACAAAGAAGCGCTTAACATTGACTCTCTTCTTCCACAGGATCATCCAACTCGAGTGCGAAACCGGAGGAAGCAGCTTGAGTATTTGCGGCTGGAGAATGTAAGTTCACCTGGGATCACTGTCCCTGATGCTTTTCTTGGGTGTTTAACCGCTAGATAATGAACTTTGATTGGTCTATTGCAATCGGGACAACGGCACAAGGGGTAATTTGGGGTTTTTTCTCCCTATGATGAGAAAAGGCTGATGCTCATAATTACAATATCACAACATCAGCTGCCGGCAGGGAATCCCACACCCTCACTGCCCTCAGCATATAAAGGTACTATTAGCAGCACATATACAGGCATAATCCTAATTGTCTCCTTTCTTTCCCCTTTGCTCCTATCCTTGTGCCTCCCCTGCGCTCACAGACTATCAACCAACATCTGACCCAGCTTCACCATGAGTTCTTGAGGGAGCTGAAGCTAAAGAAAGCGGCTGGGTATGTATTTTGCAATTAACACTTTCAATTACACTTACTGGCACATAACATATTCAAAAAAAAAAAAAGTTTTTTCGTACCTCCGGGTGCTTTTGGCCATACTGATAGCACAGAAACTTGTTAATTTTTTAACTTCCTTACAACCATACCATGTATCTCAGCATGTATCACTGGGTGAAGTCTAGCATGGAACTTACTCAGCTCAGTAACTGCCCAATGTGTTACAGTAGGGACAGGTGTGTAGCAGGTATAATGATATTTCTTAGGTACAAGGCTATCTGGCTATTTTAGTCATCCAGTGATCAGAATTGTAGTTGCAATACTTTGGAAACAAATTACAATAATGACCCATTTTTTTCATTTTCTTCCCTTTAAACCTAGTAAGAAACAAGCACACAGTCCTGCAGCTGAAGAAGAGGAGGATGGAGCCCCTGCAGCAGCAGATGAGGAAGCCCTTGATACAGAAGACAAGGAAGAGGAAGCGGAAGGAGCTCCAGCTGAAGACCCTGCAGTGGAGGAGAAGATGATGGAGGAGCAAGCAGAAGAAGAAGAAGAAGCTGAAGCAGCAGCAGAAGAAGCAGCTGAAGCTCATGAGCATGAAGAAGAAGAGAAAGAAGAAGAAGATGAAGATGATGCACCAACAGATGAAGCAACAGCTCCTCCCGCTGAACAACAGCAAGTTCCTGAAGAGGAGGAGAAAGAAGAGGGAGCAGAAGTAGGAGGTTCTGCAGAAGAACATCAAGCCCCTGGAGTGGAGGAGAAGACGACGGAGGAGCAATCTCCTGCAGTGGAGGAGAAAGAGGAGGGAGCTGATGGTGAAGAAGAGATCATCAAAGATCCTCTGGTGGAGGAGAGGCCGACCCTCCGAAAACAGTTCAGGAAGGCCATCATGAAGAGGCTCCGGAGAGTTTGGGTAATGTATCAATTTACTGACAATTACCCATTATCTAGAGATGCCTCATGTTGTCCAATGCAGCTCCACTTTACTTCCTGCTGTTCTGAGCATTTTCAATCAGAACAATAAAAGGAAATCATACACTGTCTGTTGAGGCCGCAGGCTGATTACTTTGAGGGCACCCCATAGACCAATGTTTGGCTGCCTTTAGGTTGTAAGAGGTTGCTGACCGAGATAA
>R=1129/#LTR/reverse complemented
TACCTGGTGGTCTAGGGGGGGGGCGACAGGGACGCCTGTCGCCCCCTCGGCGGGGACGCCCGCCTCGACGAGCGGCTCTGTAGGCCGCAGGCGCCGGCGTCCTAGGGCGCGCGCGGCGCGCTCTGGATTTTCTTAAAGGCGCAGGCGCGCTGACGTAGTGACGTCAGCGCGCAAGGGCGCGCAATTCAAACACTATTTAAAGCCCATTAGGGCTGTGGGACTTTGCCCGTGATAGGATTTAGTTCCTGGTGCTTCTGAGCTTTGTGCTATATTCTGAACCTGTTTGATTCCTGTTTTTGACCCCTGCCTGGCTATTTGACTATTCTGACTTCTGGATCCTGACCCTTGCCTGCTTACGACTACTCTTCTGTTTAACCCTCTGATTGACTACCCGGTTTGACCCTTGCCTGTCTGATAATTTTTGTTATCTGCCTGCCTCGACCCAGCCTGTTTGACGATTCTTTTGCCTGACCCCTTTGTACCGTGATCTTCTGTCCAAAGACTTTGCTTTCCGGTGTGCCCCTCTGCCTGCCCGAAAATCTCGCCTTGTACCCCTCGTTAAGTCCAGGTGGCACCCAAGTAAGCTGAGGGCTCCTCCCGAAGCCCAACGGTGGTCACACTACTGGTGAAGCCGAGCCGAGACCAGGGTACTTGGCACCTGTTCTGGTATTGGGTGCCGGCCGTGACA
>R=113/#DNA/forward
GTGACGTCAGGGGGCGGGGCGGTGACGTCAGGGGGCGGGGCGGTGACGTCAGGGGGCGGGGCTATGACGTGGCGATCAGCGATTGGCCGATCGCCGTGTCAATCAAGGGAATCCTGCCCGGTTTTCCTTATTTGGAAAACCGGGCAGGAAGTTTTGACCCGGGCAGCCCTTCAAAAAACCGGGCTGTCCGGGTCAAAACCGGACAGGTGGCAACCCTA
>R=1130/#LTR/forward
TGTCATGCCAGGGCCACCTTGCACTGGCATTTTAAAAGTTAATACTATAATTACTCAGTCTCAGGCTCACACAGAGACCCTTAATTGTATATCTCACCAGGGGGCTGTGGAAAGGTGACATCCATATCTGTCATCTGAGACGGTCTGGAGCCACACCATTTGGGCAAGGAAGCTGGGCCAGTCTGTTCTTTGATCGGCTGATCAAAGAACAGAGCTGTGGACCTAGAGCAGCAGGGGGGGATAGCTAGTAGAAAATTATGGATTATAGGAAAGTATCCATATCTCCTGTGTCATAGGATTCACAACCTCATAACTTACATATTGGTTATGAGGAGGTCACATGCTTCCTAACAATACCAAACAGGGCTAGCCTATACCCACCTGTTAGGAGGGCTGGTTCCTGGGGGACTGGAAAGTGGGAACCTATTAGTGTTTGGTATTGTTCTTCTTGCCCACATATGGATCACAGCCTGCCCATGTTTTTATTATAGTATTGGGTACTGGCAAGTACCCATATTATATTAAGGGATATTGGGGAATATTGCCTGAGAGTAGCAAACCCCCTGCAGGGGGTCGTAAATGACATGTTCCTGGGCACTCCTACCTCATGCATAAGGTAATGAGGGGAGTGTCCCAGCAGGAAATAAAAAGGTGACATTCCCAATATCACATTGTCATACAAGGAGGCTCCATTTTTTCAGTGGATTGTATGTCCAGCTTCCAACTCGTGCCTCAGAGGAAATACACTGACAACTTCAAAACTTGGTAAAGTAAGGGTTTTCTTTGTGTTTTTACTCCCTTTTATTTTATTTACTGTATTTGCAACTGTGTGTCATCTTTGTAATATCATTTTTATATATATACATATGCACTGTTTCTTTTAAATATTAAATATCATTTAATACGTTAGTCCTTGTGCTCTAAACAAACTCATTGCCCATATGAATGCTTGTGCCTACGTGTATGAACTCTTCGTATGTGTGGAAAGGGAAAGTTGCCTATTTGTATGTTGGATAACTAGTACGGCTAGCAGGAAAGTGTGTTTGAATGTAGATTAACCCTTTGGCTGCTGGAGTGCTTGTTAGACTTGTAGGATCTTACCCTGAGTAACTACCATAGGAGAGAGTGTTTGATGTATTGTGTAGTGTGAGTTATTACCTGTTATAGAGGGCAGGGGAATAGTCACATTAGGTTTCTATCGCCTGTTAATGATAGATGGTGGCAGCGAATGAACTTTGTGGGTGTTGGTGTGTTTTTGGGGTGTCTGATGTTAGTCTAACCTGTGTGTAAGGTGATTGAGAGACTGATTGTAACCCCTTGTAGCCAAACCCAAGAGTTAAGTGTGGTTGAGTGAGTCGGTTTTGTGACA
>R=1131/#DNA/forward
ACACTTAGGGGGTTATTTACTAAACTCCGAATACCCGAAAATCCCCGAAATCCGAAAAATTCGTGATTTTTTGTGTTATAATAGGCTTTTAAAAAAATCACAAATTTTTCGGAATTTATTAAACCCCGAGGGCTAAAAAGCCAGAATATAAAAACACGGCATCTCAAACCTGTCGAGGTTGCATAAAAGTCAATGGGAACAGTCCCATTGATTTTTGGTTGTGTCGGGGGTTTCGGGCAATTTCACAATGTTTTCGGAGCTTTCGGGTGAAAACTCAGAAAAATTCGGGAATATCTGAGAAAATTCACGAAAAAATAATGTAAATCTAAATTTTTAATAAAAAGGTAATTTAAAGGAAAATGTAATAATTAAGAATCTGTAACAGCCGATATTGAGATAAATTCGGACCTTGATAAATAACCCCCTTAGT
>R=1132/#unclear/reverse complemented
GTGGTGGACCCCCGAACAATGTGAAAACCATGATGGAATGAAAGATCTTTATAAGAGACAAATTATGTATAACCCTTACCTTCAGTAGTTGTTGTAGCTAGAATAATAAATAAAGTATAGATACAAATGAAGTATCGTTGAAATAAATCGTTTTCATGAAAGTAAATATAGTTAGGCATTAAACCTTATAATTAAGGTTACAAAAATACATTGTTATACAGATTCAAGTCTACTCAGCCGCAATGATGCTGAAATGTAGGGAAATATATGGTGAACTGAAGTTCATTAGCAGTAAATGCAAGTAAAGGCAAAAGAATGAATCCTAGTTGTACACTTATTAGACTTGTATTTCAGGCCTGTGTTGGCTGGATCTCTGGATAACCAATTATAGAAAGTGTTGTGTCTTTTTAAACTTATAAATAAAGAAAATATAATTTGATCCCGCTATAGATCCTTTGTTAAGCCTCATCTAAAGCACACAGTAGACATGTTTTGGACACCAAAAAGATTAAAAACACAGTACCGTCCATAAAATTTTTTTTTTCATATTACATGCTTTGGGTGTAACAAGAAGGCACATAGTTCTATGAAGTCCTTAGACTCATTCCTTTATATGGTCACGCTATGTCATGGTGATTAGTAAATATTAGCGATGAGCGAATCTGTTCCATTTTGCTTCAAGGAAAATTAGTGAAGCATTTTCAAAATGGCAAAAAATTTGAACATGGCATTGAAGTCCAAATTTTTTATGTGCAACAATTTTTTTCTCACTACAAATGCATTAAAGTCAATGGGTGTTTTCCTTGTGGCGACTTTTTGTCTCAGCAACTTTTTGTCCAAGTGCAATAAAGTGAATGGGCAATTTTTCTCATGTCAACTTTTCATTTTTGTTGTTGCAACGATTAGTTCAAGAAATAATATCCTCTAAATTTTTGTTGTCAAATGAACAGTCATACGACTCGAGGTGGACCCCCGAACAATGTGAAAATCATGATGGAATGAAAGATCTTTATAAGAGACAAATTATGTATAACCCTTACCTTCAGTAGTTGTTGTAGCTAGAATAATAAATAAAGTATAGATACAAATGAAGTATCGTTGAAATAAATCGTTTTCATGAAAGTAAATATAGTTAGGCATTAAACCTTATAATTAAGGTTACAAAAATACATTGTTATACAGATTCAAGTCTACTCAGCCGCAATGATGTTGAAATGTAGGGAAATATATGGTGAACTGAAGTTCATTAGCAGTAAATGCAAGGAAAGGCAAAAGAATGAATCCTAGTTGTACACTTATTAGACTTGTATTTCAGGCCTGTGTTGGCTGGATCTCTGGATAACCAATTATAGAAAGTGTTGTGTCTTTTTAAACTTATAAATAAAGAAAATATAATTTGATCCCGCTATAGATCCTTTGTTAAGCCTCATCTAAAGCACACAGTAGACATGTTTTGGACACCAAAAAGATTAAAAACACAGTACCGTCCATAAAAGTTTTTTTTTCATATTACATGCTTTGGGGGTAACAAGAAGGCACATAGTTCTATGAAGTCCTTAGACTCATTCCTTTATATGGTCACGCTATGTCATGGTGATTAGTAAATATTAGCGATGAGCGAATCTGTTCCATTTTGCTTCAAGGAAAATTAGTGAAGCATTTTCAAAATGGCAAAAAATTTGAACATGGCATTGAAGTCCAAATTTTTTATGTGCAACAATTTTTTTCTCACTACAAATGCATTAAAGTCAATGGGTGTTTTCCTTGTAGCGACTTTTTGTCTCAGCAACTTTTTGTCCAAGTGCAATAAAGTGAATGGGCAATTTTTCTCATGTCAACTTTTCATTTTTGTTGTTGCAACGATTAGTTCAAGAAATAATATCCTCTAAATTTTTGTTGTCAAATGAACAGTCATACGACTCGTGGTGGACCCCCGAACAATGTGAAAACCATGATGGAATGAAAGATCTTTATAAGAGACAAATTATGTATAACCCTTACCTTCAGTAGTTGTTGTAGCTAGAATAATAAATAAAGTATAGATACAAATGAAGTATCGTTGAAATAAATCGTTTTCATGAAAGTAAATATAGTTAGGCATTAAACCTTATAATTAAGGTTACAAAAATACATTGTTATACAGATTCAAGTCTACTCAGCCGCAATGATGTTGAAATGTAGGGAAATATATGGTGAACTGAAGTTCATTAGCAGTAAATGCAAGGAAAGGCAAAAGAATGAATCCTAGTTGTACACTTATTAGACTTGTATTTCAGGCCTGTGTTGGCTGGATCTCTGGATAACCAATTATAGAAAGTGTTGTGTCTTTTTAAACTTATAAATAAAGAAAATATAATTTGATCCCGCTATAGATCCTTTGTTAAGCCTCATCTAAAGCACACAGTAGACATGTTTTGGACACCAAAAAGATTAAAAACACAGTACCGTCCATAAAAGTTTTTTTTTCATATTACATGCTTTGGGGGTAACAAGAAGGCACATAGTTCTATGAAGTCCTTAGACTCATTCCTTTATATGGTCACGCTATGTCATGGTGATTAGTAAATATTAGCGATGAGCGAATCTGTTCCATTTTGCTTCAAGGAAAATTAGTGAAGCATTTTCAAAATGGCAAAAAATTTGAACATGGCATTGAAGTCCAAATTTTTTATGTGCAACAATTTTTTTCTCACTACAAATGCATTAAAGTCAATGGGTGTTTTCCTTGTAGCGACTTTTTGTCTCAGCAACTTTTTGTCCAAGTGCAATAAAGTGAATGGGCAATTTTTCTCATGTCAACTTTTCATTTTTGTTGTTGCAACGATTAGTTCAAGAAATAATATCCTCTAAATTTTTGTTGTCAAATGAACAGTCATACGACTCGTGGTGGACCCCCGAACAATGTGAAAACCATGATGGAATGAAAGATCTTTATAAGAGACAAATTATGTATAACCCTTACCTTCAGTAGTTGTTGTAGCTAGAATAATAAATAAAGTATAGATACAAATGAAGTATCGTTGAAATAAATCGTTTTCATGAAAGTAAATATAGTTAGGCATTAAACCTTATAATTAAGGTTACAAAAATACATTGTTATACAGATTCAAGTCTACTCAGCCGCAATGATGCTGAAATGTAGGGAAATATATGGTGAACTGAAGTTCATTAGCAGTAAATGCAAGGAAAGGCAAAAGAATGAATCCTAGTTGTACACTTATTAGACTTGTATTTCAGGCCTGTGTTGGCTGGATCTCTGGATAACCAATTATAGAAAGTGTTGTGTCTTTTTAAACTTATAAATAAAGAAAATATAATTTGATCCCGCTATAGATCCTTTGTTAAGCCTCATCTAAAGCACACAGTAGACATGTTTTGGACACCAAAAAGATTAAAAACACAGTACCGTCCATAAAAGTTTTTTTTTCATATTACATGCTTTGGGGGTAACAAGAAGGCACATAGTTCTATGAAGTCCTTAGACTCATTCCTTTATATGGTCACGCTATGTCATGGTGATTAGTAAATATTAGCGATGAGCGAATCTGTTCCATTTTGCTTCAAGGAAAATTAGTGAAGCATTTTCAAAATGGCAAAAAATTTGAACATGGCATTGAAGTCCAAATTTTTTATGTGCAACAATTTTTTTCTCACTACAAATGCATTAAAGTCAATGGGTGTTTTCCTTGTAGCGACTTTTTGTCTCAGCAACTTTTTGTCCAAGTGCAATAAAGTGAATGGGCAATTTTTCTCATGTCAACTTTTCATTTTTGTTGTTGCAACGATTAGTTCAAGAAATAATATCCTCTAAATTTTTGTTGTCAAATGAACAGTCATACGACTCGTGGTGGACCCCCGAACAATGTGAAAACCATGATGGAATGAAAGATCTTTATAAGAGACAAATTATGCATAACCCTTACCTTCAGTAGTTGTTGTAGCTAGAATAATAAATAAAGTATAGATACAAATGAAGTATCGTTGAAATAAATCGTTTTCATGAAAGTAAATATAGTTAGGCATTAAACCTTATAATTAAGGTTACAAAAATACATTGTTATACAGATTCAAGTCTACTCAGCCGCAATGATGCTGAAATGTAGGGAAATATATGGTGAACTGAAGTTCATTAGCAGTAAATGCAAGGAAAGGCAAAAGAATGAATCCTAGTTGTACACTTATTAGACTTGTATTTCAGGCCTGTGTTGGCTGGATCTCTGGATAACCAATTATAGAAAGTGTTGTGTCTTTTTAAACTTATAAATAAAGAAAATATAATTTGATCCCGCTATAGATCCCTTGTTAAGCCTCATCTAAAGCACACAGTAGACACGTTTTGGACACCAAAAAGATTAAAAACACAGTACCGTCCATAAAAGTTTTTTTTTCATATTACATGCTTTGGGGGTAACAAGAAGGCACATAGTTCTATGAAGTCCTTAGACTCATTCCTTTATATGGTCACGCTATGTCATGGTGATTAGTAAATATTAGCGATGAGCGAATCTGTTCCATTTTGCTTCAAGGAAAATTAGTGAAGCATTTTCAAAATGGCAAAAAATTTGAACATGGCATTGAAGTCCAAATTTTTTATGTGCAACAATTTTTTTCTCACTACAAATGCATTAAAGTCAATGGGTGTTTTCCTTGTAGCGACTTTTTGTCTCAGCAACTTTTTGTCCAAGTGCAATAAAGTGAATGGGCAATTTTTCTCATGTCAACTTTTCATTTTTGTTGTTGCAACGATTAGTTCAAGAAATAATATCCTCTAAATTTTTGTTGTCAAATGAACAGTCATACGACTCGTGGTGGACCCCCGAACAATGTGAAAACCATGATGGAATGAAAGATCTTTATAAGAGACAAATTATGCATAACCCTTACCTTCAGTAGTTGTTGTAGCTAGAATAATAAATAAAGTATAGATACAAATGAAGTATCGTTGAAATAAATCGTTTTCATGAAAGTAAATATAGTTAGGCATTAAACCTTATAATTAAGGTTACAAAAATACATTGTTATACAGATTCAAGTCTACTCAGCCGCAATGATGCTGAAATGTAGGGAAATATATGGTGAACTGAAGTTCATTAGCAGTAAATGCAAGGAAAGGCAAAAGAATGAATCCTAGTTGTACACTTATTAGACTTGTATTTCAGGCCTGTGTTGGCTGGATCTCTGGATAACCAATTATAGAAAGTGTTGTGTCTTTTTAAACTTATAAATAAAGAAAATATAATTTGATCCCGCTATAGATCCCTTGTTAAGCCTCATCTAAAGCACACAGTAGACACGTTTTGGACACCAAAAAGATTAAAAACACAGTACCGTCCATAAAAGTTTTTTTTTCATATTACATGCTTTGGGGGTAACAAGAAGGCACATAGTTCTATGAAGTCCTTAGACTCATTCCTTTATATGGTCACGCTATGTCATGGTGATTAGTAAATATTAGCGATGAGCGAATCTGTTCCATTTTGCTTCGAGGAAAATTAGTGAAGCATTTTCAAAATGGCAAAAAATTTGAACATGGCATTGAAGTCCAAATTTTTTATGTGCAACAATTTTTT
>R=1134/#DNA/reverse complemented/ORFs: 0..656:+3
TTTCAACAACTTACAATCCCCTGGCCAATGAAATTGGGAACATAATTAAGAAACATTGGGATATACTGAAATGTGATGTAGATCTAAAAGATACCCTCCCAGAACAACCACGAGTGGTTTTTAAAAAATCTAATAATCTACAGCAGATGCTTACTAAAAATTATGTTGAAACAACAAAAACCGCAGAAAGATCAAAGGAATGCACATGGCCTGGTTTCTATCCCTGTTCTCTATGTAAAGCCTGTCAATTCGGAAAAAAAAGTAAAATATTCAAATCAAATGCAAATAATAAAGAATTTAAAATTAAAGACAATATAAACTGCACCACCACAAATGTCATATACTGCCTACAATGCCCTTGTGGCCTTCAATATGTAGGCAAAACAAATCGTACATTGAAAGAACGTATCCGAGAGCATATAAATAACATAAAAAAAGGGAAGGAAAACCATAGTGTCTCCAAACACTTCAAAGAGCATCATAAAATGAGCCCGACAGGCCTAACATTTTGGGGCTTAGAAAAAGTAAAAAATAAATGGAGAGGAGGAAATCTAGAGAAAAAAACCTTACAATGCGAAAGCAAATGGATACACATGTTGGAAACGTTTGTACCTAAAGGCCTAAATATTGACATAAATCTAAGAGCATTCCTATAAAGAAAAAAACAAAAAAACATTAAATATATATAATAACAGTAGCCCTCTTATATATAATTAGGGATGTAATTAATGAAATTAGGCAAGATGTGGAATGTTGTAATAATAATGAATATACTGCCTTTTATAATGAATATACTGTTTTAAATATGTATACACAAGAATTCCAGTTTGGCCATGGTTGCTCATGTTAACCTCAACTGAAGGCGCTGTGTGATACCATCTCCATGGCAACCATAGACTGCTATACCACATATAAGCCAAATTAATGATATGCCAAAGGACAGGCTAATTTATTCTTTTAGATCGCTAAGAAACTTCATCTTAATTTTTTTCCAATAGCTTATGCCATTATCGTGTAATGTAGATTGGCGGGTTGCCATGGAGACGCGTGCGTTCCAAATGAAGAAGAGGTGCGCATGCGCGTCCATGGTTAAGCTCCGTCTTCAAAAGGCGCATATGCGCACTAAGAAATTACAAGCCTTGAGAAAGTCGCAATAGACGAAACGCGTCGGCTGAGCAGTGACGTCATCAGAGGGGGACCAGGATCAGCGTGTCTTACCAACAAACGCCAGGCAAAACGTAACATCACAATGGACCGCAGGACTGGGGAACCCCAATGCGAACTGGTTTTTATGCTTATTTTAAGCACACACATGTGAGTGCAATCTATGTTTTTATCTTTTTAATCTATTAAAGAAGTTTTTACACGATTTTAGCATATGCTTTTTAGAAACCTGGAGCTTACCAAGATTGGGACAAAGGATTTTATTACATGCTGGTGATAATTTTAAACGTTTGTAAGTACCCATTGCCCCACACAGGAGGTGGCCACATAAAATGGTAAAATATCACATGCAGGTGATATTTAAACCCGTCGGTGGAAGACCCCAAACCCCACACAGTAGGAGGTGCACAAAGTGTTGCAAATGTAATTAAAAATGACTTTACTACACTTTATTGTTTTTCCCTTTATCTACATCTTTTAACTATCGCACAGGGGGTTATTTATTTCATTCGATTGAAAAACTACTACACTATATTGTGTTTGCATTTCCTTCTTGTGTCTACCCTGAGCTTTTAGCGCTGGTATATCTTCAATTGAAGAAAAGGTTGTTTGCATTTTGGTCGATCTGAGGGAGAACAGGTCATATACCGGCAAAGGGAGTGAACTGCAGAACCTTGGGATCTTGCCTTCCATTTACA
>R=1135/#LTR/forward
ATGGATCAGGGAAAAAACTAAACCTAATCTCTCTTTAAAACTGTGATCCCTTCACTTTAGGCCAATCAGAGCCTAGGGGAGAGCTACTCCCTGCTATCAATCCTTGTTGGAGCACAGGCTGCTCTTGCTAACTAGTTCTATCTGTCTCACTTTCCTAGAAAGTGCTATTACAGAAAACTACCCTGTCCTGACTACACCTCATTCATGGGGTCCCTGTTTCCCCAACTTCACCA
>R=1136/#DNA/reverse complemented
TTCAGAAGGAAAACAGAGAAGTGTTCTGATGTTGCTCTGCTCAGGAAAGAGATCAGAAACCTCATCTGACCTTTCTCATCTCTTTCCTGAGCAGAGCAACATCAGAACACTTCTCTTTTT
>R=1137/#DNA/forward
CATACCTCCCAACTGTCCCGTTTTGAGCGGGACAGTCCCTCTTTTGACAGCTCAACCCGCAGTCCTGCGTTTGTACTGGAAAGTCCCGATTTCTCTGCACTGAACAGCCAAAAAAGATACAATGTTTCTAACTTAATTGGCTCTTGGCAGAGAGCCCAGAATAGATACTTAAGATACATTTGTAACAGTTTTGTCCCTTGGGAGAAGTTAGACTCACAGCTTAAAGGGCAATTCACCTTCATTAGTAAAACTGTAATAAAACATAAAAACTACAGAAATGTGTTCAAACTTTCATAACCTGGCAAATTTTGTAAAATGGGCATGGTAATTAGGGGGTGTGGCCGCAAAAAGGGGCGTGGTCAAAAAATTTTCCCCGCTCTTTGCGTCTCAATTTTTTTTGTCCCTCTTTCCGTTTCCAGAATGTTGGGAGGTATG
>R=114/#DNA/forward
ACATTAAGGGGCAGATTTATCAAGGGTCGAAGTGAATTCGAGGGAATTTTCGAAGTAAAAAAATTCGAAATTCAAAGTAATTTTTTGGATACTTCGACCATCGAATAGGATACTACGACTTCGAATTTACTTCGAATTCGATTAAAAGTAAAATTAGTTTAAATATTCGACCATTCGATAATCGAAGTACTGTCTCTTTAAAAAAACTTCGACTTCAATACTTCGCCAAATTAAACCTGCCGAAGTGCTATGTTAGCCTATGGGGACCTTCTACAGCATTTTTCTAAGTCTTTAGAAATCGAAGTAAAATCGTTCGATCGTACGCTAAAATCGTTCGAATCGTTCGATT
>R=1140/#LINE/forward
ATATGCAGAAACCGAGGTGGAGAGCTTAAAACCTTGAACACATACCTTTGCGGTACCAGGTGCTGTACTGAAGGACCCACGCCTGTTACAGGGCCAAATTATCCAATCAGAGCAGATATCAGCAGCACACCGTAGATATGAACAAACGTGTATTTTATTGCATCAAATCATTTCAAACAGGGCAACGTTTCGGGCCGCCCGGGCCCTTTATCAAGCCTTGTGTTAGAATTCCCGCATCCATATTTAAAGCATGATGAGGGGGTGTGGTAAAAAAAGCCACTCCCTCTTCCTGTGACATCATACAAAATCAGTGTTATTTACTTAACCCATGATGGTCAAAAATATTTTTAAAAA
>R=1141/#LTR/forward
GCGTCATGACGCCGAGCGTCATGACGTCATCAAGAGGCGCCAAATTTGAATTTTGGCGCCAAAACCTCTTTAAAAGGCCAGTCCTCCATTTTGAAAATGCCCAAGCTGGTTCCAGTTTTACTGTTCCTGCCGAAGCGTTTTTTTTTATTTTGAATTCCTGGTTTTTACTTCTGCCTGACTCTTGACTACGATTTCTGCCGCCTGCCTTGAACCTTTTGCCTGACTTTGACTACGTCTTCTCTTCATCCTTGCTGGTACCTCGCTTACGGACTTGTTACGCACTTCCTTGTTGGTTTCCGCAGCAGAAAGCCCGGGGCCCCAAAAGGGCGTCGGTGAACACCGGAACCCACAGGGTTCACCTGTGCGTCCACAGGTACAGTCACTGAACAAGGTTCCTGATAACGTGGTTGTTACA
>R=1142/#DNA/forward
AATTTTGATGCAAGCGACAATTTTTATATGCGCGACTATTTTGTCCAAATGCATTAAAGTCAATGGGCATCCAAATAATTTT
>R=1143/#LTR/forward/ORFs: 3910..4302:+1
AAAACAAAAAAAAAAAAAAAACGAGGGTTAAACTATGTGTTTTAGTAGAGGAAGATGTGTATGTGGTAAAGCAGGATAGAGGACGAGATAGGCAGAGAGAAGGGGGGGTTCAGACCCCATTGAGATGACAAGCGAGAAAGGGAAATACTGTAAGTAAAAGACGTAGGAGAAATTAGGTTTTTTCATTGTGAGAAACCGGGGCATTTTCCTAGAGAATGCCGAGCAGAATTGAGCAATGGGGATGACAGGAGCCCCCTTGGGGAGGCATGACTATCTGAGAGTATACATTCCCCTATAAATAACTGAGGATAATTCTTAATATAGAAGACATAGAATGTAGTCTCTTATGTAAGTCGAAACCCCAACTCACACTTGAAGTTGGGGGAAAATCCATTACCTTCCTATGTGACACTGGGGCATGTAGATTCCTTATACACCCCCCTGATGTGCCAACTATCCAAAGAACTGAGGAATTTACTTTTCTAAGAATAGCAGGGGGACAATTAGATAAAGTATACTTGTCCCCACTATTAGCCGTAACTGACCCTGACATTCAACAGACTATTCTTAATCAGTTCATTCTCTCTTCCCATTGTCCATTCAACTTACTGGGAAGGGACATGTTGGTGAGATCAGGAAAGTGCCTTATAACCACCCGGATGGTTAATTGCCTTTGGCGACCATCCGCTTAATAGAATAGCAGCCAACCCGAATCAAATACCAATCAAACCTCTTACACAATCACAAAAGATGAGGAAGCTAGAAAGCTAGAGGGAGAGATAAAGCTGCTAGCAAAGGAGTTAAGTCAGAAAATAGTGAACAGTGAGAAACAACACCAAAAGGAAAAACACCTTAGAGACAATTTATCTTTCAGTGCTGAAAATAGCAGCTCTGATACTGAGGAACAAGCAGTTCCCAGCCCCCCAGCCAAGTTCTACCCCGCCTGTAAATACAAACTAGAGAAGAGGGGTAGAAGCGGGGGCTGCTGCTTCAACACGTCACATTACACACACAGAGTACATTCCATGGGCAGCATCAGATCTTAGAAGGATTTTTCAAGACGTTCCACATCCCCGCACCAATCCACACAAATTTGTACAGGAACTCATGTTTGTCCAACCCTAATTGGACTGATGTTAGTTGTACTCAAACATGTGTGTGGTCCAGGGGCTTACCAACATTTGTTGGTCAAAATGAATTGGGACACTAATCCTGCTGACCCAGCCCAAGTAGGGTTCCGCTTACGTTCTCTGGAAGGTACCAAAGGCACCATTTTTCCAGAAGTTTATTGGGAAACAGTTTTCAAATTTAACCATGATGCTCAAGAGTCTGTTGTCCAGTATGCAACCAGATTTAAAGAGAGGGTCAATGCCTGTGGTGGACCTGCTGTCCTAACAGATGAGGAAAACCTGATGGGAGTTGTTGCATGGTTTAGGACCTACAAGCAGTAAATCAGGCCGTTTTCCAAGATCTCATTAGGAAATGCCAAAGCTGATGCGGCTGCTAAAGCACATTCACATTCAAGCTTTAACTGCATCACCAGACACAAACTTTTTAGATCAAGGGTTACTCAAAGACATGCAAAATAATGTCAGTGAAGCAGAATGCCACAAATGGGTTTCTAAAGGGGCCCAACTTAAACAGGGCATATATTATTGCCCCAAAAGGAAAACCAATCCTTCCTACTACACTCTTTCACTATGTTGCCATTTTGAGTCATGGGCAAAGCCATGTCTCAACAGGAGGAATGGTAAATAACATACTCATTTTAGATTTTAGATCTGCATGGATTTTATCAAACTCAATAGATGGGAGAACAAGAAATGTTGCCTTGTAATTATAAATGCCTTTTTCAGATCATCGAGGAAGAGGCAGACCAAAGTTTGGCGGAACATGTGCAGAATATTAAATAAACAAGAGCTTACTCCAAATTCTCTTCCAGATACCGGAGAGCCCATCCCAATAGAACTTGTGAAGCCTGGAGGCTACATGTGGGTAAAGGTAATAAAAATGAAGAATTGGTCGACTCCATTGTGGGAAGGGCCTTATCAGGTGAAATCGCAGAAAGAGTGTCCTGGGTACACTCCAGTCATTGTAAACTAGTAAAAGAACTAGGGCAAGTAGCTAGGGAACCCAAATAGTCCTTTAGATACAGTCTGACTACAAAGGGGGTTCTCTCCACTAGGGAGGGGGTCGTCTCAACGTCAGTGAAGAACCATGGGACTATTTGGGAGCAGCAGCAGAAGTAGGGAAAGAGTAGAACAATATGATACCTGGACACCATTCTCAAGGTGGGGTTGTGCAGGCATGTTAGAACTAATAATGTTTTTCATCTTATTCCCTTGGCTTTTCTTCCCCTTATAACATAATGCCACCAACCACAATAATACACCTGTTGGGGAGCATCCCTCATTCCCAAGAAATAGGACTCCCCAGAGTGTAGGTACAACAGGCAGACAGGATTGGGGACTACCTCCCAAGGATTATTCATATCCACCGTGGAGCAAACCTCTAGACATTACCATTATCGAAAGAACCACTACCACAGTTGAATTTGATGCCAGTGAATTCAGAGTGATTCCTTAGAGACTGCTAGGTCCTTTGCCTGGGAAAATAAGTATATGTGCATCATTGTACCCCCCAACCCCGGACTAAAGCCCTGCCCAGATTGGTCCACAGTCTGGTGGAGTACAGATCCACAAGGGTGGGAGATAGCACCATGGGTAGGAGACTTAAAGAAATTCATGCAGCAGCAGATTTCCATAATAAAGAAAGCCCCATCTGCTTACTGCACGATCAAGTCATGTAACCCACTGCTCCAAACCATTAAAAATCCACATCCCAGAGACCAAAAACTTTTTGGTCTCGGGATTACCATCACAGGAACAGACCCCATGGGATTAATTAATGTAACCATAGATAGGGCAAAGGCCATAAAGAGAGATTCCACAACCCCATTCCTCAAAGAAAAGATCTCTATCTCTGGTTTTCTGAGCCCAGGCTCTGAAGGGAGGGTGACTTACTTACTTACCCAATCTCACCCTTGAAAAAGCTTTTGGAATAGAGACAGGTGTCCCCGAGGGGAACAAATGGTTAAAATATGTCCCAAACATGTCCCCCCGCTCAGGGAAAGATAACTGATTCGCTTGCGCAAAAGCACGGCCAGCCATTGGTACGGTGCCATTCCCGCTAAACCCTGATAATGACTTAGAAGGGTTGTAGTGTGTGCTTAAGTTATATACTCAAAAGCAACCCGCAAACGGTACCACCCTGTCCTTTCTCTGCCCTGCTAGATTTGCCACCTTCCATTACAGTATATGCAGGTAACCACACCTGTTTCCATAGTCAAGGGCGTGGTCAGAAATTACTGGCACTGCCAGCCTCCTTTTGTGCCCGAAATAAAGTTCTGACACAGAATGACACCACATTTAAAAACAATGGTTCCAGGACCACCGTAGTGTGTGGGCAGATATATGGTGGTTATGTGGAGACACAAAATTGCGCCCCTTACTTCCAAGTCTCTGGAGTGGGAGCTGCTGTTTAGTACAACTGATATTGCCTTTCTATGCTTTTCCCATAACCTCTATTCCGCAGGTACCAAGATTGGAAATGATTCACCGCTCCAAATGAGAAGTCCGACTTAAAGGGTCTTTCAACAATCATGTATACATTGATGATATAGGAGTACCCTGAGGAGTCCCAGATGAATATAAGGCCAGAAATCAAATCACCGCTGGTTTTGAATCCTTCCTCGCCTGGTGGGCAACTATAAACAAGAACGTCGATTGGATCAACTACATCTACTACAACCAACACAGATTTGTCAACTTTACCCATGATGGATTCAAAGGTTTAGCAAGTCAACTGGAAGCCACCTCGGTTGCCTGGCAAGATCGTTTAGCCTTGGACATGCTTCTTGCCGAGAGAGGTGGCATGTGCAAAATCTTCGGTGATATGTGTTGCACCTTCATCCCAAATAACACGGCTCCTGATGGGAGTATCACTAAGGCCTTGGAAGGACTGGCTATGTTATCTAATGAACTGGCGGAAAACTCTGGGATATCCAACAATTTCACCGACTTTCTTAAGACTTGGTTCAGGAAATGGAGCGGACTTGTATCCAGCGTGATAATTTCAACTGCTATACTTGCAGCTATTTTGGTAACCTGTGGGTGCTGTTGCATCCCTTGTATTCGTGGCTTATTGCAACATCTTATCGATACTACTTTTACTAAAACCATGTATACTGCAGCTTCACTCTGCTCTTATGACTATGTGGATAATTATAACACAGATATATGACACGAAGGATGAAAAGCTATGCTAGTCCTGATCACTGATGTTTTTCTGTCACACATAATGCATTTACAAGTATAAAAAGGGTGGAAATGTAAGGAAATTCTTGAGTTAATACTTGAAACGCATGATATGTGAAATGTAGCTTCTTTTACCAATAACATGTCCTTGTGATAATTGTAGCTTCTTTAACAATAACAAGTCTTTGTGATAATTTGAAACAGTGCATTTGTACACAGCTAACTGTCCCCTGAATAAATGACATGAACGTGGGGCCAGATCAGCTGCAGAAAGATTGTAACATTTTACAGTATCTATAAAAGCCAGCTACTTTCTGTATTAGCTGGTCAACCTGCAGCTTACTTCTGTATTGCTTGTCCCCTCGCAGCGAGTATAAAACTTATCACATTCCTCTGAACCCTGAATGGTCATTGGCAGATTTTTCTAACAACTTGGTCCTTCGAGCCGGAAACCAACATCTGTCTTCTCAAACGGGAAACGTGACTGTGGTCACTGCAGAGGGTTAATCCTATTCTCTCTGTGGACTGAACCGAAAGACCTCCGACAGCTGTCGTAAAGAGAGGCCAGTTGCACTCGTTTGGGGGAACAGTGACGGTTTCCAAAGAACACAGCGACCAGGGTCACTGGAATCTGGTAACGTATATGTTTTCTTTTTGTTGTTGTTGTTACTAGTTGTCTACGTAGAGGTCCCATCACTAGACTGTTGATATTAAGGTGTTAAGTGGCGTAATCGCCCGCCTTTGATAAAGAGACAGGGAGTGATAGTGGGTCCAGTCACCTAGACTGTTGCTACGTAAAGGTCCCGTCACTAGACTGTTGATATTAAGGTGTTAAGTGGCGTAATCGCCCGCCTTCGATAAAGAGACAGGGAGTGATAGTGGGTCCGGTCACCTAGACTGTTGATATTAAGGTGTTAAGTGGCATAATCGCCCGCCTTTGATAAAGAAACAGAGTGACAAGCGGACAAGTCCATAGTCTGTGTGAGAAGACTACAGGAATAACTAACTCCGTGTGCACGTTAAAGATAAAGAGTACTCCGGGGACCGCTGAATTTGTTGTTTGAAAGTGTGTGAAAGAGAGTGTTTGGGAGTCAAAGAGGGAATGGTCAACCCCTCAGACAGGCCATAAAGGGCGATACACTGACCGGTGAACGTTTTCGGCAAACGGACTACCTTGCTCCTCAGGTTTTACTTGGCCGAGCTCCAAGCTGTGAGGCCATATCCGTGAGTACTGCTTCACCAGGCGTTTGACTCCACAAAATTGTTTGTCAATTGTTTGTCATCTATACCTACTAACCATGGGAAATAAATGCTGTAAAAGTATCAATGATCTAACTGAGGACGCTCAGTTCATGCGTGATCAGAATCCAAATAATATCAGGTTCTTAAAAGGTAGAAAGAGGATTCTAATTTTAACCCTATATTAGACAAGGAACAGTATAGATTGCTTGTTGGAGAGGTACTGACGATAAAAAATGTACATTAAAAGTTACCTATAGGTCATGTTTTTTTTTTTTTTTTTTTTTTGGGGGGTTGGTTTTTGTAAGTAATTATTAGATGAAGTTTCTAAACCTGACTGTTTTGCCAACCTGACTGTTTTGTCAGCCTGACAGTTAGAGCCTCCTGTGCTAACGGCCTCCAGCTGCACAAATATGGCAGCCTCCTCATACAGGAGCATTGGGCATCAGACACGTAATGTAAAAGCATTATGCAAATACGTTATTGTGAAGTTATAAGTTTCTTTCCAATGCAATATTATGAGGAATGTAATAGGAGGGAAAATAAAGAAAGGAATGCCAAGAAAGGCAAGGTACAAGATCAACTATATGTCAGGTAATAAGATAATTAAGGGATTGTGGATTGATATTATTGTAAACTGAAGGAAGTCTTTGACACATATAGTGGTGTGCCTATACCAGATCAGGGCATGGTAAATGATAGTCCTTATGAGCTACAACTAAAAAATGCATTCCTATGAGGATGTCTTTGCAGTTTTGTGAGTCAACATATGGTAGACCACTGGGTAGCCAGTTTGCAAGCAGTCCATGAATATGCCAGACATGCTGAAAGACATCTCCAAAAAACAAAAAAAAAAAAAAAACGAGGGTTAAACTATGTGTTTTAGTAGAGGAAGATGTGTATGTGGTAAAGCAGGATAGAGGACGAGATAGGCAGAGAGAAGGGGGGGTTCAGACCCCATTGAGATGACAAGCGAGAAAGGGAAATACTGTAAGTAAAAGACGTAGGAGAAATTAGGTTTTTTCATTGTGAGAAACCGGGGCATTTTCCTAGAGAATGCCGAGCAGAATTGAGCAATGGGGATGACAGGAGCCCCCTTGGGGAGGCATGACTATCTGAGAGTATACATTCCCCTATAAATAACTGAGGATAATTCTTAATATAGAAGACATAGAATGTAGTCTCTTATGTAAGTCGAAACCCCAACTCACACTTGAAGTTGGGGGAAAATCCATTACCTTCCTATGTGACACTGGGGCATGTAGATTCCTTATACACCCCCCTGATGTGCCAACTATCCAAAGAACTGAGGAATTTACTTTTCTAAGAATAGCAGGGGGACAATTAGATAAAGTATACTTGTCCCCACTATTAGCCGTAACTGACCCTGACATTCAACAGACTATTCTTAATCAGTTCATTCTCTCTTCCCATTGTCCATTCAACTTACTGGGAAGGGACATGTTGGTGAGATCAGGAAAGTGCCTTATAACCACCCGGATGGTTAATTGCCTTTGGCGACCATCCGCTTAATAGAATAGCAGCCAACCCGAATCAAATACCAATCAAACCTCTTACACAATCACAAAAGATGAGGAAGCTAGAAAGCTAGAGGGAGAGATAAAGCTGCTAGCAAAGGAGTTAAGTCAGAAAATAGTGAACAGTGAGAAACAACACCAAAAGGAAAAACACCTTAGAGACAATTTATCTTTCAGTGCTGAAAATAGCAGCTCTGATACTGAGGAACAAGCAGTTCCCAGCCCCCCAGCCAAGTTCTACCCCGCCTGTAAATACAAACTAGAGAAGAGGGGTAGAAGCGGGGGCTGCTGCTTCAACACGTCACATTACACACACAGAGTACATTCCATGGGCAGCATCAGATCTTAGAAGGATTTTTCAAGACGTTCCACATCCCCGCACCAATCCACACAAATTTGTACAGGAACTCATGTTTGTCCAACCCTAATTGGACTGATGTTAGTTGTACTCAAACATGTGTGTGGTCCAGGGGCTTACCAACATTTGTTGGTCAAAATGAATTGGGACACTAATCCTGCTGACCCAGCCCAAGTAGGGTTCCGCTTACGTGCTCTGGAAGGTACCAAAGGCACCATTTTTCCAGAAGTTTATTGGGAAACAGTTTTCAAATTTAACCATGATGCTCAAGAGTCTGTTGTCCAGTATGCAACCAGATTTAAAGAGAGGGTCAATGCCTGTGGTGGACCTGCTGTCCTAACAGATGAGGAAAACCTGATGGGAGTTGTTGCATGGTTTAGGACCTACAAGCAGTAAATCAGGCCGTTTTCCAAGATCTCATTAGGAAATGCCAAAGCTGATGCGGCTGCTAAAGCACATTCACATTCAAGCTTTAACTGCATCACCAGACACAAACTTTTTAGATCAAGGGTTACTCAAAGACATGCAAAATAATGTCAGTGAAGCAGAATGCCACAAATGGGTTTCTAAAGGGGCCCAACTTAAACAGGGCATATATTATTGCCCCAAAAGGAAAACCAATCCTTCCTACTACACTCTTTCACTATGTTGCCATTTTGAGTCATGGGCAAAGCCATGTCTCAACAGGAGGAATGGTAAATAACATACTCATTTTAGATTTTAGATCTGCATGGATTTTATCAAACTCAATAGATGGGAGAACAAGAAATGTTGCCTTGTAATTATAAATGCCTTTTTCAGATCATCGAGGAAGAGGCAGACCAAAGTTTGGCGGAACATGTGCAGAATATTAAATAAACAAGAGCTTACTCCAAATTCTCTTCCAGATACCGGAGAGCCCATCCCAATAGAACTTGTGAAGCCTGGAGGCTACATGTGGGTAAAGGTAATAAAAATGAAGAATTGGTCGACTCCATTGTGGGAAGGGCCTTATCAGGTGAAATCGCAGAAAGAGTGTCCTGGGTACACTCCAGTCATTGTAAACTAGTAAAAGAACTAGGGCAAGTAGCTAGGGAACCCAAATAGTCCTTTAGATACAGTCTGACTACAAAGGGGGTTCTCTCCACTAGGGAGGGGGTCGTCTCAACGTCAGTGAAGAACCATGGGACTATTTGGGAGCAGCAGCAGAAGTAGGGAAAGAGTAGAACAATATGATACCTGGACACCATTCTCAAGGTGGGGTTGTGCAGGCATGTTAGAACTAATAATGTTTTTCATCTTATTCCCTTGGCTTTTCTTCCCCTTATAACATAATGCCACCAACCACAATAATACACCCAAGAAATAGGACTCCCCAGAGTGTAGGTACAACAGGCAGACAGGATTGGGGACTACCTCCCAAGGATTATTCATATCCACCGTGGAGCAAACCTCTAGACATTACCATTATCGAAAGAACCACTACCACAGTTGAATTTGATGCCAGTGAATTCAGAGTGATTCCTTAGAGACTGCTAGGTCCTTTGCCTGGGAAAATAAGTATATGTGCATCATTGTACCCCCCAACCCCCGGACTAAAGCCCTGCCCAGATTGGTCCACAGTCTGGTGGAGTACAGATCCACAAGGGTGGGAGATAGCACCATGGGTAGGAGACTTAAAGAAATTCATGCAGCAGCAGATTTCCATAATAAAGAAAGCCCCATCTGCTTACTGCACGATCAAGTCATGTAACCCACTGCTCCAAACCATTAAAAATCCACATCCCAGAGACCAAAAACTTTTTGGTCTCGGGATTACCATCACAGGAACAGACCCCATGGGATTAATTAATGTAACCATAGATAGGGCAAAGGCCATAAAGAGAGATTCCACAACCCCATTCCTCAAAGAAAAGATCTCTATCTCTGGTTTTCTGAGCCCAGGCTCTGAAGGGAGGGTGACTTACTTACTTACCCAATCTCACCCTTGAAAAAGCTTTTGGAATAGAGACAGGTGTCCCCGAGGGGAACAAATGGTTAAAATATGTCCCAAACATGTCCCCCCGCTCAGGGAAAGATAACTGATTCGCTTGCGCAAAAGCACGGCCAGCCATTGGTACGGTGCCATTCCCGCTAAACCCTGATAATGACTTAGAAGGGTTGTAGTGTGTGCTTAAGTTATATACTCAAAAGCAACCCGCAAACGGTACCACCCTGTCCTTTCTCTGCCCTGCTAGATTTGCCACCTTCCATTACAGTATATGCAGGTAACCACACCTGTTTCCATAGTCAAGGGCGTGGTCAGAAATTACTGGCAATGCCAGCCTCCTTTTGTGCCCGAAATAAAGTTCTGACACAGAATGACACCACATTTAAAAACAATGGTTCCAGGACCACCGTAGTGTGTGGGCAGATATATGGTGGTTATGTGGAGACACAAAATTGCGCCCCTTACTTCCAAGTCTCTGGAGTGGGAGCTGCTGTTTAGTACAACTGATATTGCCTTTCTATGCTTTTCCCATAACCTCTATTCCGCAGGTACCAAGATTGGAAATGATTCACCGCTCCAAATGAGAAGTCCGACTTAAAGGGTCTTTCAACAATCATGTATACATTGATGATATAGGAGTACCCTGAGGAGTCCCAGATGAATATAAGGCCAGAAATCAAATCACCGCTGGTTTTGAATCCTTCCTCGCCTGGTGGGCAACTATAAACAAGAACGTCGATTGGATCAACTACAAC
>R=1144/#LTR/forward
TGTCAGGCTCTGCTGGGATTTGAGCCAGGGACCTTCTGGTTTCTGGCTCCTCGCCTTAACCACTGGGCCAGGTGAGCAGCCTGCAAGTTTTTTTATTATCTTTTACCTGGCCTTTGCATTCCCAGCCCAGCAGCAGCATGATTGGTGGGTTGGGGTCAGCCAATCAGGGCTGACCCTGCCCTATATAAGGCCAGCCCTCCTCACACTCAGTGCCTGAGCATTGGCCTTCCTTAGCACTGTGGCATTGTCCCTAGCTAGGGTTCCTGCTCTAGCCTTTTTCCTTGCTTTGCCTTGTCTTTTCCTTGCCTTGCCCTGTCTTG
>R=1145/#DNA/forward
TGTGTGTGTGTGTGTGTGTGTGTGTGTTGCTTGGTTTTATGCCGTTTGCCTAGAAGATGAATTGGATCTCACTCTTTCAAAATAACTATATCTCTCTATAGGATTTATACTGGAGTGTGGTATTGTGCTAGTTTTTGTTTGTACTGGTGTTGGTTATGTTATTTAACTATAATTCAGTTTCTAGGCAAAATAAAACAATTAAAAGATGTATTAGACCTGTTAATTAAAATCTGTCCCAAATGCCTGCATGAAGAGAGATTGCTAAATGGGGGATACTGAAAAGTTACTTTAATATTTCAGAAACAGTACATAATTTTAGATTTTTTTTACTTCCATGATATGAAGCTTATAAAAAAGTTTATTTGCACAAAAGTTCCTTTTTAACACAGACATTTATAAGTATACACATTTTTGAGGAATTTAAAGTCATATTTATCAAACAATCATTACAATATTTATCAAGTGGTGGTCTATTGAAATGTTTAGTTAATTTTCATCTACTAAATATTCATCAGCTAAATTTTACTTCTTTATACCCAATGCTTGATCAGTTAAAAATATAAAAAAAGTTTTAAATGAATATATATATATATATATATATACCCATAAATATATATATATAAAGTCCGTAAGGCTGCTGCACACACTTTAAAAGAGATAATGCCCTGGTGCTAACAGTAGTAATATATAAAATTTTAAAAAAATGCTGTTGCACTCTAGGGACTTTTGCAGTAAAAAAATTTTTTTTAAAATCGACGTTTCGACCCTCAATGGGGTCTTTATCAAGAT
>R=1146/#LTR/reverse complemented
TGATGGGTTAGGCTGCAATATTATGTGTGATAAACTGGCTGGTAGTGGATTAAATGATTCTGCTGTGTTAGTTCAGGCAAAGCAGCCAGACAAGCACAGTAACTTCTGGTACATTTATTACAACATGGCAGGTAAGTGTGGCCTGCCCCATTATTGCTCTCAGCTTAGACAGGAAGAGGGAAACAGGAACAGGAATGAATCATAAGACAATGGCAAAACAGCAGGAATGCCCTTAACCAAAATGGCCACACAAGCAGGTTACTACAATAAGAATAGCTATATCACCTAAAATGATCATATTTATGTTTTGCATACTTTTCTTTCTCTACAATCATTATAAGTGCAGCATTATATTTCTCAGCCATTTGTAAGAACTTCCAATTATGAACCTGTAGTGTTTAACAGCAGCCCTTTTAGGAAATGTTTGTTCATGTTTATTACTATGCAGCAGAGGGGACATTAGAGGGCGCCCTCTATAACAGGCCAGATACTATGCCTTAGGGATGATGCAGCCATGTGGAGCAGAGCTGGCAACTTCTCATCTTGTTTGTTATATGGCAATAAGCTTTGTTCTTATTGGTTCAGGAATGTGACTGACAGTATTGCTTCACAGAATGGTTATTTTATCTGTTTTGTGAAACAAAACTTTCATTTTGTGGAAAGAATGAATCCTGTACTATAAAATCTTGCTTTCTGTCACAAATATCTATTTTGTCATTCAAATCTAGCTTGACATGCACTAGTTAGTTACACTATTATATATTATGTCCAAGTTTTTTTTTACATAATTCATTCTGTAAGTAACTTTGCACATAAGTGCGTCCATTACATGGAGGTTATACATTTGTGAGACAGATTGCTTGTTAAAATGTACAGAATGGAGTTTGTGATATATTGACATCCTTTTGTGCACTAACCAGATTTTGTTCTCATTCTTTAATAGAAAT
>R=1147/#DNA/forward
TAAGGGGCAGATTTATCAAAATGTGAGTTTAGAGCTTAATAAATAAAAACTCACCCACGTTCTATTCATTTCTATGGGATTTTTAGAATTGTATTTATCAATTGGTGAAATTTAGAATTCACCAATTGATAAATACAATTCTAAAAATCCCATAGGAATGAATAGAACATGGGTGAGTTTTTATTTATTAAGCTCTAAA
>R=1148/#DNA/forward
TAGTGATGGGCGAATTTATTCGCCAGGCGCGAATTTGCGGCGAATTTCCGCGTTTCGCCGCTGGCGAATAAATT
>R=1149/#unclear/forward
AATATTCAGAACAAGATGAGCGAACAAAATCAGATACGTGTAGACCTGCTGTTTCAACACACACCATCCATCATGTGATAAGCATTCAATTTGAAGATATAAGAAACAGACCAGGAACAGGCAGTACTTTAGTCTGCAAACACCCTTTATTGGTGTATTTTCACTCACGACATGTTTCGGGAGCCAGTCCCTTTTTCAAGTGA
>R=115/#DNA/forward
TAAGGCTAAGGCCACACTAGGCGATAGCGCCGCGATTTGACTCGCGGCGACTTTTCGCCGCGACTTTTAAGCCGCAATCGCTGGGGAAACTTTTGCGCTGGCGTCTATGGGGAATCGCGAAAAATCGCCAGCGTAAAAACACACGCGGCGATCTTTTTTCTATTGTCGCTCGAAATCGCCTAGCGAGGCGATTTCGAGCGACAATAGAAAAAAGATCGCCGCGTGTGTTTTTACGCTGGCGATTTTCCGCGATTCCCCATAGACGCCAGCGCAAAAGTTTCCCCAGCGATTGCGGCTTAAAAGTCGCGGCGAAAAGTCGCCGCGAGTCAAATCGCGGCGCTATCGCCTAGTGTGGCCTTAGCCTTA
>R=1150/#LINE/forward
TACCGTATATACTCGTGTATAAGCCGACCCGTGTATAAGCCGAGGTACCTAATTTTACCTACAAAAACTGGGAAAACTTATTGACTCGCGTATAAGCCTAGACACAACTAAGACCCTTTATGCTACAATCACTACAGCGCAAACTAAATCACTGAAAATTTGTCCCCCCCCAGTGGATTTATATTACAGATATTTTTCAGCTGAGACAAAATATACTTTCCACTAGCAATTATACACACATAGACACACATATACTTTACACACACACTCTTCCCACAAAATAATCACACACACATACTATACACACAAACTCCCCACACATATACTATATACACACACAAACTCTCTACCCACACCATCATACACTATATACACACACACACTACACACACA
>R=1151/#unclear/reverse complemented
GTGGACCGGTACCGCTTGTTACTCGTTGAAGCGCCTCAAGTACATCTGTTGGACAGATATCAGAACTGCGTTGGAGGAACCTTTTAGCAGACCGCTTTTTGGCTCAGGAATGCCCTTCTCTCCCTTAAATTGTTTTCTCCCAGGCAAGGCCATAAAAGAATTGGTTAGCACCCATTGATAGGGAAGGAGAGGAAGGGGCGACGAGTGTGAATATTTGGGGTAACCTTTTGCTGCCATAAATGTAAAGCTTGCAAATTTCTTCAACAAGGGAGCAGAGTGAAATGTTTTCAAAGCCATGTGGTTTTCATACCAAAATCCTTGATCAGATGGAGATTCCAAATGAATTTGTGTCATACAATTCAAGTGTAATGCGTAAAGCCAGCTAAAGAGGAGATGGCCGACAGGAAGCTACGGCTACCTATTCATTTTGCAAGGGCGCGCCATTTCAAAGTGAGGAAGAAGAGTCGTTTTCAAATTTCCGTTTGAGTGCTAGAAAAGGGTCAAGTTTAAACAAGGGTAAAAAGTTGCCGTGACCCGGATTCGAACCGGGGTTGCTGCGGCCACAACGCAGAGTACTAACCACTATACGATCACGGCATGCTGCGGGCCAGGACTGCGTTGGCCTGCTTTGGGAGTGGCGGCTGCTCTGTCCACGTTGCTTGTGTTGATTTCCTCAGCACAATTGTAGTTGGCATTCATTTTCCCTTTCGACCCATTTTACCGACTCAGCATTCCAGATGACCCACGGCAAGCCTCTCTTGAAAAACCTTTGGCCCTTGTCCGACTTTCTTTGCAAAGAAAGAACACTGACTCCCATAATGCCTTTGGCTTTCCCATTTACAATTTCTTCTTTTCAAAATGCAGTTTAATCGTAAGGAGGCGAACCTAAAACCTCCCGATCCACAGTTAAAATTCATGATAACCCACACACTCACTTCATTTGCCTGGGTTTTTGTTTTTTTCCAATCGTTCAACTGGCTTAGAATGCTTTTTATTTGTAAATACATTCCTGCGAGAGAGAGCACTATGGGAAACGAAGAAATAAAAAGGGGGCAAATGGCCAGTGTTTCTGCCCGGTTTCGAACCGGGGACCTTTCGCGTGTTAGGCGAACGTGATAACCACTACACTACAGAAACCACCTGCGGGGCTCGTCTAGGGGCCTCCGATCTGAGTCGCCGGGAAAGCCGTCCGGCCGGTGACCGCTCTGAGGCCGCCAAGCAGCGGCCCGCACTAATGAACACTAGGAGACACCGAAAAGGGTCATGGAAAAGCAGGAAAGGGCGGTGTCACAAAGGCCAAGAGAACAGAGGGACTGGAGGAGGAGAGGCTGGTCCACCGAGTCAAAAGAGCTGAGAGGTCTAGAAGTGTAAGTAGCGAGAAGTGGTTTTTGGCTTCAGCTAAGCGCTCAAGTGGTTTTGAGCTAAAGGGAAGGGCTTTGCAGCGCAATGTCCTATTTAAATGGTGTTACCTAAGCTCCTTTGCTGATTTTGGTTTCTTTGCGGCGAGATATACAAATGAAGCCACTTTGGTTTGTGCCTTTAACACAGAATAGCTGAACTCACTCGAATCATACTGTATATCCCATTTCACACAGAAAATTGTCTCACAGCATCCCATGTGAACAATGGTAGTCTTGTATTGTTCTTGGAAAGGTTAAAGGCATTACATGGCTTTAGATCAGACAGTTTCTTCAGTTTCTCTCGAGTCATGACACGTTTACCATACGAATACAAGCGCCTTCTTCCGTACAGCACTTGAGACCTTGCACCACCCGTAGTTTGGGAAAGACCTTCTCAAGCCCCAGCGTTAAAGCCACCAGTCAGAAAAGTGCATTTTCCCTGACCGGGAATCGAACCCGGGCCGCGGCGGTGAGAGCGCCGAATCCTAGCCACTAGACCACCAGGGAGGCCGACGGCGAGCTTCCTCGATGCAACTGACGGCAATCAACTCCAACGCAGAATTGTTTACGACGACGCAAAGACATTTCTTTTCTAGACGTCATATCAAAGGCTATTGTGATACTAAATTCTATAGTTAGTATAGATATGGGGAAATATAATTGATGTGAGAGCAGGGAGGGGTGTGTGTGGATGGATGGATGCGGGGGTTTTCATTTGGACGGGTTGAACTTGATTGATTGACTTTGTCTCTTTTCAACCCGATTTAACTATGTAACTATTTTGTAACCCTCCTCTTCTAAAGCGCTTCTTCTCCGTTGTGCACGTGCCCCCTTTTGCATATGGCAGCTGAGGCCTTCGCCGAGCTTTCTCCACTTTTGGCGTGGTTAATGTTTTTTGTTTGCCTGGATGCCATTCGTTTTCTTGGGATGCGTGAATGTTTTGCACTTACTCCCAAACATTGGGCTTTCCATAGTCAAATATCCGTACAAAATGTCAATTCTAAAGGAAAGTGTGCCGCGTCTCTCCCATTTCCGCTTTGGGTTGATGAATGATAAACAAGCAGCTCGCGGTATAAACGGAGCTTTGTTTCTGCCCGGTTTCGAACCGGGGACCTTTCGCGTGTGAGGCGAACGTGATAACCGCTACACTACAGAAACCCCCATGCTGTCCCCGCACGCAAGACGTTGTGTACTTTTTGCGCAACATTTTCCACAGATGTTGCCGATTATGATCGGGTTTATTTTCTGAAATTGTTTTTAATGCTCTGTGTAATACCGGTCCAGAGCTATAAACAAGGATGTCTGACTTGTAAAAGCCCTTCAAGTCTTAGGAAGGCATTTAAAACACCTCACCGTACAAATCGAAGGAACCCAGGACGAGTCCAACAAGCTATTTCCCAAGATCCCTTAGGTTGAGAGCAGAATGCAACTCCTCCCTTCATTTGTTCCAGGGATGAATTCGGGGACGTGAAGTCTCTCTCCTTACCATATTGGCGGGCGGTACGCAGAGTCTCTGGGATTCACAGGAACTTCCGAGAGATCTGTTTTCCAGCCGCTGATTGACGGGGGGCCAGTGGCGCAATGGATAACGCGTCTGACTACGGATCAGAAGATTGTAGGTTCGACTCCTGCCTGGCTCGACATGCCTTTAAATTAATTTTCAATCGACTTTAAAAGGGACGTTGAAATTTGATTTCCATTTATAATTGATCATCGAATTTCAGTGCACCAGCACCACGTGAAACTGATGGATGCGTCCTGCTGCCTTCTGCCGGCATGCAAGAAACGTCCCCGTCGCTCATGCCTATCGGTTTTTGCCTTTCTCTTCTTTTCTTTTTTGTTTTTTTGCAGGTTTACGTTGGTGAAGCCTTTGCAAGAAAACAAAGCCACGCCGGGGCAAAAATGTCCTTGGCTTCATCGGTCATCATGTAGGATGTATGAATGCATGATGACTTTTTGGCTATAAAACCATAATAATATCTGTGCGTTTCAAGGGTTGCCAGTCTGCATTCGGTTAAATAAAGAGGGTGCAACTTTGCCCACCAAAACCCATGCAACTGATTTGCTATGAATGCAAACAGCACTAAAAGAAACTTTGCCAAGGGTTCAACCTGTGCCCCAGTGGCCTAATGGATAAGGCACTGGCCTCCTAAGCCAGGGATTGTGGGTTCAAGTCCCATCTGGGGTGCTCGCGGTGTGACTTTCTTGAAAGAGACTTTGACGCAGCTAGGACCAGTAACTCTGCTGGCTCTCGGGTCCATGCAGGAGAATTTGGCAAGAAAGCCTTTCAATTAGCTGGATGTTGTGTCAGCAGGTCCGGAAGAAAACCCGTTCCCTGATTAGCAATCATACAGCGGTACGATGAGTTGTGTTAGGAACGCCAAGAACAAAAGCCGAAAGCTGGATGTAGCATCCAGCAATAAGAGTGGACAGTGGACCGGTACCGCTTGTTACTCGTTGAAGCGCCTCAAGTACATCTGTTGGACAGATATCAGAACTGCGTTGGAGGAACCTTTTAGCAGACCGCTTTTTGGCTCAGGAATGCCCTTCTCTCCCTTAAATTGTTTTCTCCCAGGCAAGGCCATAAAAGAATTGGTTAGCACCCATTGATAGGGAAGGAGAGGAAGGGGCGACGAGTGTGAATATTTGGGGTAACCTTTTGCTGCCATAAATGTAAAGCTTGCAAATTTCTTCAACAAGGGAGCAGAGTGAAATGTTTTCAAAGCCATGTGGTTTTCATACCAAAATCCTTGATCAGATGGAGATTCCAAATGAATTTGTGTCATACAATTCAAGTGTAATGCGTAAAGCCAGCTAAAGAGGAGATGGCCGACAGGAAGCTACGGCTACCTATTCATTTTGCAAGGGCGCGCCATTTCAAAGTGAGGAAGAAGAGTCGTTTTCAAATTTCCGTTTGAGTGCTAGAAAAGGGTCAAGTTTAAACAAGGGTAAAAAGTTGCCGTGACCCGGATTCGAACCGGGGTTGCTGCGGCCACAACGCAGAGTACTAACCACTATACGATCACGGCATGCTGCGGGCCAGGACTGCGTTGGCCTGCTTTGGGAGTGGCGGCTGCTCTGTCCACGTTGCTTGTGTTGATTTCCTCAGCACAATTGTAGTTGGCATTCATTTTCCCTTTCGACCCATTTTACCGACTCAGCATTCCAGATGACCCACGGCAAGCCTCTCTTGAAAAACCTTTGGCCCTTGTCCGACTTTCTTTGCAAAGAAAGAACACTGACTCCCATAATGCCTTTGGCTTTCCCATTTACAATTTCTTCTTTTCAAAATGCAGTTTAATCGTAAGGAGGCGAACCTAAAACCTCCCGATCCACAGTTAAAATTCATGATAACCCACACACTCACTTCATTTGCCTGGGTTTTTGTTTTTTTCCAATCGTTCAACTGGCTTAGAATGCTTTTTATTTGTAAATACATTCCTGCGAGAGAGAGCACTATGGGAAACGAAGAAATAAAAAGGGGGCAAATGGCCAGTGTTTCTGCCCGGTTTCGAACCGGGGACCTTTCGCGTGTTAGGCGAACGTGATAACCACTACACTACAGAAACCACCTGCGGGGCTCGTCTAGGGGCCTCCGATCTGAGTCGCCGGGAAAGCCGTCCGGCCGGTGACCGCTCTGAGGCCGCCAAGCAGCGGCCCGCACTAATGAACACTAGGAGACACCGAAAAGGGTCATGGAAAAGCAGGAAAGGGCGGTGTCACAAAGGCCAAGAGAACAGAGGGACTGGAGGAGGAGAGGCTGGTCCACCGAGTCAAAAGAGCTGAGAGGTCTAGAAGTGTAAGTAGCGAGAAGTGGTTTTTGGCTTCAGCTAAGCGCTCAAGTGGTTTTGAGCTAAAGGGAAGGGCTTTGCAGCGCAATGTCCTATTTAAATGGTGTTACCTAAGCTCCTTTGCTGATTTTGGTTTCTTTGCGGCGAGATATACAAATGAAGCCACTTTGGTTTGTGCCTTTAACACAGAATAGCTGAACTCACTCGAATCATACTGTATATCCCATTTCACACAGAAAATTGTCTCACAGCATCCCATGTGAACAATGGTAGTCTTGTATTGTTCTTGGAAAGGTTAAAGGCATGACATGGCTTTAGATCAGACAGTTTCTTCAGTTTCTCTCGAGTCATGACACGTTTACCATACGAATACAAGCGCCTTCTTCCGTACAGCACTTGAGACCTTGCACCACCCGTAGTTTGGGAAAGACCTTCTCAAGCCCCAGCGTTAAAGCCACCAGTCAGAAAAGTGCATTTTCCCTGACCGGGAATCGAACCCGGGCCTCCCGCGTGGCAGGCGAGAATTCTACCCACTAAACCACCAATGCTGCCGGTGGCATGCTTCCTCGATGCAACTGACGGCAATCAACTCCAACGCAGAATTGTTTACGACGACGCAAAGACATTTCTTTTCTAGACGTCATATCAAAGGCTATTGTGATACTAAATTCTATAGTTAGTATAGATATGGGGAAATATAATTGATGTGAGAGCAGGGAGGGGTGTGTGTGGATGGATGGATGGGGGGGTTTTCATTTGGACGGGTTGAACTTGATTGATTGACTTTGTCTCTTTTCAACCCGATTTAACTATGTAACTATTTTGTAACCCTCCTCTTCTAAAGCGCTTCTTCTCCGTTGTGCACGTGCCCCCTTTTGCATATGGCAGCTGAGGCCTTCGCCGAGCTTTCTCCACTTTTGGCGTGGTTAATGTTTTTTGTTTGCCTGGATGCCATTCGTTTTCTTGGGATGCGTGAATGTTTTGCACTTACTCCCAAACATTGGGCTTTCCATAGTCAAATATCCGTACAAAATGTCAATTCTAAAGGAAAGTGTGCCGCGTCTCTCCCATTTCCGCTTTGGGTTGATGAATGATAAACAAGCAGCTCGCGGTATAAACGGAGCTTTGTTTCTGCCCGGTTTCGAACCGGGGACCTTTCGCGTGTGAGGCGAACGTGATAACCGCTACACTACAGAAACCCCCATGCTGTCCCCGCACGCAAGACGTTGTGTACTTTTTGCGCAACATTTTCCACAGATGTTGCCGATTATGATCGGGTTTATTTTCTGAAATTGTTTTTAATGCTCTGTGTAATACCGGTCCAGAGCTATAAACAAGGATGTCTGACTTGTAAAAGCCCTTCAAGTCTTAGGAAGGCATTTAAAACACCTCACCGTACAAATCGAAGGAACCCAGGACGAGTCCAACAAGCTATTTCCCAAGATCCCTTAGGTTGAGAGCAGAATGCAACTCCTCCCTTCATTTGTTCCAGGGATGAATTCGGGGACGTGAAGTCTCTCTCCTTACCATATTGGCGGGCGGTACGCAGAGTCTCTGGGATTCACAGGAACTTCCGAGAGATCTGTTTTCCAGCCGCTGATTGACGGGGGGCCAGTGGCGCAATGGATAACGCGTCTGACTACGGATCAGAAGATTGTAGGTTCGACTCCTGCCTGGCTCGACATGCCTTTAAATTAATTTTCAATCGACTTTAAAAGGGACGTTGAAATTTGATTTCCATTTATAATTGATCATCGAATTTCAGTGCACCAGCACCACGTGAAACTGATGGATGCGTCCTGCTGCCTTCTGCCGGCATGCAAGAAACGTCCCCGTCGCTCATGCCTATCGGTTTTTGCCTTTCTCTTCTTTTCTTTTTTTTTTTTTTGCAGGTTTACGTTGGTGAAGCCTTTGCAAGAAAACAAAGCCACGCCGGGGCAAAAATGTCCTTGGCTTCATCGGTCATCATGTAGGATGTATGAATGCATGATGACTTTTTGGCTATAAAACCATAATAATATCTGTGCGTTTCAAGGGTTGCCAGTCTGCATTCGGTTAAATAAAGAGGGTGCAACTTTGCCCACCAAAACCCATGCAACTGATTTGCTATGAATGCAAACAGCACTAAAAGAAACTTTGCCAAGGGTTCAACCTGTGCCCCAGTGGCCTAATGGATAAGGCACTGGCCTCCTAAGCCAGGGATTGTGGGTTCAAGTCCCATCTGGGGTGCTCGCGGTGTGACTTTCTTGAAAGAGACTTTGACGCAGCTAGGACCAGTAACTCTGCTGGCTCTCGGGTCCATGCAGGAGAATTTGGCAAGAAAGCCTTTCAATTAGCTGGATGTTGTGTCAGCAGGTCCGGAAGAAAACCCGTTCCCTGATTAGCAATCATACAGCGGTACGATGAGTTGTGTTAGGAACGCCAAGAACACAAGCCGACCGCTGGAAGTAGCGTCCAGCAATAAGAGTAGACGGGTCGACCGTGGACCGCTTCCGCTTGTTACTCGTTCAAGTGCCTCAAGTACATCTGTTGTACAGATGTGAGAACTGCGTTGGAGGAACCTTTTAGCAGACCGCTTTTTGGCTCAGGAATGCCCTTCTCTCCCTTAAATTGTTTTCTCCCAGGCAAGGCCATAAAAGAATTGGTTAGCACCCATTTATAGGGAAGGAGAGGAAGGGGCGATGAGTGTGAATATTTGGGGTAACCTTTTGCTGCCATAAATGTAAAGCTTGCAAATTTCTTCAACAAGGGAGCAGAGTGAAATGTTTTCAAAGCCATGTGGTTTTCATACCAAAATCCTTGATCAGATGGAGATTCCAAATGAATTTGTGTCATACAATTCAAGTGTAATGCGTAAAGCCAGCTAAAGAGGAGATGGCCGACAGGAAGCTACAGCTACCTATTCATTTTGCAAGGGCGCGCCATTTCAAAGTGAGGAAGTAGAGTCGTTTTCAAATTTCCGTTTGAGTGCTAGAAAAGGGTCAAGTTTAAACAAGGGTAAAAAGTTGCCGTGACCCGGATTCGAACCGGGGTTGCTGCGGCCACAACGCAGAGTACTAACCACTATACGATCACGGCATGCTGCGGGCCAGGACTGCGTTGGCCTGCTTTGGGAGTGGCGGCTGCTCTGTCCACGTTGCTTGTGTTGATTTCCTCAGCACAATTGTAGTTGGCATTCATTTTCCCTTTCGACCCATTTTACCGACTCAGCATTCCAGATGACCCACGGCAAGCCTCTCTTGAAAAACCTTTGGCCCTTGTCCGACTTTCTTTGCAAAGAAGGAACACTGACTCCCATAATGCCTTTGGCTTTCCCATTTACAATTTCTTCTTTTCAAAATGCAGTTTAATCGTAAGGAGGCGAACCTAAAACCTCCCGATCCACAGTTAAAATTCATGATAACCCACACACTCACTTCATTTGCCTGGGTTTTTGTTTTTTTCCAATCGTTCAACTGGCTTAGAATGCTTTTTATTTGTAAATACATTCCTGCGAGAGAGAGCACTATGGGAAACGAAGAAATAAAAAGGGGGCGAATCGCTAGTGTTTCTGCCCGGTTTCGAACCGGGGACCTTTCGCGTGTTAGGCGAACGTGATAACCACTACACTACAGAAACCACCTGCGGGGCTCGTCTAGGGGCCTCCGATCTGAGTCGCCGGGAAAGCCGTCCGGCCGGTGACCGCTCTGAGGCCGCCAAGCAGCGGCCCGCACTAATGAACACTAGGAGACACCGAAAAGGGTCATGGAAAAGCAGGAAAGGGCGGTGTCACAAAGGCCAAGAGAACAGAGGGACTGGAGGAGGAGAGGCTGGTCCACCGAGTCAAAAGAGCTGAGAGGTCTAGAAGTGTAAGTAGCGAGAAGTGGTTTTTGGCTTCAGCTAAGCGCTCAAGTGGTTTTGAGCTAAAGGGAAG
>R=1152/#LTR/forward
TGTCAGGACTGCCAGTGGTAGGACAGCCAGAAGTACCCGACGGCGCTGTTTACATTCCCGGCGGTCACAGTGAAGATCCAAGATGGCGGCGCCCATGCTGAACACATGGCTGCAGCGTCGCTGCATGATGATGTCATCACTGGTGCCGGGATCTCGTCATAAAAGGGCGCCCAAAACACTGTGACGGCGCCCAAGAATGGGATTCAACCCATGATTCTGGCTGCCTTCCTTTATTCCTTCTTCCATCCTTGATTCCTGCTTCCAGCCCTGATTCCTGCTTCCAGCCCTGATTCCTGCTCCCTGTCTGTGATTCCTATTACCTGCCTGTGTTATTGAACTCTGCCTGGACTTTGGACTTTTGCATCTGATCTGCCTGCCCTCGTTAACTCCTGCCTGTGACCACTACTACTGATTCTGCTTAACCCTTCGGATACCGCGACCTTGCTCCCACTAGAGGGCTTCCTCCTTGATCCAGACTACCTCCCTGGAGGGAGCTCCCGGCTCCCTGACA
>R=1153/#DNA/forward
AGAGAGAGAGAGAGAGAGAGAGAGAGAAAGCCGGCGACTGAAGGTTAAGCCTGCCAGAGCTCCATACACACAAGCACCAAGGACTCCTGCCTGAGAGAATGCACAAGCGCACACGGATCCATGCCCCCAGCAACTGTAACCTAAAGGCACGCCAGTGTCCGCTAAGCTGTACCATCTGCTTTGCTCACAAACAGACGCTGTGGCCACTGACAAGGACATGACAACCTCAAGCTCTACTAGGGCGCCCACCAACTTCCACTTTTGACCGCCTCAGTGCGGGAAAGTGCTGCTAATATGGTGAGCAATGAGCGCACTTACTTACCTCCCTAATGCGACCTCGGTCACACTAACCAAACTGTTGCAGTCAATGCCGTACCCCACAGCCACCATAGCAACCAACACTTGCAGCGGACACATCTTCCTGCTGATGCAATGAGCCTACTGATTGGTCTTTCTGTTAGGGGTCACCAGTCGATTACACCATATCCTGACATTCTTACACAGCAAACTACGGTCTGCGGTTTATTTTAAACACTTTGCCAACTACTCTCTCCTGGTACATTCAGTAAAGTAACTAGGATTTGCAATAGCGCGAACTGCCGGCAGACCCCGAGGGCGGGGTTGCGGGCCCCTGGTGTGGTTGCACTCACTGCACCCCCGGTGGTCCCGCCACTGGCTATGGTGAATTTTTATTTTTAAAGAAAATTAAAATTTGCAAAAAAAAAAAACCCATGGACCCCTGACCACTATGGGCCCCTAGGCTATAGCTTAGGCTAGCCTATGCGTTAATCCGCCCCTGCCTGCTTCAGTTAAAGTACCCGGGGCATCTGTCTGCCATCCCTTTGAGTCTCGTTGGAAGAGATCCTGCAGGAGCACTGCTATGTTCTAGTGGATTACTTGGAAGGTAAGAGTTCTTTATTATTCAATTTTTGCACCTAGTAATCTACAGTAGAAGCAAATCACTTTTTTTTGACAGAGCTCGGAAAGTGGCGCTGCCCTAACTACTATGAAGAAAATGTGTATAAAATGCAGCTGCCGTTTTCCACCAAGCTGCTCGCTAGTGCCATTCCCTCCGAGGAGAAGCAGGAACGCACGCCGTCGGGAAGAGAAGTTGCAGCAAGACCAGGCTAGAGAGACTGCTGTATGTGCAGGTAACTGAGACAACAGGTACTGTATACTTTAAACTAAAGACACATCTTATAAAATACACAACTTTTTGAAATTGATGTCTATATTGCCCTCTCTGTCTGTGGCATGATGATCTGCACCACCTCTTGTTCATAAAACTTTCTCTTCTGCTCTTCTCATTCATTTCCTCTCCCTCCTGTGCTTGCTTTTTAGATTTTTTGGTTCTCCAAATTTTTGACTTTTGACTGTTGAGATGTTTTTGTCAGTGTTTTTGTTTAATAACCCAAGCAAAATGGGGCATTCTTTCCCCATTAACTGAATTAGGAGATCCATTAGAGATGATAAAGGTTGCAAATTGTCAGACTATCACTGCCAGCATCATATTAACAGTTTGTTTAAAGGTCAATTACCCCTTTGTGCAAACATTGCACAGCAAAAAATTGTATTTCCCCTAAGAAACATCATTGACATTGATACATTTCTTATCTCTGGGTTTCATTACAGGCAGCTGTTAGAATTCATACAATAGTTACTAATAGAGATGCTGCCGAGAAATGTATCAACTAAATGTTGCCAAATTGTAACAGTTTAGAATCTGCACCTGAATTACTGAGCTGCCAGACTCAAACACCAGAGACAGGAGCTTTAAACTTAGATTTTGGAAAAAATGGTAAAATAAATAAATAATGGAAAATAATTTTAAAAAAGTCTTTATTTCTGGGGTACAGTCTGAAAACAATTGAACTGAAAAAAAGTGTTTGGAAAGGTGAACAACCCCTTTAAGCAGTTAGCAATACACACAGTCTATTCTGTGAAAGGGCCGTGTATTAAAAACTGCATTTATAGGCTTCCCTTCTGCACTTAACGACTGGGTATTCAGATCAGAGGAATCGTCTCACAATGCACAGGACTGATCACCATTAATGTCAAGTGCTGGTAATCCTTTAACTAGGATGGTGGGTAAGAAAAGAATTTCATTTGAATGGGTCCAGATCCTTCTTTCTAATCCCTTCATTCCTTGACAGGAGCTTCGGGAATATGGTCAGGTTGAGCAGTTCCACAAGTCTCTGGTGGAGTTGAACATGGACTCTGCAGAGGAGCTCCAGTCTTACATACACAAGCTAGGCATGGCCATTAAGCATGGAAAGCAGCGAGTACTGGGGGATGCATTGTACAGCAAACCTCAGGTTGGTGCATGTATCCTGGGATAAAGGGCAGGATGGAGAAAGAGCTGCTACAGATGAGACCATTTGGCGTGTTGACGCCAGCGCGCAAGGGCGCGAAATTCAAACCTATTTAAAGTGGCAGTTTCTATTTTTCAGTTCCCGTGATAGGATTTCTTCCTGGTGCTTGGCTGTTGCTATTTCTGATCCTGAAAACCTGTTTTGATTACCTGTTGTGACCCCTGCCTGTTCTTGACGATTCTACTTTCTGTATCCTGACCCCTTGCCTGATATCCGACGCCGATTCTGCCTTAACCCTCTGATTGACTTCCTGGTTTGACCCTTGCCTGCCTGACTATGTTTGTTCTCTGCCTGCCCCGACCCAGCCTGATCTGACTACTCTTTGCCTAACGATTTGTACCACGACCTTCGGCCTAAAGACTCTAGCTAACAGTCGTGCCCCTCTGCCTATCCAGAACCTCTAGCCATGCACCTTTCGTTTAAGTCCTGGTGGCATCCAAGTAGCTGAGGGCTCCTCCCGAGGCCAAAGGTGGTCACAGTACGGGTGAAGCACGAGCCGAGACCAGGGTGCTTGGCATTTGTTCTGGTGTTGGGTGCCGACCGTGACAACAGGGGCCAGAGAACATCTATAGGGAGCTCTATTAAAGGGGCAATTTTTAAAGATAATATACATTTTTAGCAACCCCATATATTAATTATAATTGCCTATAAAATTAGGGTTTTTTTCATTTATCTTCTATGTCTCCTTTAAAATATGCATATATTTTGCTCAAGGCTACTAAAACAGCCTGAAACCAGTTGTGGATGGCACGGCTGACCTTTGACTTTAATGTTGTGTGATTATTCCTAGGCGTGCACACACTTTTAAGAGTTTTTTTTTTTTTAAACCCTGGTTTGCTTGGCCTTTAATAGTTTTTCAATTTTATAAACCACCTGTTCCAACCCCCTCTTGCCCGTGATTCGTACTGCGGGCAGAAGCACTCCCCACCTCCCTCTTGGCAGCTGCTGGCACAGGTACATATTTGTGGGCAATATGTTGGATTTTTGGCTCCTGCTGGCACAGGTACATATTGGGGGCAATATGATGGATTTTTTGCTGCTGCTGGCACAGGTACATATTGGGGGGTAATATGATGGATTGGCTGCTGCTGGCGGAGGTACATGGGGAAATATGGTGGTTTGTGGGATAGGTACACAGATGTTTGGGGCAATATGATGGATTTTTGGCTCCTGCTTGCACAAGTACATATTTGGGGGAAATATTGTGGATTTTTTTGTCTCCTGCTGGCACAAGTACATATTTGGGG
>R=1154/#DNA/forward
ACCACATTGGCACGCCACTTCCAGGAAAACGGACATGGGGTAGCCCAGTTAAGATGGCAAATTTTGGATAAAATATATGGAAAAAATGAGAGAGAAATAAAAAGAAAATTATTACAAAAGGAATGCTTTTGGATTTGGCAACTGCAAACTAAATATCCACGTGGGTTAAATGAGGAGTATAATATGAACTGCTATCTGTAGCTTAAAATGTATCCAACTTATAAGTGCTTTTGGAATGTATCCAATTTTTAACGCTTTTAGAAATTGTTTCTTTGTATTTTTTACATAAAATGTTTCCAGTTTGAAGCACTAACTTCTGATTTTTTATAGATAATTGCACTGAACAACCTACTATCCAGGGACAGCTTATGGATAGGGTAAGATAGTCTTATACATTGGACTCATTTATACTGTAATAATGTTTTTGTGCAACACACACAATTGTATTTATGTTTTTCCCTATTCATTAGGTTTTTGGACCTTCTTCTTTATATTTATTGATTATTATATAAAAAAGCTTTTTTTGCACAATTTTTGCACAACTGTTGAATTTTTGCAGCAAGGATCGTCCTGTATAGAAGAGGATTTTTTATCACTTGAAAATTGGGACTAATTATTATTTTTTCACATAAATCATTTTTTCAAAAAAAGTTTTAATGTCTTTTAAAACTTCTTAATAAGCTTTTTTAAGTGCTTATAATGTCTCTAAAGTTTTTTGATAAAAATGTTCACTTAATAAGTACTGTTCACAATGCATTTTGCTTAACTTATTCACTTATATTTTGAATCATTGTGTTAATTATGTAAATCACCAAGGGTTTTTAAACACTGTTTGAAAGTGAATCTGCATGTCTGATGAAGGGGCACGCCCCCGAAACGTTACATCACTTGACGAAATAAACGTGCAGGGGAGATCCCCGCTACACCAGCCTGTGTTGTTTGGCTAATCTTCTTTACAGATATTATTGGGAGAGGCGCCGACCCCTCCAGCCAGCACCGGGCATCTATTACCAGGAGAGACTTAGGGGAAATTAGGTAATTTTTTTTGCT
>R=1155/#Retro/forward
ATGCTGCGTCTTCATCTGACGAGATAAAATCTGATGGTGTCTGACAGACTTTTTTTTCCCATTGAAATACATTGAATGTCGGATGTAGATGCATGAACAAA
>R=1157/#Retro/forward
TTAAAGGAGAACTAAAACCCCCATTAATCAAAAATCCCCATCCCCTTCCGTCCATTGGCCCCCCTCACTGCTTTCTCCCTCCTTAGTAACTTAGTGGAAAAAGTGTCCCTGACATTAACCTTGGCATATTCATGCAGAGTAGTGCAGCGGAGCTCTTGGGCGCCATCTTCTGTATCTTTGGATCCTCTTCTTTTTCTTCGGCAATCTCTGAGGTTTTCCGCGCATGCGCAGTAGGCACGAATACCAGAATGGTCCCAACTGCGCATGCGCGAAAAAGCTCGATGACTGCGCTCACTTCCGCAAGGAACCCGAAGATACAGAAGATGGCGCCGAAGAGCTCCGCTGCGCTACTCTGCATGAATATGCCAAGGTACATGACAGGGACACTTTTTCCACTAAGTTACTAAGGAGGGAGAAAGCAGGGAGGGGGGCCAATGGAGGGAAGGGGATGGGGATTTTTGATTAACGGGGGTTTAGTTCTCCTTTAA
>R=1158/#Retro/reverse complemented
TTTCTCAGTAAATATATTTCTAATGGGGCTATTGACATGAAATTTACACCAGATGTCGGTAACTACCTAAGTAATCCACACATACAAAGAAATCAAAACAAATAAATCCATAAATTAAGTTATGTGTAATAAAGTGGAATGACACAGGGAATAAGTATTGAACACATGAAGAAAAGGAGGTGCAAAAAGGCATGGAAAGCCAAGAAACCTGCTGAAATCTGTCAGTATTTAGAAAGCAATCCTGCCCCCTATCAGTGCAAATTAATATCAGCTGGTTTAGTCCTAATTGATGGCCTATAAAAAGGTTTCTCATTACCAAGGTATCACACAAGAAGCATCTCATGATGGGTAAAAGCAAAGAGCTCTCTCAAGACCTTCGCAACCTTATTGTTGCAAAACATACTGATGGCATTGGTTACAGACGTATTTCTAAGCTTCTGAATGTTCCAGTGAGCACCGTTGGGGCCATAATCCAGAAGTGGAAAGAACATCATTTCACCCTAAACCGGCCACGACCAGGTGCTCCTCGCAAGATTTCTGACAGAGGAGTCAAAAGAATAATCAGAAGAGTTGTCCAAGAGCCAAGGATCACTCGCGGAGAGCTTCAGAAAGACCTTGAATTAGCAGGTACAGTTGTTTCAAAGAAAACAATAAGTAATGCACTCAACCGACATGGCCTCTATGCACGCTCACCGCACAAGACTCCACTGCTGAAGAAAAAGCATGTTGAAAGTTGTTTAAA
>R=116/#DNA/reverse complemented
AGGAATCGCGTAGCCGTAGCAGTAATATTTGGGCACATTAGTGAAATGATCTGCCACTTGGTCTATACTGCTGCCTGTGTGCTGAAGGTGTTAGCAATAGACACGTACTGGCACGTAGTGACGCGCTGCTCTCGCATACTTCTTTAGTGCTGAATGTGTAAATCAATTTACTGATGTGCCAGTACAGTAAAATAAAAAAGTATGGCATCACTACGTGCCAGTACGTGTCTATTGCTAACACCTTCAGCACACAGGCAGCAGTATAGACCAAGTGGCAGATCATTTCACTAATGTGCCCAAATATTACTGCTACGGGTATCCTGATCCTACTGTGCAGGGGGGCTGGATTATTATTAATTTCATGATGGAGGCTGAGGGCCGGTGTAAATTTGAAAAAGGGCCGCAATTGGCCCCCGGGCCGCACTTTGGACATGCCTGCTATA
>R=1160/#LTR/reverse complemented
TTGGTTAAAGTGCAGGCCTACCCTTGGAGAGTCACGAGTGTGGAGCAGACTTTGACTGCACGGTCTTGTCTGAGTCATGCAAGAGGCTGGGTTAGCGCCATTTATGCACATGTTAGGGAGCAGGGGGATGGGCTACTGGTTGGTCACAGAGGGCGCTCTGCCCCATGATCCCTGCTCCCTATGGTTGTCTATTACGGTGTGGGCACAATGCCCAGGTTGGTGATAGGAGCCGCAGCTGGGGGTCAGGGGGTACCTAGTCCTTTTTAGCAAAAAGTAATAAATAAAGAAAGTGACTTCCACACATATTTTGCACCAATTAAGTCTCTGTGTCATTCTTGAGGGGGATGAGAGATGCCCCAGGGGATAGGGGTATCCTTGGCCTAGAGGGAACGAGACCTGTATAGGGGAGAGTGGGACTTAGGCAAGGGACCCCTTCCCCCAGGGCTTTAGGTAGTTTGTCACGCAGCTGGGGCTGTTTGCCACCCCAGCCCCCCTTTCCCTCCCCCTGGACACATACAAAGGGAACAAAGGGAGAGATACCTGGTGGCGGGAAAAAAGGGGGCGGGCTGGGGGAGGTAAAGGGGGCTGGTGCAGAGAAGGGACAGATGCTTAAGGAGGAAACCAAGCCAGGAGCAGCAGACTAATTTTTGTTTTTGTTTCCCACCCTCCCACCCTGTAGGTGGATGGAGGCTAAGAAGGTGCTCCAGGGTCTTCGGACCGATCGCCTAGATGGGGTCAGGAAGGAATTTTCCCCTGCGGTGCCAATTGGAAACACACACCGAAGGGTTTTTTCGCCTTCCTCTGGAGCATTATTATATGTGAAGTCAAAGGTACTCCCTGAAATCAGCTGCGGCTACAAATGTGTGGGGGTCAGCGGCAGTGCGGCTCCAGGAGAAAAGACGGTTACAGTGCAGGCCTACCCTTTGGAGAGTCACTAGTGTGGAGCAGACTTTGACTGCACGGTCTTGTCTGAGTCATGCAAGGGGCTGGGGTTAGCGCCAGTTATGCACACGGTTGGGAGCAGGAGGATGGGCGACTGATTGGTCACAGAGGGCGCTTGGCCCCATGATCCCTGCTCCCTATGGTTGTCTATTACGGTGTGGGCACAATGCCCAGGTTGGTGATAGGAGCCGCAGCTGGGGGTCAGGGGGTACCTAGTCCTTTTTAGCAAAAAGTAATAAATAAAGAAAGTGACTTCCACACATATTTTGCACCAATTAAGTCTCTGTGTCATTCTTGAGGGGGATGAGAGATGCCCCAGGGGATAGGGGTATCCTTGGCCTA
>R=1161/#LTR/reverse complemented
GGTATATTTCCCCTTTATTCAGGTACCTGGAGGGTGCACAGCAGGGCTAATTACTGCAGCAGTGCAGGAGTTAAGAGAGCCCTGAGAGTTCAGGAAGGGGGTTGGTAGACACACGTGAGGTCTGCAAGAGAGAAGTGTGTTTGGAAACTGCTCTCCTGACTGGGAATCAAAAGCTTTGCAAGGCTAGGTGAGCCTGATCCCTGAATGGGAATATGAACTGTTTTCTTTCAATTCTGCTGTGCATGAAAGTGATTGTTACTTTATGCTGAAGACTATGTTTAAGTTGACTTACTTTACCTGCTGAGGATACAGCTTGTTTAAGTTGTTAATGTTACCTGCTGAAGATACAGTTTGTTTGTGTGAATAAGGAATAAAAAGACATTTATTCTACTACTGTGTTGTGGCCGTAGTGCATGGGCGATCCCTCTCCCCCTGAACTTTACAATATGTATATATATATATATATATATAT
>R=1162/#SINE/reverse complemented
CCTCTACTCTTCTTGGAAGGCTTTCCACTAGATGTTGGAACATTGTTGGTGGGATTTGCTTCCATT
>R=1163/#LINE/forward
TATATATATATATATATATATATATATATATATATATATATATATATATATATATATATATATATATATATATATATATATATATATATATATATATATATATATATATATATATATATATATATATATATATATATATAAAAAAAAAAAAAGACCAGCAACACCAGGGTTTTTGAAAATTAAAAAAGTGTTATTGCATATGTAACCGACGTTACGTTTCGGTCCCTATTGGGACCTTTCTCAAGGTGAAACATGTGCCAAACAATTCACAAAATAAATACCCCTCCCTTCATTAATACATACAGGAAGTGACTCTTTACTCATTTACATATAAATATAAACAATGCACCATGTATAAAAATTCTAATGTGTTCATAATATACAGTTTTCAACATCATCATCTGGTTAGTATGAAGTGCCATTAAAGAGAAAAAGTACTTCTAAAAAGTATATAATTGTATAAACTATTGGGAATGTACATTTAAAAGCTACTGTTAT
>R=1165/#Retro/forward
TGCACTGCATTAAAAAATTGCAAGGGCTTGCCCTGCAGCTTCAAATCCTGTGTGCCGGTGTGCTTTTTCGTATCTACTTGAGAGGTGTCCCAAGTCTTTATCATTGTGCACCAGGTACTAATATATTGGACGGGTGTTGTGGGTGTGCGATTTACTCAACATCT
>R=1166/#LTR/reverse complemented/ORFs: 0..605:+3
AACCTGCCCGCCCCTTTATCCATGCAGGGAACCTGCCCGTCCCTTTATCCATGCAGGAAACCTGCCCACTCCTTTACCCATGCATGGAACCCTCCCATCCCTTTACTCATGCACGAAATCCACCCGCAACTTTACCCACGCAAGGAACCCGCGTGCTCCTTTACCCATGCAGGGAACCCGACCGCCCCTTTACCCATGCATGGAACCCGCCCACACCTTTACCCATGCAGAAAATCCGCCTGCCCCTTTACCCACGCAGGGAACCCGCCCACCCCTTTATCCATGCAGGTAACTCACCCGCCCTTTTACACACGCAGGGAACCCGCCTGCCCCTTTACCCATGCAGGGAACCCGCCTTCTCCTTTACCCACGCAGGGAACCCTCCCACCCCTTTACCCATGCATGGAACCCGTCCACCCCTTTGCCCATGCATGGAACCCGCCCGCCCCTTTATCCATGCACGAAATCCACCCGCCCCTTTACCCACGAAGGGAATTCGCCCGCCTCTTTTCCCACGCAAGGAACCCACCTGCCCCATCACCCATGTAGGGAACCCGCCTCCCCCTTTACACATGCAGGGAACCAACCTGCCCCATTACCCATGAAGGCAACCCGCCCACTTCTTTACCCACGCAGGGAACCCGGCCACCCCTTTACCCACGAAGGGACCCGCGGCCTTTGACAAAGCTACTAATTTTTAAACTATTAGGCGGGGAGATGGTCCATTTAGCATGTGGGTTGGTGAATGGGCGGAAGGGTTGGTGTGGGTGGAAGCGAGTGGTTTACGCTATGCTGAGAGTCTGAATTCACTTATGCCGAGACCTTTAAACTTTTCCCTACAGTACTTGGTGGTACACCCTTAAAGGCATTGCTTTAAAGTACAAGACTGCCGTTTGGAGTTGGAGCATTTTCCTGGTTCGCTACAACTGCGCATGCGCCGAAAGTGATGAAAATTACCAAAGCGCCAGAAGAAGAGCAGGACCTGGATCAGAGCGTAGCACGTCATCTGCAAGGCAACTCTGTGCTTAACACTTGCAATAGTTAGTTATTAATTATGTCTTTTCTGTGTCTTGCAGACCCAGGTACATCCTAGCCTGTTGCTTGAATGAAGCACAAGCGATGTGGCTACCTGGAAACTCTCACTGTTCACCACTCTTCCTCTCAGAATTCAGTGTATTCATAATAAGGCACAGCTCTTTGGGTGCAGCCCATAGGGCTAAATGCAAAGTAAAAAAAAAAAAACATTTTTAATTGTTGCACCTTGCAAATGATCCCCTTTATATGCAGGCAGATCATCTAGACATCGTTATCTGAAATAGATGGATGCAAGTGACACTGTACCCCCTTCTGTAAATAATAAGGATATTCGATTTCACTAAGCGGTTGATTCTGCAACCATATAAAGGCACAAGGCTGAACGTTGAGTTAAACATTAGACTATCACTCGTGTATTATAAAGGATAATGAACCCTCACTGTAAGTTATAAATATATTAGAAGTCGCTGAGGGATTCAAAGTTATTTAGGAAACTCTTGATGATCACTCATGTATTATAATGGATAATGTAATCCATATAAACTCACGAGGCTGCAGGCTGAGTTATACAGGGAACTCTGAGTATCACTTGTGTATTATAAGGGATTATGTACCCCCTTTCGTTAAATTATAAGGATATTAGATGTCGCTGAGGGGGTTTGTCACCATATAAAGGCACAAGGCTGCAGGCTAGAGTTATTGTGGGAACTCTGAGTATCATCCAAGTATTATATGGGATAATGTACCCCCACTGTAAATTATAAGGATATTAAAAGTCACTGAGGGTTTCGGGACATATAAATGCATATGGCTGCAGGCTGAGTTAGCCAATTGACTGTCACTCATATTATAAGGGATACTGCAACCCCACTGTAAATTGTAAGGATATTAGAAGTCAATGAGAGGTTGTAGCCATGTAAAGGCGCAAAGCTACAGGCTTATTTATACAGGGACTATAAAGGATACTGTACCCCCTAAATGATATGCGTGTTAGATGTAACTGAGGGGTTCTGTGACCATAAAAGAGACAAGACTGTGGACTAAGTTATACAGTGGACCTTAAGTATCACACAGGTATTTTAAGAGATTGTGTGCCCCCTACCGTAAATGTTAAGGTTATTTGCTTTCACTGAGGGGTTCTGTGACCATATAAAGGCACAAGGCTCCAGTCTGAGTTCTAGAGGCAACTCTGAGTATCACCCAAGTATTATATGGGATAATGTACCCCCACTGTAAATTATGAGGATATTGAAAGTCACTGAGGGGTTTGAGACCATATAAATGCATATGGCTGCAGGCTGAGTTAGTCAGTTGGCTATCACTCGTATTATAAGGGATACTGCAACCCCACTGTAAATACCGTAAATGTTAAGGATATTTGCTTTCACTGACGGGTTCTGTGACCATATAAAGTCATGAGGCTGCAGGTTGAGTTATACAGAGATCTTTGAGCATCACTCATATACTATAAGAGACAACGTACTCCCTACTTTAAATGATAAGGATATTAGAAGTCACTGAGGGGTTCTGTGATAATAGAATGACATAAGTTTGGAGTTTTTGATCTATACAAGTGAGAAATCTTCATAAAACTATATTTATATTTTTATATATAGATATTGGCGTATTCAGGAGAAATAGAAATTTTCTAATCGGCTGTGCTCTAATACATAAATAAGTAATGTTTCTAAAATATGTGAGTGTATAAAAGTAACAAATCAGTCAAATTGGATGGCATAGAAAGTGTTAAAGATGAACTTCTTTCAAAAACTTTTTTGGCTGATAAAAATGTAACTCTAAGCAGCTTCCCAATATTCATTCATTCTTTATTCTTTTCTGTTCTCTGCACTGCTGGTTCTGACTCCTGAAACAATGTA
>R=1167/#LINE/reverse complemented
GAGCCAATAAATCACAAAAGATTTTTACAAAAAAAACGTCTCAGTGTGCTGCGGTCTGTTGGACATTGCATATGATTGATACCCATGGCAGAGTGGGATATTGACTGCTAAGCACCTGGTCCTAAAGGGAAAAGAAACGGAGGTGAGCGCTTCATTCTTGTGTGGAATAT
>R=1168/#DNA/forward
AAAAAAAAAGCTCCGGTATTCTAAATCTTACCATCCCGCCTGACGGGATGGAAATTAGTGAAAAAAAAGAAGTGGCGGCATGCCATCCCGCCGCATCCCGCCCCAATTCAAGCACTG
>R=1169/#Retro/forward
ATTACAAATTGGGTTTCTTGGTTTTTCCGCACCTTCTAACCACCCATCACCACTGTTTAGAAGTCCTTTAATCTTAGACGTGCAGACAGCTCTTAAAAATTAACATGAATTTGTACCAAAAAGAAAGGAACTGCAAAGAAGAGCTAACGAGGTCGCACAGCCTTTTTAAAAAATATAATTAGATTGTGTGTGTAACTTGGAAACCATGAAAGGAATAATTAATGCCTTAAAAGATGTTTTTGATGAGTGCAAATAAATTCATTCAAAATAAATTCATTGTGTCCACACTTTGATGTGTTGTCATTATTATATCTTGTGATAAACAATTAAGAGTTAATAAAGTGCAATAGTGTAAGGGGTGCTAATTACGTAAGCAACAGTTCGCATTCCACTAGTCTGTAGAAGAAGGAATCACTCAATAAAACATAACATTTAATAGTTCATTTAAAATCAAAAGAGGGAATTAATGAAATATAAAAACACTTAAAAATATGATGTATCCCGATCTGGTTTCACAGTTGTAAGGATTGCAGTATATCTGAGTAATGAAAATACTGGTCCCACCTAGATCATTACATCAGCCTATATGCCCTCTGATAGTAGTATGAGTTGGGGTGGGGAGCAGGAGGGTGTCTATAGTAAAAGAAATTAGGTAGCTCCCATTGTGGGAAAAACAACGGACAAACCAACACCTTGTATGCTGGACCTTGAAGTATCGCACAAGTGTTAATTCCAAAATGGTGTGCAAGGAGAGTAAACTGACACTTTGTCCTCTCAGAGGCACCTAAGTAGGTATGGCCTATTCCCTATGTCTTGTGTTAAAGCAACACCAAAAGTTTGGACATGAACACAATAGGTTAAATAACCAAAGGTAGTGCATACAAACGGAGGACAGACCCAGTGTACTGTACCTTGCAGTATTATACAGACATATATGTTTCCAATACGGTGTGCATAGAGTAACTGGCGCTTTGTCCTCTCAGAGGCACCTAAGTAAGTGTGGCCTATTCCCTATCACTAGTGCAAATGCAACACCAAAAATTGGAAACGGGCAAAGCCCAAAATTAAGTCTGTGCGAGTGCTGGTAACAACATCACCGGTCTGTCCAACGCTACCTCCGTTATTAGAAGGAAACTGCTGCCACCATTCAGCCCACCCTCCAGAGTGCCTCCTCCCCACCCTTAGAACGCTCGATAGAGCAAACGCCTGACGTACGTTTCGCCTGTATAGGCTTTCTCAAAGGC
>R=1170/#Retro/reverse complemented
AAAAAAAAAAAAAACGCTGGCATTTTTTCATATTTTAATGTGGGATTATGTTTACAAGTTGTAACTGTTAAA
>R=1171/#LTR/forward
AGGAGCTGTAGACCTGGAGCATTGTGTAACCTGTAGTAGGGAAAGCCATGCAGTGACTGCATTAGTAATGTGAAAAATTCAAATATCTCTCACTACATGGATCCCTTTTCTGCTAGTTAGATAACAATGTTATATTATTATGGGGCAGTTGTACAAATTCTCCAATCCCACTGCATCAGCATAATAATTATATATAAATATATTAATATAGATAAAAAAAATACAAGTCTAGCCTTTTGGCCTAAGTAAAACCTGTCTAACTTCTAGCTGATACAAAGGAAGGAGAACAACCCCTTCTAAAGCTTCTCCAATTTGCTTCAAAAAATTTCTTCCTGACTCCAAGATG
>R=1172/#LINE/reverse complemented
CACCATAGTAGGAATAGCAGGGGGAGTTGAAAGGATCACCTTCCAGGGTTTCAGTACCTCATGTGGTCCGGATCCCCTACAGCAGACGTGGAACAGGGATAGAAAAATAGCCTGATTCCCTTGTCAGTACTGTGGTCCCTTCACTACAGGAAAGCAGAGCCTGGGGGAGAGCTACTCCCTTCTATCCTCCTTGGTGGACTTTAAGCTGCTCTTACTAACTAAGCCTCACTGACTCACTCTCTCTAGAGAGTGCTATTACAGGGGCTATCCTGCACACTGGCTTCACCTTGTTCACGGGGTCCCTGTACCCCGACTTCTCTAAAGGGGTTGTCCCTTTAGGGCCTAACACTTCTGGGGCCTTGTTGACTCCAGGCTCAATGGAACAACTGCCCAGATCAACTGCTGCAGGCCAAAGAGGAAGGACCTCCCCCTGCAAAGCACTTTGTTACAGTGATGCAGGAAATGGTCATCAACCTAGGGCCAATGAAATGGGTATGCAAATAAGGTATAAAATGTTACATGGGTTTTAACCCAGCAACAGGGAAATGAGGCACTGGCAGGGAATGAAGCCATAAGGGCCATTACACTTATGGGTCCCTACAT
>R=1173/#LTR/forward/ORFs: 0..3887:+3 4937..5623:+2
AGGCAGCAGCAGAAGTTGCAAGCCAGCAAGCAGAAGCTGCACGCAAAAGGGCAGAAATGGAAGCTGAATTAGAAATTCTTCAAATGGAAAAGGAAAAGGCAGCAGCTATTGCAAGACTAAAGGTCCTTGAGCAAGCACTGGGAGAATCACATGAACAAGACTGCCCTATTCCAGCAGAGTCTGAAGATCCTATTGAACGCACAAGTAAATATGTACTAAACCAGGATGCATCTAATGACAACCAACCAATCTTACAAAATACAAGGATAACTCCTGCAACTCATAACACAGGTCAGTCTCTTTTACCTGTTACTACTAACACTGCTGTACCTTACAGTACCCAAACCATGGAGCTGCCACCGCTGACACAGCGACAGACCAACCACACAGACGTAGTCACTCAGCATGAGATGATACCCCCTACCATCTCTCAAGTGAATTCCAGTGACAAACCTCAGTTTAAACTAGAGCCAGCAAGTGCCTTAGAGACCAAACCACTGCTGAATGCTTACGCCACTTCATTTTATCCTGGTTCATCTCACCTTTATACACCGGGAAGCTTATACAACCCCCAGGTTCCACAAGTTACCCAGGCACCAAAGAGTGAGAGATCAGACCTGTCTGACTTTGCCAGGTATATGATACGTCGTGAGCTCATTAACGTTAGTCTCTCAAGGTTTGATGGCTGTCCTGAGAATTATAGAGCCTGGAGATCTACGTTTAAAGCTGCAATTGCTGACCTCAACCTCACAGCCAAAGAGGAACTTGATTTACTCATCAAATGGCTAGGTCCAGAGTCTGCAGATCGTGTTAAGAGACTAAGAGCTGTGCATGTTGACTACCCAGATGCAGGTCTTGCTGCTGCTTGGGGAAGACTTGAACAAACCTATGGTAGCTCTGAAGCCATAGAAAGTGCCTTGTTTAAGAGACTACAATCTTTCCCAAAAATAACCAACAAAGACAATCACAAGCTGCAAGAACTCAGTGACCTTCTGATGGAGCTGGAGTTAGCTAAGGCAGACCCTCGTCTCTCAGGACTCAGCTACTTGGATACTGCTCACGGGGTGAACCCAGTAGTATTGAAGCTACCATATGGGCTGCAAGAGAAGTGGGCCACAGTGGGCTCAAAGTACAAGAAACAATATAATGTATCCTTCCCTCCATTTTCATACTTCTGCAAATTCATCAGCGACTATTCCTGGGTCAAGAATGATCCAAGCTTCAGCTTTAGTGAACCCAACCTTTCTGCCTCATCATCTGCACGGCATGACAACACAGCTACTAAACACAGAGACTTGCGTGGCACTGTGTCTGTTAGAAAGACAGACATCCCTCCTGCTACAAACTCTTTAGCTGACAAAACTTCTGCTGGGAAAACCGAGGATCCTAACCGTCAGTGTCCAATTCACAGGAAACCACATCCACTTAAGAAATGTCGTGGGTTCAGGGCAAGGTCTTTAGAGGAGCGCAAGGAGCTTCTCCAGAAGTTTGGGGTCTGCTATAAGTGCTGTGCCTCCTCAGATCATTTTGCTAAGGATTGCAAGACTGTTATTAAGTGCACCGAGTGCAGCAGTGACAAGCATATTGCAGCAATGCATCCAACACCTCTTCCTGATAGTCCACAGTCTCCAACCCCCATCTCAAATCATGGCGGGGAGGAACAAGGATGTGTTCCTGCTTCAACAAAGATTTCAACTTCATGTACCGAAGTCTGCGGAGAAGGCTATAGTCCCAAATGCTGTGCCAAGGTATGCCTAGTCCAGGTATATCCTGAAGGTCGACCAGAGAAAGCAATAAAGACTTATGCTATGCTTGATGACCAAAGCAACAGATCTTTGGCAAGACCGCAGTTCTTTGAGATTTTCAACATCAAGGGAGATGCAGAACCCTATACACTCAATACCTGTGCTGGTCATATAGAGACTCTGGGCAGGAGGGCTAATGGGTACATTATCTCCTCAATTAAAGGTAACATTCATCTGCCTTTACCTACACTAATTGAATGTGATGAGATACCTAATAACAGGGAAGAGATTCCCACACCAGAAGCTGCATGCCACCAACCCCACTTAAGGCACCTCGCCAGTCAGATTCCTGCCATTGAAAAGGATGCTGAAATCCTGCTCTTGTTGGGAAGAGACATTCTTAGAGTCCATAAGGTACGGCAACAGTGCAATGGTCCTCATGATGCTCCCTATGCGCAAAGACTTGACCTAGGCTGGGTAATAGTGGGCGATGTTTGTCTAGACAAAATGCACAGGCCATCTGAAGTTGACTCCTTTAAAACTCATGTATTGCAAAGTGGACAAGCAACTCACTTCACACCATGCCCACATCATTTCGAGGTAAAGGAGAATCCTAAGTATATGATCCCAGTATCCAGTGTCACTCCCATCTTCTGTGATGACAACTTTGGGGATACAGTGTTTCATACTACAAGTGATGATAACAAAATTGCACCTTCCATTGAGGACAAGGAGTTCATAAAAATTATGGACACTGAATTCTTTAAAGACAACTCTAACAGTTGGGTTGCACCCTTGCCATTCCGCTCTACAAGAACCAAACTTCCAAACAATCATGAGCAAGCCATGTCCAGATTTGCCTCACTGCAGAGAACCCTTAAAAGCAAGCCTGAAATGAAAGAACATTTTATTGCCTTTATGAAGAAAATATTTGACAATGATCATGCTGAACCAGCCCCACCACTACAAGAACACGATGAATGCTGGTACCTACCTTCCTTTGGCGTGTATCACCCACGCAAACCAAAACAAATCAGGGTGGTATTCGACTCCAGTGCCAAATATCAAGGTACTTCTCTCAATGATGTTCTTCTCACTGGTCCCAACCTAACTAACAACCTTGTAGGAGTACTTATGAGGTTCAGAAGGGAGCCAGTTGCAATCACAGCCGATATCCAGCAGATGTTCCATTGTTTTATCGTACGAGAGGACCACAGAAACTTTCTCAGATTCCTCTGGCACCGCAACAATGACATCAACAGCGAAGTAATGGAATACCGCATGAAAGTGCATGTCTTCGGTAACAGTCCATCACCTGCTGTTGCTACATATGGTCTAAGAAGGACTGCTCGTGAAGGTAAATGTGAGTATGGTGCAGATGCTCAACACTTTGTGGAGAGAGACTTCTACGTGGATGACGGCCTTAAATCTTTACCAACAGACCAAGAGGCTATTGACTTACTCAGAAGGACACAATGTATGCTTTCTGAGGCTAACCTCAGACTCCACAAGATTGCTTCAAACAGTACAGCTGTAATGAAAGCCTTCCATTCTGATGATCATGCCACAGAATTTAAAGACTTAAATTTGGGAACAGATGAGCCACCCATTCAGAGAAGCCTTGGCTTAAGATGGGACTTATTGCATGACACATTTGGCTTCCAGGTTACCGTGGCAGATAAGCCATTTACCAGACGTGGTGTCTTATCAATAGTGAACAGCCTGTATGACCCACTGGGGTTTGTAGCACCCATCACCATACAAGGTAAATCCTTGCTAAGACAGCTATCAGAGACTGTTAAGGACTGGGACACTCCCTTACCAATTGATAAGCAATCAAAATGGGAGTCATGGAAGCATTCTTTAAAGGCCCTGGAAGAGCTTCACATACCTAGGTGCTATACTTCAAATTCTCTTGCTGCCAACCAGGAGAGAGAGAGCCATGTTTTCTCAGATGCATCTACTGAGGCCATAGCGGTTGTGGCCTACCTCAAGGATCACTCAGAATCTACAACTTCTGCAGATATCTTCGGTCTCTTGGATCCAGACAGAGACTTTGAGATTCATCCTGAAGTTTCAACCCTTGTCACAAAAATTGCTAAGGATGGTGCCACAAAGACTTTCAATTGGCCCATCACTTAACTTGTACTCATCTTACCCTTTGGGATTGAACGATTATTTTCTTCAGTACTTAAAACCAGAGACTCCCACCGATTTTAACAGGAGAACCTACTAAGGACATTGGGTTATTTTACAATGCCATGTTTATTGCATTGCATGCCTGTTTTCCTCTTTGTTTTTCAGATCACAGGAAAGATCTTCAAGCAAAACTGCTCAATGTTTATTTTGCATTTTCAAAAATGCCCTTATGTTTATTATAATATACTGGTATCTAAAAATACTAGATGACGAGTGTGCTGCCTCAGCAGTTAAAGTTATCAGGGTTAAAATATATATGTTTAATTGCTTATGTTTATATGCATACCCATTGTTATGCTGCCACCTGCTGACCAAAGCTGTATTGCAAGCTCTGTATTTCCTTGTTTGTAAACCCTCCTCCTATTCCTTCCTTATGTGTGATGTCAGTTCCTCCCATCATCCTCTTGTGTTCCTGCCTTCCATGAGTGAGGAGCTACAGCTCAGAGGTTAGGAAGGAAATATTCTTTTTGACCTGCAGCACTTATTCATCCACTGCTACATTTGTCAATCCACCTCAAATAAAGCAGCTTTGTGGACTACAAGTGTCTGGTGAGTTCAGCTATCTGGCAAAGATTGTCCTCAGTGGTTGTTACAGCTCCATACAGGCCCAGCAGGGAGGTCTCACGGGGATTCAGCCATTATTACAGCAATTGGAGTCAGAATAGTCAAAAAGAATAAAATTCTATAACCTGATGTAACAATGTATGTTCAATCAAGTCTCCACTCACTGGCAAGTCATTTATATTCAATCTGCAGCCAAGTTTAATGCAGTCTAACAACTCCCTGCAAGCACATGGTTCTACAAGCACATGCTGTTCCCAGTGAATGTTCAGGACTGTTTTATGCAACTGGATTGTGTTATTGTGCTGCTCAAGCTGCTGTATATACTGCTCTCAGGGTCCTGCTATAACACTGCTGCAGTTTGCCCCACACTCCTGCCACTGCTGTAACTTTCTTAAAGAGACAGTAACCATTTTCAGCAAAAGTGCAAAATGTCTCAGCAAGGCTCTGTGCATTCATTTTCAACTGAAGCTAAGCAAGTGCACCATGCACCAGAGCTCACAGACATCCAGGGAGAAAACCCCATATATACTGCAGAGCAAAGCGTCAGGCCCAAGCGCATAATAAAGCCATCTCAAAAGTCCAGAGAAAATTATGAGATTACAAGGGATGAGTTTTCAAGCAATTTATCAGAACTATGGGATAGAACTGTGCAATGCATGTCTGTTCTTTCACATTCTAACAATGACGCAGCCGATTTAAGAGACTGTATAAATCGCTTATCTGCTAACTATGAACGTTATCAGCGGCTGTCTGCTAAATATACTACCTTCTTAAAGGACACTAATATAGAGGAATCCTCAGCAGAGCTAACCAGATCTGAAGCCTTAGACCAAGAAAGAGTCCTTTTGGTGCAAAGCACTAAGGATAAGGCAGAGCTCAAGATTACACACCTGCAAGAGACTAGGTCTCACAGATCCACATCATCACGGCTCACATCAAGATCTTCCAAGACCTCTCATTCTAGGAAATCCACACTAAGTGACAAGCTTATAGAGGCCCGTGCTAATGCAGAAGCAGTTAAGGTGCAAATTTCCTATGCTAAAAGAGAGGTTAAACTTAAAGCAGAGATGCAAGCAGAAGCTGCACACGAGCAACCAGAAGCAGCGGCAGAAG
>R=1174/#LINE/forward
TAGTTGTTTGATCTTATGTTTAAATAAAGTATTTACCTTTTAAACAATCTGGAGACGAGCGATTTTTGTTGGTGCCCAGGAGTGCGCGGCCTACAAATCTTCTACTTGACTTTTGGCGTTCCTTCCTAGTGACGGACTCGGGGCTGGCTGCACCCGGGTCAC
>R=1178/#DNA/forward/ORFs: -2..669:+1
AAAAAGACATTACTTAAAGTTAAAAATAAGAAGGCACGTTTTGAGTTTGCCAAAAGGCATGTGGGCGACTCCCCAAATGTATGGAGGAAGGTGCTCTGGTCAGATGAGACTAAAATTGTACTTTTTGGCCACCAAGGAAAATGCTATGTCTGGCGCAAACCCAACACATCCCATCACCCCAAGAACACCATCGCCACAGTGAAACATGGTGGTGGCAGCATCATGCTGTGGGGATGTTTTTCAGCAGCAGGGACTGGGAAACTGGTCCGAGTCGAGGGAAAGATGGATGGTGCTAAATACAGGGATATTCTTGAGCAAAACCTGTGTCAGTCTGCCTGTGATTTGAGACTGGGACGGAGGTTCACCTTCCAGCAGGACAATGACCCGAAGCATACTGCTAAAGCAACACTCGAGTGGTTTAAGGGGAAACATTTAAATGTGTTGGAATGGCCTAGTCAAAGTCCAGACCTCAATCCAATTGAGAATCTGTGGTCAGACTTGAAGATTGCTGTTCACAAGCGAAAACCATCCAACATGAAGGAGCTGGAGCAGTTTTGCCTTGAGGAATGGGCAAAAATCCCAGTGGCAAGATGTGGCAAGCTCATAGAGACTTATCCAAAGCGACTTGCAGCTGTAATTGCCGCAAAAGGTGGCTCTACAAAGTACTGACTTTAGGGGGGGTGAACAGTTATGCACGCTGAAGATTTTTTTTTTTTTTTTTTTTTTTTTTTTTTTTTAAAAAAAAAAAAAAACATCTTCAAAGTTGTAGGCATGTTCTGTAAATGAAATGGTGCAAACTCTCAAACAATCCATTTTAATTCCAGGTTGTGAGGCAACAAAACATGAAAAATGCCAAGGGGGGTGAAGACTTTTGCAAGGCACTGTAT
>R=1179/#DNA/forward
AGGGGCGATCCTGCCCAATTTGCCGCCCGAGGCGGCCTTCGTTTTTGCCGCCCCCCCCCCCCC
>R=118/#unclear/forward
TTTTTTTACTATAAAATCCGAATTTTTAGTGGAAAAAAAAACTAAATTTTTTTAGATTTATTATACCCCGAGGATGGAAAAAGTCAGAATCCGAAAATCCGGCATCTCAGACCTGCCGAGGTTGTATATAAGTCAATGGGAGAGGTCCCTATCCTATTTGGAAGTTTCTGTGGTCTGCGCTGGAATTAGCCCAAAAATCTGACTATTTCGGGCTTTTATGCCAAAAA
>R=1180/#DNA/reverse complemented
ACACTAAGGGGCAGATTTATCAAGGGTCGAAGTGAATTCAAGGGAATTTTCGAAGTAAAAAAATTCGAAATTCAAAGTAATTTTTTGGATACTTCGACCATCGAATAGGATACTACGACTTCGAATTTACTTCGAATTCGATTCGAAGTAAAAATCGTTCGAATATTCGACCATTCGATAATCGAAGTACTGTCTCTTTAAAAAAACTTCGACTTCAATACTTCGCCAAATTAAACCTGCCGAAGTGCTATGTTAGCCTATGGGGACCTTCTACAGCATTTTTCTAAGTCTTTAGAATTCGAAGTAAAATCGTTCGATCGTTCGATAAAATCGTTCGAATCG
>R=1181/#LINE/reverse complemented/ORFs: 735..1190:+3
AGGCAGGGCTGCCCCCTCTCTCCCCTGCTGTTTGCTCTGGCAATTGAGCCACTAGCAATACTGATCAGGCACTCCCCGGAGATTACGGGCTTAAAAATGGGAACTCTGAAGGAAAAGATATCACTGTATGCAGACGATATTTTACTGTTTCTGGCAAACCCTCATGAGGCCCTGGATGCTGCTCTAGACATTATTGATGACTTTGGTACCTACTCTGGTCTTAAGATCAACTGATACAAATCTATGCTATTTCCCATAGATCCCCTCCCCCCTGACAATCCTGAAAGCATTGTCCGCCTCAAGTGGTTGACTCCTTTTAAATACCTGGGGATTTGGATCACTCAGGAGATAACAAGATATAAGGAAGTCAATTTTGAGCCTCTTACTACAGATATGGAAAACAAAATTGACGCATGGGCTAATTTACCATTGACACTCTTTGGTAGGATGAACCTATTTAAAATGATGTTCCTGCCTAAATTTCTGTATATATTTCGCAATTCCCCAATATGGCTTACCCACAAGTTTTTTTAACAAGTGAACTCGCTTATAATCACCTTTTTTTGGGCTAAAGATGCCCCCAGAATAACTCTGACAACCTTACAACTCCCAGTCGAGCAGGGGGGCTTGGCGTCCCCAAACTTTATCTATACTTCCTTGCTGCTCAGTTGGTAAATGTGCGGTGGTGGTTTGACCCTGACGGGACCAATGCGTCTACAATTCTAGAAGCTCAAATGGTGGGCTCGTTGGAAGCCCTAAAAAATCTACCTTATAGAGGTCCTGCTGAAAACCACACGATCACCCCTCTAATGACAACAACACTCAAAGCCTGGCAGATGGCTCTAAAATTGTTCCCTAGGACTCGCCCTACATACTCCGCCTGCCTACCTCTGTGGTGTAATACCTATCTCCCACAGTTTCTCACTATCCCGGATTTCAAACTCTGGGCTGGCTGTGGTATCAAATATTTGGAAGATATCATTGAGGAGGGGGAGCTAAATACCTTTCAGGAACTAAAAGACAAATTTCCGTTACCAAATGTTATGTTTTTTCGGTATCTTCAACTTCGCCACGCCTTTCGGGCGCAATTCCCGGAGACGCAATTTAATATATCAGCCACTCCTTTGGAAAAATCTTTACATAATCAGGCCGTAGGCAAACCTCTTTCAGACTTTTATACACTCCTGTAGACACCTGAGGAAACACCACTACTTAAATTCTTCCCTAAATGGAAGAGGGATATTCCTGAACTGACCGATGAGATGTGGGAGGAGATTCTGAGCCAGATCTTTGACAGTACTATTTCGTTGAAAGACAAGTTGATTCAACTTAAGTTCCTGCATCGAGTTTACCTCACGCCCCATAGGCTGCATAAAATGAACCCTACCATGGCTGATATTTGCCCCAGATGTGGTGGTTACCCGGCGGACTTTATTCATATGGTGTGGAATTGCCCCAGCATTACAACATTTTGGAGGGACGTTGTCTTATTTATTTCTGAGGCTCTGGCCTTTCCTCATTTTTATCGCCCCAGTGGTTTGACTCCTTGGGATGGTTGAAGAGACAGCTCGGACCGCTGCTCCGACGGCTTTTTCTCCACCTTCTATTTTTCCAAAAGAAACGCTTGATAGTTAATTGGAGGACTCCGGATCACCCACCTATAAAGGAGTGGTGGAAAGTACTTGACAATTCCCTACCCCCCTACAAACTAACATACTATATGCGTGGATGTCCCGAGAAATTTATTAAGATATGGGGCTTGTGGCT
>R=1182/#Retro/forward
ATATCCTGATGAAGGGAGGTTGTACCCCCCGAAACGTTGATGTTGGTGGTGATAAAAAAAAAAAAAGAAGGGGCACTTTCCCCACTGCAGAAAAACTGGTGTGTGCGGATCCATGATTATAAAATTGCTGTTGCTGAGGGACCTTGTCGGGTCAACGGATAACCAGCACCACTACTGCAGAGAAAGTGAGTAAAGTTCCGGGTGTGCGGTGTAATTATTACAATACTATT
>R=1183/#Retro/reverse complemented
TGATACATTGTTGCGCTTAGCCCGGCGCTGGTGTAAGGAATTGATGATCTGTCATTATGGGCAGAATCGTCTCTGACAGTATATAATGTCTCTGTTCTCTGTATCTAATCCGTATGTGACACACTGTTGCGCTTAGCCTGGCACCTGTGGAAGGAACTGATGATCTGTCATTATGAGCTGAACCGTTTCTGACAGTATCTGACAACTGTTTCCATGTGACGCTAAATTCCACTGTGACGCCTTTCAGATTCACTCGTTGCTGGGACGTGATGCGGATTGCGTCACTGGGCTTTCCGATTGGCCCATTTGAATTTGTACCGGCTGGCCTGCGGTTATAAATACATGTGCAATGTCGGCTCTCCTCTTATGCCTTTGATAAAGCCCGTGACTGAACGGGTGAAACGCGCGTCAGGCGCAATTTTAGTTTTTGGTTAGGCAGGCGTCGGATAGGGACAACGCAATTAGCTGGGGAGAACGGATCGGGAGGGCACTTCTTGAGGGTGAAGGGGTTGGTCATTGGACGATCCGTGGGGCAAAGAACGTGCTAACAACATTTTGATAATTTTGGTTAATTTATAACCGCTTGCCACTCAGGCTGCTTTTTAGGCCTCGATATCTCAATCACCCTGCATGGTGATTGTAGACCTGAAGGGAGGGATCCTGAGGTGGGAGAAGGGGTGGCCTGTGGGGAATTGATACCTATATAATATGATTAATCGTCAAAAAATTGAAAAGATTGATTGTTTTGCTCCAACCAACAGTCACTCTCAGGTGACTTTATCCCTCCTACCCCTGGCTTATCAGTCAATCAGCCCCCTACCTAACCAATATTTTAATATTGCTATCTAGACATAATTTTAATTGTTATATTAAAAGTTAAGTTTTAATAATCACTTCACTCGAGTGTTTACAACACATGGATGGGAAGGTGCAATGAGATGGGTCATTTCTTTTTCTTCTTTTTTTATTATTAATAATTATCTGACCTTGCACACCATCTTTTGTTTTGGATGGATGGTGCTCCCCAACTCCTAATTTATTTAATATTTA
>R=1185/#DNA/reverse complemented
GGGGCAAATTCACTAAGCGCCGAAGCGCCGAACGCTAGCGTTACTTCGCTAGCGTTTGGCATTTTCGTTACTGCGCAAATTCACTAACGAACGCTGGCGTAGTTTCGCTAGTGTTACTTCGCACCCTTACGCCTGGCGAAGTTTCGCTAGCGACGTAACTACGCAAATTCACTAACGCGCGCAGTGTACTGAACGCTACCTTTTACGCTAGACTTCCTTCGCCACCTCAGACCAGGCGAAGCGCAATAGAGTAGATAGGGATTGCTTCAAAAAAAGTCAAAATTTTTTCTAAGTCCCAAAAAACGCTGGCGTGTTTTCTACATTATGGGTGATAGGCTGAAAAAGATCGAAAAATTTTTTGGGGCTCCCCTCCTTCCCCCCTACATTTCCTGACTCATGGCAACTTACCTATACAGTGGGCACATGTGTAGGGCAAAATAAAATTTTTATTTGATGTTTTGAAGGTTTTCTAGGCATTTGTAGTGCTGATACGTATTCCTCCATTGAAATTTGAATTTGGCGCCGTATGCAAATTAGCCTTCGCTAGCGTAACTTCGCTTCACTTAGCGAATCAACGCTAGCGCAACTTCGCAACCTTACGCTACCCCTGAGCGCAACTTCGGATTTTAGTGAATTTGCGAAGCGCTGGCGAAACTACGCCTGGCGAAGTGTGGCGAAGTGCGGCGAAGTGCGGCGAAGTTACGCCTGGCGCAACTACGAATCTTAGTGAATTTGCCCCATAGTGT
>R=1186/#Retro/forward
TTAAAGGAAAACTATACCCCCAAAATAAATACTTAAGCAACAGATAGTTTATATCAAATTAAGTGGCATATTAAAGAATCTTACCAAACTGGAATATATATTTAAGTAAATATTGCCCTTTTACATCTCTTGCCTTGAACCACCATTTTGTGATGGTCTGTGTGCTGCCTCAGAGATCACCTGACCAGAAATACTGCAACTCTAACTGTAACAGGAAGAAGTGTGGAAGCAAAAGACAGAACTCTGTCTGTTAATTGGCTCATGTGACCTAACATGTATAGTTTGTTTGGTTTGTTTGTGTGCACCGTGAA
>R=119/#DNA/forward
CAGGGGCGCTCCGCCAATGAGGCGAGCTGAGCCGCTCGCCTCAGGCGGCAGCGCCAGAGAGGTTTCCAGGGGCGGCAAAAAGCCGCTCCTGCACCTTTAAGAGCCGAATTTCCGGTTTTTAAACCGGAAATTCAGCTACACTATTGCGAGAGAGCGCAATTGCGCTCTCTGCAATAGTGTAGCTGAATTTCCGGTTGAAAAACCGGAAATTCGGCTCTTAAAGGTGCAGGAGCGGCTTTTTGCCGCCCCTGGAAACCTCTCTGGCGCTGCCGCCTGAGGCGAGCGGCTCAGCTCGCCTCATTGGCGGAGCGCCCCTG
>R=1190/#DNA/forward
GTGATCTCGCGAGAGGATGACGTCAGTGCAGAAGATATGCGGAAGTAAATGCGGCTATAAAGAACCGCGTTAGAAAGCGAGCGGTAATTGCCTTTTGAAAAAGCGAATTGCGAAACGTGCGTCAGGGCAACTGACGGTCTCCTTGTTTTTAGTTTTTAACCATCGGATGGTGGGGATGGAATTTAATAAAAAATCTTTTAAATATTCTCAGACTTTTTTACTAATCTATTTTCTTTCCAAGGACTGTGGGGTTTGCGGTTTTTTAGGTTAAGATAGCCTCTTTCAAACAGAAAAAAAGGTACAATTGAGACCGCAGCCCTACAGGTCCTGTCGTTCTACATCTTTGTGGTGCTCCTAGGGACTTAGAAAAAATATAAGTAGAATTCTTGGGAGCAACTCCACCCTCTATACAATTTCACATTTCCTCAATTTTTATCAAGGAGCGGTTAGCTAAGTTTTCTATTGAGTAGCACTATTTTAATTAAATTCAATATATTAATTAATTTATGCACAAGTCACTAAATGAAATGGTGAACTAATTTATTGCACATGGCAATTAATTAATAAGAGCATAATAAAATAATTCAACATTGAAACAATTGCACAGGTCACTTTATATTTTAAATTTATAATTATAAACCATTATTAGTTAAATTGGTTAAAAAAATTAAGAGTAAATTTAATGTATTTTAATAATTTATAAAATATACA
>R=1191/#unclear/forward
TAGGGTTGCCACCCGGCCGGTATTTTACCGGCCTAGCCGGTAAAACACCTGCCAGGGCCGGGGCCGGTATTACAAATTTACCGGCAATGTAGCTGCCGGTAATTTGTAATACCATTTACAAAATCCCTTGCCCGCCGATGAAAACTTACATTTTCGTCGGCTTCGGGCGGTGGCCCCGCCCCTTTTGTGACGCTACTCCCCATGGCCCCGCCCCTTTTGTGACGCTACTCCCCGGCTCCGCCCCTTTTGCGGCACCCCCCGCCCCTTCATCCCCTTTTCCCACCACGCCCCGCTCCTTTCTTTTCCGCCCCCCCCCCATGGCCGGTAATTTTTTTTTTAAAAGGTGGCAACCCTA
>R=1192/#DNA/reverse complemented
GCGCATAAAAATTGTTGCGCGTCAAAATTATTCGGACGCCCATTGACTTTAATGCATTTGGACAAAATAGTCGCGCGTATAAAAATTGTCGCTTGCGTCAAAATTGTTGTGCGTCAAAATTATTTTGACGCCCATTGACTTCAATGCGTTTCGCAAATTTTT
>R=1193/#LTR/reverse complemented
AACCCGAACCCGCAACCCGCAATTTGACCCGCATGTTCCCGCTACCCGACCCGCAATAGGCCAACTAACCTTCCGACCCGGGGGACACGCAAAACCGGAAGTGACGTCACATTTGCCCGGAAGTGACGTCACTCCGGTGCCGAATCTTCACAAAAAAATTTAAAAACTGGAAGAACCACAAGGGTGGGTGGGAGGAATCAAGCTCGTTTCTTTGTTACGTACCCAG
>R=1194/#DNA/forward
TGGGCCCACTGGGACTGTTACCTCAGGGGCCCCCACACAGTGTCGGACTGGGACACCAGGGGCCCACCCAAAAACCTTAGACCAGGGGCCCACTCTCAGTACTATTATTCTTCCTCTCCTCACTCAACCTCTATTCTCCTAGTCTCTTTTCTTTACATATTATAATCTATTAATCCATCTATTTATCCTCTTTGTTCTCATAGAAATTGATAATGACCATGAAATAGGCCAAATGTTTAGAAGCAGGAGGGCCCACTGACACCTGGGCCCACCGGGAGTTTTCCTGGTATCCCGGTGGGCCAGTCCGACACTG
>R=1195/#LINE/reverse complemented
TGGGATTCTATAGGTTTAGGCCCCTGTAATTCTATTGGGGGATATTGCTGGGAATAATCCTGTATAGAAATGTGTAAGTGCTTAATTCCAGGGTCACTTCCAGGTCAGTCCCTCCCACAAGGAGCCAATGGGAATGTGGGAGGGAGCGAGGGAAAGAGGGATGAAGGAGAAGAAGAAGGATAAAAATGAGGAGGAGGAGGAGCGGGGGAAGAAGGAGAGAATGGTGAATCTGACACTGGAGATGATCTATCTGCTGACTGGAGAGGTGGGTACAGCGGCCCCTTATTGTTTAGTAACAGTGGATGATAATCCCTTTCTCTGGCTGGGGGATGACTGGAACATTGTGTGTGACAGGTTGCCATAAGGACTCATCATGTTTCCATCTATTTTTCCTTGGACGAGTGGGACTATATAAAAGGAAACAAGGACCTTTATGAGGAAGGGATAAAGGAGGAGCCCCAGCAGCTCCGCCCACTGGGTGAGTAATGGGTGCAGGGCACAAAATATCAGAACCTGGTGTCTA
>R=1196/#LTR/forward
ATGGATATGAATGCGGCCCAGCTTGAAGGAGAGAGAAAAGGAAGAGAAAGGGAAAAAAAGAAAGAAATTAAGAAATAAATGTATGGAAATACAGAGAAAAAGAGAGTGAAATAACACTTTGTGCTCTCTAAGTCCAGACACATTAACCACCTCAGTCTGTCGTCTTGTTAGGAACAGGCTTACTATGCCAGGTTGTAACAATGTGGTGACCTATGGAGTAGGGAGGATGGGGGACTCTGCCCATTGCCCAGTTAGTAATAATAATATAATAATAAGTCTGTTTAATATCCAGGTGTCCCATATTCCAATGTATAGCTCCATCTGGTTATCCAACTGGTATTGTAGTTCTTTTCTGTGTATTTTCTTTAATTTTACAAATCAAAAGTGTTTGTGTATTTCATGTGTGGCCCCAGACAATTTTTCTTTTTCCAATGTGGCCCAGAGAAGCCAAAAGGTTGGACACCCCTGGTTTA
>R=1197/#LTR/forward/ORFs: 0..725:+3 2549..3793:+2 5617..6861:+1 8685..9929:+3
CCTTGCGCTTACAGGACCAGTTGAAAATGCTCTGTGAGCTTGAGCAGAACAAGGATGGGGAGAAGCTTAAACAAATACAAAAGAAAATAGAACAGCTGGAGGAAGAATGTACAAAGCTCAAAAACACCACAAATTCCTTGATCCATAACCATGAGAAGTCAGTGGTGGAAAATGATATGTTTTTCAAAGCTTTGAAAAACCTTGATGAGAAGAAAGCAGACAAGGATGTTGTAGAGGAGCACTTGCATACCAAAGCAGATAAATGCTCCCTAGAACAGACAGTGAGCCTCACAAAGTTTGATAGTGCTTACAAGAACCTGTCTAATGCCATCAAGGGCTTGCTGGGCAAGGTGACAGTACAAGAACAGGAATGGCAGATATCTCTTGGTAAAATCAAGACCGAGATGCAGAAGAAACTGGAGCACAGTGAGTTGGACTTATTGAAGGATAACATAGAAGAAAGCTTGATGGCCTTATCTCAAAAGCTGAAGGAAAGACCACCACCGGCCAAGCCTGATGTGGCTGCCGGGATCCGCAGACAACTGATTCCCATCACTAAATGTCTCTCCTGCAGCCATCCTGTGGAATTGAAGGTGCCTAAACCTCCTCAAGCATCAGTTCCACACTTTCCTGCTTTCAGCAAGGCTCAACCTCTGGCACCCATCACCGCCCAGGGAGTCCAGACTGTCCATCACAAAGGAAGGCACGTCACAAATTTGTCTTAAGCTATCCAAAACCATCAATATTTATGTTTAGTATGAAAATAAAATGTCACTTTACACTCGATAAGTTGTGTTTGTTTTGATTGTGCTGTTTAAGTGTAAATTATTTTGTGTAACTTACGTTGAGCCTAACATGCAGTGGCGTAACTATAGAAGAAGCGGGCTCTGCGGCCGCGGGGAGGGGAAGAAGGAGGCCAAGACTGTGAGGTCAGCTTACTCCATAGTTCGTGGAGGAGTATGGAACAGGGGAAGAAGGGGGCTCAGACTGTGAGGTCAGCTGCCTCCATAGGAAAAAGATATGTTTTTCAAAGCTTTGAAAAACCTTGATGAGAAGAAAGCAGACAAGGATGTTGTAGAGGAGCAGTTGCACACCAAAGCAGATAAATGCTCCCTAGAACAGACAGTGAGCCGCACACAGTTTGATAGTGCTTATAGGAACCTGACTAATGCTATCAAGGGCTTGCTGGGCAAGGTGACAGTACAAGAACAGGAATGGCAGATATCTCTTGGTAAAATCAAGACCGAGATGCAGAAGAAAGTGGAGCATAGTGAGTTGGACTTATTGAAGAATAACATAGAAGAAAGCTTGATAGCCTTATCTCAAGGGCTCAAGGAGAGACCGCCACCGGCCGAGCCTGATGTGGCTGCCGGCATCTGCAGACAATTGATTCCCATCACTAAATGTCTCTCCTGCAGTCATCCTGTGGAATTGAAGGTGAATAAACCTCCTCAAGCATCAGTTTCACACTTTCCTTCTTTCAGCAAGGCTCAACCTCTGGCACCCCTCATCGCCCAGGGTGTCCAGACTGTCCATCACAAAGGAAGGCACATCACAAATTTGTCTTAAGCCTTCCAAAACCATCAAGATTTATGTTTAGTATGAAAATAAAATGTCACTTTACACTTGATAAGTTGTGTTTGTTTCTATTGTGCTGTTTAAGTGTAAATTATTTTGTGTAACTTACGTTGAGCCTAACATGCAGTGGCATAACTATAGAAGAAGCGGACTCTTTAGCCACGGGGAGGGGAAGAAGGAGGCCAAGACTGTGAGGTCAGCTTCCTCCATAGTTCGTGGAGGAGTTTGGGGCAGGGGAAGAAGGGGGCCCAGACGGTGAGGTCAGCTTCCTCCATAGTTCTGAAGAATCGCTTACTCCCCAGTCCACCTCCCACCCTTGAATGGAGACTCAGGGGAGGGAGGTGAGGGAATGGACCAGTGGGGGGCAGGTTGGTGGCGGGGAATGGGGGGCGGTAGGGATTGCTGTTCACTGGGCCATTCCAAAGATTAATGTTTTGTGGTGGTGCCTTGCGCACACCTTATGCCCTTATATATTGACAGATGCCCTCGGTGACCTCTAAAAACCGTAGAGTCCCCTGTCTAACTCAGCCTTTAGCCTTATGACTTTACATGGCCACATATGCTCTCGTGACCTCTAATAACCTTTGAGTACCCTGTCTAACTCAGCCTTCAGTCTTATGTCCTTATATGGTCACAGGTGCCCTCTGTGACTTCTAGTGATGTCATTTCTGTCACATGACTCGCTGAAACCTAAGTGTCAAGGCTGAGAGAGATGCATGATCACTGTAGTGTTGTACTTGATCGAGTCGACACCACAGCTTGCACCTGAAGGTGATTTTATTATTTGCAATTATTATTGCAGATTTTTTGTTTTTGAACTTTTGGCAATTATTATTGCAGATTTTTTTGTTTTTGAACTTTTGGCAATTATTATTGCAGATTTTTTGTTTTTTAACATTTGGTAAAAACTTTCCCTTGACATCTGGATAAAATATTTCCCTTTTACCAGGGTGAAAAAAAGAAAAAGCCAATGGCTTCATCAGTCAGCTTTTCTGACTTGGCCAATCTGGCAGTTGGCAGCCCAGAGACCGGGGCATTAAATTGCAATGCCTTGCATGCTCTGCTCCATGGTGTTATAAGGCATTTGAACATCCAGGATGTGAAAGCCCTGGGAGATGAGACGATGCATCTTAAAGATGAAGGTCTGGCCATTAAAGGAGGTCACATTTTTCCCACCAGTCCCATCCTTGACATGTGGGAAGTCATAAAAATAAAGAAGATGGCTGAAGCTAACAGAGATGGTTTATCCACAGCCATGGAATTAATACAAAACATGGTCAATATGCTGAAGAGCGTCCAAACCAAACAACTGGACATAGAGAGCCGTCTAAACAATCTTTCAGATGAGTTTGAGAGAAAAAAAGTGGAAGAGGAACACCAGCTGAGTGTCCTGAAGGCAGACATACTGGACATGTCAGTTAAACTGAAAAAAATGAGAAAGAAGCAAGAGCGAGATCAAGCCGCTACTGAGCAAAGAGTGGCCGATAACACCTTGCGCTTACAGGACCAGTTGAAAATGCTCTGTGAGCTTGAGCAGAACAAGGATGGGGAGAAGCTTAAACAAATACAAAAGAAAATAGAACAGCTGGAGGAAGAATGTACAAAGCTCAAAAACACCACAAATTCCTTGATCCATAACCATGAGAAGTCAGTGGTGGAAAATGATATGTTTTTCAAAGCTTTGAAAAACCTTGATGAGAAGAAAGCAGACAAGGATGTTGTAGAGGAGCACTTGCATACCAAAGCAGATAAATGCTCCCTAGAACAGACAGTGAGCCTCACAAAGTTTGATAGTGCTTACAAGAACCTGTCTAATGCCATCAAGGGCTTGCTGGGCAAGGTGACAGTACAAGAACAGGAATGGCAGATATCTCTTGGTAAAATCAAGACCGAGATGCAGAAGAAACTGGAGCACAGTGAGTTGGACTTATTGAAGGATAACATAGAAGAAAGCTTGATGGCCTTATCTCAAAAGCTGAAGGAAAGACCACCACCGGCCAAGCCTGATGTGGCTGCCGGGATCCGCAGACAACTGATTCCCATCACTAAATGTCTCTCCTGCAGCCATCCTGTGGAATTGAAGGTGCCTAAACCTCCTCAAGCATCAGTTCCACACTTTCCTGCTTTCAGCAAGGCTCAACCTCTGGCACCCATCACCGCCCAGGGAGTCCAGACTGTCCATCACAAAGGAAGGCACGTCACAAATTTGTCTTAAGCTATCCAAAACCATCAATATTTATGTTTAGTATGAAAATAAAATGTCACTTTACACTCGATAAGTTGTGTTTGTTTTGATTGTGCTGTTTAAGTGTAAATTATTTTGTGTAACTTACGTTGAGCCTAACATGCAGTGGCGTAACTATAGAAGAAGCGGACTCTGCGGCCGCGGGGAGGGGAAGAAGGAGGCCAAGACTGTGAGGTCAGCTTACTCCATAGTTCGTGGAGGAGTATGGAACAGGGGAAGAAGGGGGCTCAGACTGTGAGGTCAGCTGCCTCCATAGGAAAAAGATATGTTTTTCAAAGCTTTGAAAAACCTTGATGAGAAGAAAGCAGACAAGGATGTTGTAGAGGAGCAGTTGCACACCAAAGCAGATAAATGCTCCCTAGAACAGACAGTGAGCCGCACACAGTTTGATAGTGCTTATAGGAACCTGACTAATGCTATCAAGGGCTTGCTGGGCAAGGTGACAGTACAAGAACAGGAATGGCAGATATCTCTTGGTAAAATCAAGACCGAGATGCAGAAGAAAGTGGAGCATAGTGAGTTGGACTTATTGAAGAATAACATAGAAGAAAGCTTGATAGCCTTATCTCAAGGGCTCAAGGAGAGACCGCCACCGGCCGAGCCTGATGTGGCTGCCGGCATCTGCAGACAATTGATTCCCATCACTAAATGTCTCTCCTGCAGTCATCCTGTGGAATTGAAGGTGAATAAACCTCCTCAAGCATCAGTTTCACACTTTCCTTCTTTCAGCAAGGCTCAACCTCTGGCACCCCTCATCGCCCAGGGTGTCCAGACTGTCCATCACAAAGGAAGGCACATCACAAATTTGTCTTAAGCCTTCCAAAACCATCAAGATTTATGTTTAGTATGAAAATAAAATGTCACTTTACACTTGATAAGTTGTGTTTGTTTCTATTGTGCTGTTTAAGTGTAAATTATTTTGTGTAACTTACGTTGAGCCTAACATGCAGTGGCATAACTATAGAAGAAGCGGACTCTTTAGCCACGGGGAGGGGAAGAAGGAGGCCAAGACTGTGAGGTCAGCTTCCTCCATAGTTCGTGGAGGAGTTTGGGGCAGGGGAAGAAGGGGGCCCAGACGGTGAGGTCAGCTTCCTCCATAGTTCTGAAGAATCGCTTACTCCCCAGTCCACCTCCCACCCTTGAATGGAGACTCAGGGGAGGGAGGTGAGGGAATGGACCAGTGGGGGGCAGGTTGGTGGCGGGGAATGGGGGGCGGTAGGGATTGCTGTTCACTGGGCCATTCCAAAGATTAATGTTTTGTGGTGGTGCCTTGCGCACACCTTATGCCCTTATATATTGACAGATGCCCTCGGTGACCTCTAAAAACCGTAGAGTCCCCTGTCTAACTCAGCCTTTAGCCTTATGACTTTACATGGCCACATATGCTCTCGTGACCTCTAATAACCTTTGAGTACCCTGTCTAACTCAGCCTTCAGTCTTATGTCCTTATATGGTCACAGGTGCCCTCTGTGACTTCTAGTGATGTCATTTCTGTCACATGACTCGCTGAAACCTAAGTGTCAAGGCTGAGAGAGATGCATGATCACTGTAGTGTTGTACTTGATCGAGTCGACACCACAGCTTGCACCTGAAGGTGATTTTATTATTTGCAATTATTATTGCAGATTTTTTGTTTTTGAACTTTTGGCAATTATTATTGCAGATTTTTTTGTTTTTGAACTTTTGGCAATTATTATTGCAGATTTTTTGTTTTTTAACATTTGGTAAAAACTTTCCCTTGACATCTGGATAAAATATTTCCCTTTTACCAGGGTGAAAAAAAGAAAAAGCCAATGGCTTCATCAGTCAGCTTTTCTGACTTGGCCAATCTGGCAGTTGGCAGCCCAGAGACCGGGGCATTAAATTGCAATGCCTTGCATGCTCTGCTCCATGGTGTTATAAGGCATTTGAACATCCAGGATGTGAAAGCCCTGGGAGATGAGACGATGCATCTTAAAGATGAAGGTCTGGCCATTAAAGGAGGTCACATTTTTCCCACCAGTCCCATCCTTGACATGTGGGAAGTCATAAAAATAAAGAAGATGGCTGAAGCTAACAGAGATGGTTTATCCACAGCCATGGAATTAATACAAAACATGGTCAATATGCTGAAGAGCGTCCAAACCAAACAACTGGACATAGAGAGCCGTCTAAACAATCTTTCAGATGAGTTTGAGAGAAAAAAAGTGGAAGAGGAACACCAGCTGAGTGTCCTGAAGGCAGACATACTGGACATGTCAGTTAAACTGAAAAAAATGAGAAAGAAGCAAGAGCGAGATCAAGCCGCTACTGAGCAAAGAGTGGCCGATAACACCTTGCGCTTACAGGACCAGTTGAAAATGCTCTGTGAGCTTGAGCAGAACAAGGATGGGGAGAAGCTTAAACAAATACAAAAGAAAATAGAACAGCTGGAGGAAGAATGTACAAAGCTCAAAAACACCACAAATTCCTTGATCCATAACCATGAGAAGTCAGTGGTGGAAAATGATATGTTTTTCAAAGCTTTGAAAAACCTTGATGAGAAGAAAGCAGACAAGGATGTTGTAGAGGAGCACTTGCATACCAAAGCAGATAAATGCTCCCTAGAACAGACAGTGAGCCTCACAAAGTTTGATAGTGCTTACAAGAACCTGTCTAATGCCATCAAGGGCTTGCTGGGCAAGGTGACAGTACAAGAACAGGAATGGCAGATATCTCTTGGTAAAATCAAGACCGAGATGCAGAAGAAACTGGAGCACAGTGAGTTGGACTTATTGAAGGATAACATAGAAGAAAGCTTGATGGCCTTATCTCAAAAGCTGAAGGAAAGACCACCACCGGCCAAGCCTGATGTGGCTGCCGGGATCCGCAGACAACTGATTCCCATCACTAAATGTCTCTCCTGCAGCCATCCTGTGGAATTGAAGGTGCCTAAACCTCCTCAAGCATCAGTTCCACACTTTCCTGCTTTCAGCAAGGCTCAACCTCTGGCACCCATCACCGCCCAGGGAGTCCAGACTGTCCATCACAAAGGAAGGCACGTCACAAATTTGTCTTAAGCTATCCAAAACCATCAATATTTATGTTTAGTATGAAAATAAAATGTCACTTTACACTCGATAAGTTGTGTTTGTTTTGATTGTGCTGTTTAAGTGTAAATTATTTTGTGTAACTTACGTTGAGCCTAACATGCAGTGGCGTAACTATAGAAGAAGCGGACTCTGCGGCCGCGGGGAGGGGAAGAAGGAGGCCAAGACTGTGAGGTCAGCTTACTCCATAGTTCGTGGAGGAGTATGGAACAGGGGAAGAAGGGGGCTCAGACTGTGAGGTCAGCTGCCTCCATAGGAAAAAGATATGTTTTTCAAAGCTTTGAAAAACCTTGATGAGAAGAAAGCAGACAAGGATGTTGTAGAGGAGCAGTTGCACACCAAAGCAGATAAATGCTCCCTAGAACAGACAGTGAGCCGCACACAGTTTGATAGTGCTTATAGGAACCTGACTAATGCTATCAAGGGCTTGCTGGGCAAGGTGACAGTACAAGAACAGGAATGGCAGATATCTCTTGGTAAAATCAAGACCGAGATGCAGAAGAAAGTGGAGCATAGTGAGTTGGACTTATTGAAGAATAACATAGAAGAAAGCTTGATAGCCTTATCTCAAGGGCTCAAGGAGAGACCGCCACCGGCCGAGCCTGATGTGGCTGCCGGCATCTGCAGACAATTGATTCCCATCACTAAATGTCTCTCCTGCAGTCATCCTGTGGAATTGAAGGTGAATAAACCTCCTCAAGCATCAGTTTCACACTTTCCTTCTTTCAGCAAGGCTCAACCTCTGGCACCCCTCATCGCCCAGGGTGTCCAGACTGTCCATCACAAAGGAAGGCACATCACAAATTTGTCTTAAGCCTTCCAAAACCATCAAGATTTATGTTTAGTATGAAAATAAAATGTCACTTTACACTTGATAAGTTGTGTTTGTTTCTATTGTGCTGTTTAAGTGTAAATTATTTTGTGTAACTTACGTTGAGCCTAACATGCAGTGGCATAACTATAGAAGAAGCGGACTCTTTAGCCACGGGGAGGGGAAGAAGGAGGCCAAGACTGTGAGGTCAGCTTCCTCCATAGTTCGTGGAGGAGTTTGGGGCAGGGGAAGAAGGGGGCCCAGACGGTGAGGTCAGCTTCCTCCATAGTTCTGAAGAATCGCTTACTCCCCAGTCCACCTCCCACCCTTGAATGGAGACTCAGGGGAGGGAGGTGAGGGAATGGACCAGTGGGGGGCAGGTTGGTGGCGGGGAATGGGGGGCGGTAGGGATTGCTGTTCACTGGGCCATTCCAAAGATTAATGTTTTGTGGTGGTGCCTTGCGCACACCTTATGCCCTTATATATTGACAGATGCCCTCGGTGACCTCTAAAAACCGTAGAGTCCCCTGTCTAACTCAGCCTTTAGCCTTATGACTTTACATGGCCACATATGCTCTCGTGACCTCTAATAACCTTTGAGTACCCTGTCTAACTCAGCCTTCAGTCTTATGTCCTTATATGGTCACAGGTGCCCTCTGTGACTTCTAGTGATGTCATTTCTGTCACATGACTCGCTGAAACCTAAGTGTCAAGGCTGAGAGAGATGCATGATCACTGTAGTGTTGTACTTGATCGAGTCGACACCACAGCTTGCACCTGAAGGTGATTTTATTATTTGCAATTATTATTGCAGATTTTTTGTTTTTGAACTTTTGGCAATTATTATTGCAGATTTTTTTGTTTTTGAACTTTTGGCAATTATTATTGCAGATTTTTTGTTTTTTAACATTTGGTAAAAACTTTCCCTTGACATCTGGATAAAATATTTCCCTTTTACCAGGGTGAAAAAAAGAAAAAGCCAATGGCTTCATCAGTCAGCTTTTCTGACTTGGCCAATCTGGCAGTTGGCAGCCCAGAGACCGGGGCATTAAATTGCAATGCCTTGCATGCTCTGCTCCATGGTGTTATAAGGCATTTGAACATCCAGGATGTGAAAGCCCTGGGAGATGAGACGATGCATCTTAAAGATGAAGGTCTGGCCATTAAAGGAGGTCACATTTTTCCCACCAGTCCCATCCTTGACATGTGGGAAGTCATAAAAATAAAGAAGATGGCTGAAGCTAACAGAGATGGTTTATCCACAGCCATGGAATTAATACAAAACATGGTCAATATGCTGAAGAGCGTCCAAACCAAACAACTGGACATAGAGAGCCGTCTAAACAATCTTTCAGATGAGTTTGAGAGAAAAAAAGTGGAAGAGGAACACCAGCTGAGTGTCCTGAAGGCAGACATACTGGACATGTCAGTTAAACTGAAAAAAATGAGAAAGAAGCAAGAGCGAGATCAAGCCGCTACTGAGCAAAGAGTGGCCGATAACACCTTGCGCTTACAGGACCAGTTGAAAATGCTCTGTGAGCTTGAGCAGAACAAGGATGGGGAGAAGCTTAAACAAATACAAAAGAAAATAGAACAGCTGGAGGAAGAATGTACAAAGCTCAAAAACACCACAAATTCCTTGATCCATAACCATGAGAAGTCAGTGGTGGAAAATGATATGTTTTTCAAAGCTTTGAAAAACCTTGATGAGAAGAAAGCAGACAAGGATGTTGTAGAGGAGCACTTGCATACCAAAGCAGATAAATGCTCCCTAGAACAGACAGTGAGCCTCACAAAGTTTGATAGTGCTTACAAGAACCTGTCTAATGCCATCAAGGGCTTGCTGGGCAAGGTGACAGTACAAGAACAGGAATGGCAGATATCTCTTGGTAAAATCAAGACCGAGATGCAGAAGAAACTGGAGCACAGTGAGTTGGACTTATTGAAGGATAACATAGAAGAAAGCTTGATGGCCTTATCTCAAAAGCTGAAGGAAAGACCACCACCGGCCAAGCCTGATGTGGCTGCCGGGATCCGCAGACAACTGATTCCCATCACTAAATGTCTCTCCTGCAGCCATCCTGTGGAATTGAAGGTGCCTAAACCTCCTCAAGCATCAGTTCCACACTTTCCTGCTTTCAGCAAGGCTCAACCTCTGGCACCCATCACCGCCCAGGGAGTCCAGACTGTCCATCACAAAGGAAGGCACGTCACAAATTTGTCTTAAGCTATCCAAAACCATCAATATTTATGTTTAGTATGAAAATAAAATGTCACTTTATACTAGATGACTTGTGATTTGTTTTGATTGTGCT
>R=1198/#LINE/reverse complemented/ORFs: 529..2616:+1
CTCGCTCAACAAGTTCCGTGTGGCCCTGGAGGTGCGGAAGCGGGACAAGTTCCGACGTGATGCTGAGGATTACAGCACAGGCTTGGTGTATCGATGGCGGAGTCTGCAGGACCAGAGGCAACGTGTGGGCTGGAGTCGCGGCCGCATTATTAATAGAGATGGCGGAGGTGAGCGTCTGGGGGCTGATGGCGGAAGGCCTAAGAGATCTTCTGCGAATGCCCCAATGGCGGCTTTTTTATCCAGCTCCCAGACATCGCTCACTACAAGCGACACAAGCGGCGAGGAGGCAAGCGGGCACAGCACAAAAGACAGCAAGCTGCGGAAGAAACATCGTCCACGACGGTGGTAAATACAACCGAGGTCACGCTGGATGGAGAGGAACTTAAGGTACTCAGTAAAGGTTTCTCTTTTGCGTTAGTTACTGGCCCGGACTTTTTTGAACTGGACTTGGCGTTATTTCGATTCTTTAGGAATTTAAGGTTAAAAGCACAATTTGCTAATGTTGTTGTTTATGAGGAGAAATTGGCCATGGGGACCTTTTGTGCCAAAACATTGGGTTTATCTAAACTTAGTAATTTTATGCCTGATAACAAAAATGCTCCAATTGAAACTTATGTGCACATGGTAACCACTGAAATTAAGTCATTAGAAAGTGCCTATAGGCGTGGTGAGATACATACTGTGACCCCTAATTTGACAAAAGATGAATTTGATGCATTAAACAAACTTACAAATCGTAAGGATTTAGTTTTTAAGGGTGCTGATAAGGGGGGTGCAGTGGTTATCATGTCTACTGAGTATTATATTGGAGAAATTACACGGTTATTATCTGATGATACTACGTATATTAAGCTGAGTGGGGATCCATTGTCTGATATACAAAAGAAGATTGGGACACTTTTACAAAATGCTAGAGATGTACATGTCATTGATGAGGGATTGGCGGCATATTTGACACAGGGGAATCCTGTGACCCCTGTGTTTTATATGCTGCCGAAAATCCACAAAAATGTAAAAAAACCTCCTGGAAGGCCAATAGTGGCTGGGATCGATTCAGTTTTTACCCCTCTAGCAAGATTTGTAGACACCATTATCAGACCACATGTTACCTCCCAGTGTTCCTATATCCAGGATACAGGTGACTTTTTAAATAAAGTGGCATCTATTTCTTTACCTGAAAGGGAAGTGTGGTTGGCTACAATGGATGTGGAAAGCCTCTACACCTCCATCCCACATGATGGGGGTGTGGAGGCGGTTCGCCTCTGTTTGGAACAAGATGAGACCCTTGATGGGGCTCAAAAAAGATTTACCCTAAGTTGTCTGGAAATGGTATTAAGATGGAATTACTTTATGTTCAGAGATGAATTCTTTTTGCAATTGAAAGGGACGGCCATGGGATCAAACGTGGCTCCTTCATATGCGAATATATTTATGGGTAAATTTGAAGAAAAATTCATCTATGCGAATCAGTTGTTCAAAAAACACTGTATAAAATGGCTACGCTATATAGATGATGTATTCATAATATGGGAGGGGCCACGTTTGTCCTTAGAACAATTTCATAGGGAAATTAACTCAGCATGCTCACATATCAAGTTTACTGTACATATAGATCCACAGGAGATTGCTTTCCTTGATACCAGAGTATATGTGGGAGATAGTATATTCCATACAGATTTATTCACTAAAGAAACGGATAAAAATACTCTGCTTCATTTCTCTTCTTTCCATCCACCACAGATCAAAAGATCACTACCTAAATCACAGTTTACACGAGTGAAACGGATAGTCTCGGATGAGAAACTGTCAAAAGTAAGAATGGATGAAATGTCTGAGAAATTTCTTTCTAGACATTATCCTAGGACTGTGGTGGATGGACAAAGAGGGGAAGTGGAGAAGGTTGATAGGGAACAGCTTTTAAGGAAAAGAGAGAAAGAAAATCATGCCAGAATACCATTTATTTCGGTTTATAATACATTGAGTGATAATATTGGTAAAATTATTAGAAAACATTGGGGTATCTTAAAAACTAATTTGGGAGAAATCCCTGCTTTTCAGAATCCACCTGTCATGTCTTATAAAAAGGCCCGTACTATAGGCTCCATGTTAGTGAAGGCGGACATGGGTTCAGGGAAAGAGAATAGACAGACAGTACTGCGTCCGGTAAAGAAGGGCACATTTGCCTGTTGCTCGTGCAATTGCTGTAGCAACATACAAAAGGGAGAGGTTATTCACCACCCGAGAAGTGGTATCCCTATTCCTATCTCTGGCCATTATTCATGCACTACCACATTTGTGGTTTATGCGATAAAGTGCCCTTGTGGCTTAGTTTATGTGGGTCAAACCTCACGTATGGCCAGAGATAGGATTAGAGAACATAAATCAGCCATAAAATGTAAAAGGATGGACCAGCCGGTCGCCAAACATTTTATGGAATTGGGACATACGGTATCACAATTAAAATTCCAGATTTTGGATGCTGTCCCGAAGTTGAGAAGAGGAGGTAACAGGGTCAAAAAACTGTTGTATAAAGAGGCATGGTGGATTAGGAAATTGGATACCCTAGCACCGAATGGGCTTAATCTGGAATATGATCTATCTCCTGTTTTTAGATAAATTATTTATAATCTTTTAATATGGTTTTAATGTTCTCCTTTTTTACAGTTTATCTGAGGATACACTTTGCTACTTTCTCTGAAATGGGACTACTAATTGACATATTGTCAGATAAGTGAAACAATGTTTTTCAATTTTGTTACTTTGGTGCAGCCCCACTAGAGGGTGCTATGATAACAGTGTATAAAAAGGAGACTCTGTATAATGATATGCTAGCTTGACAAAGAGCCGTGCGAGGCTCGAAACGTTGCTATGCTGCCCTGCTGTATGTAAATAAAGGCATTTTTTACTTTATCCTGGAGTGCTGCCCATCTCTTCTCTGATTCCTGTATTCCAGTGTGGAAGGACACTGCGGGAGGTGCACCCAATCAATCGAGAAAATTAACCAGGTGTGTGCCCCTCAAATCCTTTTTGAA
>R=1199/#LINE/reverse complemented/ORFs: -1..775:+2
AAAAGCCTATGACAAGGCAGTATTAAGAGATAGGAGAGATTTACTTAAAACAAATAAAGATAGTAATACAACAAATGAAGCACGAGGGACACAAAAAAAGAATAGAATGAGGTTTATTACAACTTATAACCTTGAGGCAAAGAAAATACAACAGATAATAAACAGACACTGGCATGTATTAAAGTCGGATCCATTACTCTCACAATTAGGTTTGGCGAAACCACAATTCACGTATAGACGGGGTTACAACTTGAGAGATAAGTTATCCCCTAGTATGTTACCTGATAAGATTAATGAGAATAGGAACTGGTTACATATGGTAGGAACATATATGTGTGGCGCTAACATTTGTAAATGCTGCAAATTTATAAAAGTCTCTAAGGAGATATGCAGTACGAGTAATGGCAGGATATATAAGAATAGAACATATGCCAATTGTAGAACCACAAATCTTATATATCTTGCCACGTGTCGATGTGGTAAACAGTATGTGGGCAAGACTAAGAGGAGACTGAAGGATAGGGTACTGGAACACCTAGCATGTGTGAAAAGGAAGGATGTCTCATCAGCCATCGCAGCACATATAATGGATGAACATGACGATAATGCAAATTTTGTCTCTTTCCAGGTTATAGAGAATGTGAGAATGGGGAAGAGAAAAGGAGATTATGATAAAGTACTGTCAAAAAGAGAAATCAAATGGATGTTCACACTGGAGACAGTTACACCACAAGGCTTAAATAAAGAGTGTGACGTCAAGTATTATATAGATTAAGGCAAAACATTAATAATGAAACAAACAAATAATATAAAGAATGAATATATGATCTGGGGAGAGACAAACATAAGCACCTGTGAATAAATTTATAATAAATGTAAGCGATTTTTTGTGTATATATATATAAAAATCGATTAATAATACGTTTACTGATTGGTTTAAATAACTAATTGGTTAAAAATATGTATTATCTAAGCCTAGTTGCATTCTTAATAGAAGTATTTAACTTACGTGTTGAGAAAAGAAAAAGTACATATTTTTGGGATATTGTGATAATATATACCTAAAGCAGAGTAATAATATATAGTTCTTTTAGCAATATTATGATGTTGATAATCTTATGAATTATATAGTCACTTTTATGGGTATTTTAAAAAATTGATTGGCACTATTAAAAGATTTATACATTTTTTACACTAAAGATATGAACTATGACTTTTTACATTTTTATTCCTTAAATATTTATGAAGCATATATATGGTGTGATTTTATAACATATGAAACTTTCATGTTATATAATTTAAAGGTGAATTAATATGTACAAGCACTATATATACTAATTAATTGATTAATATGCAACACGTGTGATCACAGCTATTTATTTGAATTTTTACGTCACTTTTACTGAACTCTGAAGAAGTGCCCAGTGTGTGGGGCACGAAACGCGTTAGTTTTTCGCACTCCCACTACTTTTATACCACTATGTATGTTTAAATAAAGCCAGATATTGATATTATTCCTACCGTCTCCCGTGGATACGTCTTCCTGCGCTGCCAGCGGTTATTTGGTTGTATGTATTTGAGTACTCGGCTGAGTGTTACCGAGATCCCGCGATAGCTGCGGAGGACGAGGGAGAGAGGAAGGAGTGGGGAGAGCTCCGCCATCGACTCCTCTTTTATTATCGG
>R=12/#DNA/reverse complemented
TCTAGAGCAGGGATCCCCAACCTTTTTAACCCGTGAGCAACATTCAGAAGTAAAAAGAGTTGGGGAGCAACACAAGCATGAAAAATGTTCTTGGGGTGCCAAATAAGGGCTGTGATTGGCCATTTGGTAGCCCCTATGTGGACTGGCAGCCTACATGAGGCTCTGTTTGGCAGTACACCTGGTTTTTATGCAACCAAAACTTGCCTCCAAGCCTGGAATTCAAAAATAAGCACCTGCTTTGAGGCCACTGGGAGCAACATCCAAGGGGTTGGAGAGCAACATGTTGCTCACGAGCTACTGGTTGGGGATCACT
>R=120/#DNA/reverse complemented
CTTAAGGTGGCCATAGACTCAAAGATCCGCTCGTTTGGCGACATCGCCAAACGAGCGGATCTTTCCCCGATATGCCACTAACTGCATGGCTATATCGGGGGTAATTCGAACGTTCGGCCGTATGGCCGAACGATCGAATTACGATGCGCCAAGGGGCTCCGACGGGTCGGTCGGGTAAAAATCAAACCTTCCCGATCGATATCGTGGCCAGATATCGATCGGGAAGACCCGTCGGAAGCCCCCATACACGGGCAGATAAGCTGTCAAATCGGTCCAAACGACCGATATCGGCAGCTTTATCTGCCCGTGTATGGCCACCTTTA
>R=1200/#DNA/forward
GGTTATGTAATAAAAGGCACTAAGTTTGCCCTGGGGCAGTAACCCATAGCAACCAATCAGCAGGTAGCATTTACTAGTCACCTGTTTAAATGCAAACATCTTATTGGTTGTTATGGGTTACTGCTCCTGGGCAAACTTAGTGCCTTATATTACATATGGGG
>R=1201/#DNA/reverse complemented
TCTGAATGCCAAAAACCCGAAAAATTTGTGTTTTTTTTTTATAAAATCCGAATTTTTAGTGGAAAAAAAAAATCAAATTTTTTAGAATTTATTATACCCCGAGGATGGAAAAAGTCAGAATCTGAAAATCCGGCATCTCAGACCTGCCGAGGTTGCATATAAGTCAATGGGAGAAGTCCCAAAGATATTTTGATCTGCGCTGGGTTTCGTGCAATAATCTGAAGATTT
>R=1202/#DNA/forward/ORFs: -2..1632:+1
GGCAGACCGATTGTGTCTGGATGCGGTTCTGTACTACAGCCTCTGGCAATATATCTTGATGTAATCTGTCAGCCATTGTTTGAATTATTACATACGTGTTTGTTGGACACAACCGACTTTCTGAATAAATTATCAGAGATACAATTACCTAACAGAAAGGTCTTGTTGTGTTCACTGGATGTATGTGACCTTTATTCAACCATCCCACACACAGAAGGCATCGAATGCATACGAAAATTTCTGTCACTTTTGCCCCTAAAGACATATGAAATTAATTTTGCATGTGATGCTCTGGATTTAGTTTTAACACGAAACTATTTTGTTTTTTTAGAACAATTCTTTGTCCAAAGAATGGGCTGTGCAATGGGGGCTAACATGGCGCCAATATATGCGAATACGTTCATGTACGAATTTGAAACCAAACACATATTAAATAATCCAAAGTGGAAAGAACGTATTCTGCACTATTGGCGCTATGTGGATGACATCTTTCTAGTGTGGGATGGTAATGTGGAACAATTTGAAACAATGACAAAAGAATTAAACAAGGCACATCAGACAATTAAGTTTACATCTGAATATTCAGAACAAACGCTAGCCTTCCTAGATGTCAATGTTTCAATTGTGGACAATAGTCTAACCACCACTATGCATTACAAACCAACTGATTGTAATACCACTTTATTGCCTAGCAGTTGCCACCCCCCAGGGGTATTCAAAAGTTTACCCTATGGCCAATTCAAGAGGGTTAGAAGAATCACCTCTAATGACAAGCTGTACGATCTGGAATCGGAAAAAATGGCTAGAAAGTTTGTACAACGGGGCTATAATGGAGGTAACATACAAACAATCAGTCAGGAAATTAAAAAAATCAAACGTGAAGATCTACTTACCAGAAAAGGAAAACAAACAAAAAAAACCACAAATAATAGAGTGACATTTGTGACGAGTTTTGGCACTTTAACCCCATACGTGAAGAGAAGTATACTAAAAAATTGGAAAATCTTGAGGAATGATAAAGAAGTAGGGAAAATCTTTAGAGATACGCCACAATTTTCCTACAGGCGAGGGAAATCAATAGGCCAAACTGTCTCCAAAAAATTTTTAGAAAAACCGAAAACAACTGGCCTGCTAGCACCCTTGAGAATGGGCACCTTTGAGTGCATTAAATGTGCACATTGCACGGGCATTATCAAGGGTGATAGTATAGCACATCCTACCAAAGGAACCCCGATCAAGATTAAAGGCCACTTCACTTGTAATAGTTCTAATGTAATATACCTAATCAAATGCCCATGTGGGCTTCCTTATGTCGGGCAAACGTCAAGGTGTATAAAAACTCGCCTGAATGAGCATAAAAGCAATATAAGAAATTATAATCCCGAAAAAGAAAAATTAAAAAATGGAGATTCAAGTAAATTTGCAACAGAGTTATCCGTGGCCAAACATTTTTATTATGCTAAGCATACTGTTGCCCAAATAAGATGGACCATATTAGAACAGATCAAGTTGCCAAGAGGGGGCAATGTTAACAAACAACTACTACAGAGGGAGGCCTTTTGGATTAACAAAATAGATTCGCTTTCCCCTAGGGGACTTAATGAAAGTTTTGGCTTTATATGTTTTTTATAGATCTTTTTATATTTTATATATATTGTATATGAATTTTGTAACATTGTTTTTAATATGTTTTGTAACATTACACTTTTTCAGATAAGAAAGCAGACTGTGATATTTGATCCGTATAATTTACACACAGATTGACCACAATCTCTTGGGACTTTTGATTTGGATAAATACTGAAAGGGTTAATAAGTCACATGATGGATTAATTGCTTGTTTCCGTCTGGGGGTTGAATGTTTAAATTGCACTATGTTCACTGTTTCTGTATTGCACCTGAGGAAGGGGTTGTGACCCCGAAAGCTTGTGCACTCAATAAATCTGCAAATGAATTAAGGCATTGCCTGGATATTCTGGTGTGCTCCTTCCCCCTTCTTAAATCGTTGTAATATTTGGCTTGGAAGCGGCCAGGGATACGGATGCACCCAGCAAGCAAGTAAGTGGTGTGCGG
>R=1203/#Retro/forward
TTGAAAAAGGTCCCAATAGGGACCGAAACGTCGGGCATAGATACGATGTAACAATAAAGAAATTGGTTTTTATAACAGGGAGTGCTGGTCTGAGAATAATTGGTGTATATATAATTACCGTGCACCCCTCTCTTTGTTGAAATTATTTGCCTTGGAGTGCGGATACTCATTTGGAAGTATATATATATATATATATATATATATATATATATATATATATATATATATATATATATATATATATATATATATATA
>R=1205/#LINE/reverse complemented/ORFs: -2..1173:+1
ACCAATGATCTTCTATTGGCAAAGTCTAAAGGTCATTATTCCATTCTAATCCTTCTAGATCTCTCTGCAGCCTTTGACACAGTTGACCACACACTCCTCCTTGACATTCTACACTCAGCTGGCATTCGGGACACTGCTCTTTCATGGTTTACATCTTATCTGTCTGACCGTTCCTTTAAAGTTTCCTTCTCTAACTCTACTTCTACTACTTTCCCACTCTCTGTTGGAGTTCCTCAAGGCTCTGTTCTTGGCCCCCTGCTGTTCTCGCTCTATACAACTTCACTAGGAAAACTCATTCAGTCATTTGGACTTCAGTATCACCTTTATGCTGATGACACCCAACTCTACTTGTCTACTCCTGATCTTTCTAATTCTGTCCTTTCCCAAGTCACAGACTGTCTTTCTGCTGTCTCCTCCTGGATGTCACAGCGCCACCTGAAACTGAACCTTTCTAAAACAGAACTCATCATATTTCCTCCAAGATCTTCCCCTGTCCCTCAGATATCACTCACCGTAAACAACACCACCTTTCATTCCACCACACAGGCACGCTGCCTAGGAGTTATCTTAGACTCTCATCTGTCTTTTTCACCACACATTCAAACACTTGCAAAATCTTGCCGTATTCAACTGCGCAACATTGCTCGAATACGACCCTATCTCAGTTCAGAATCAACTAAAACACTGATTCAGTCTCTCATCATCTCCCGCCTTGATTACTGCAACTTACTCCTCACAGGTATTCCAACAAGTCACCTTTCACAACTCCAATCTGTTCTAAACGCGGCCGCTAGACTCATTCATCTAGCTCGCCGCTCAACATCAGCTGCTCCCATATGTATGTCCCTTCACTGGCTCCCAATCTCTTCTAGAATCAAATTCAAATTACTTACACTCACATTCAAGGCCCTTAATAATGAAACCCCTCCCTATATTTCATCTCTAATCTCCAAATACACTCCTTCACGAAACCTACGCTCTGCTTCTGATCTTCGCCTCACTTCTCCTCTGGTCACTTCTGCCCATTCTCGTCTACAAGACTTCTCTCGGGCTTCTGCTTTTCTCTGGAACTCTCTGCCACAAGCTGTCAGACTTTCTCCTTCCTTCCAAACTTTCAAGCGCTCCTTAAAGACCCATCTGTTTAAAGAGGCCTATTCGATGTACCTTAATTAATCATTGCTGTATCAAAAATGACAAAGTGTTTATATAATCCTAATGTCTCAATTGTACCCTAACCTTTTAGTTTGTAAACCCTATTGTACTCTGTAATCCTTGTCTGTTATCCACCATTTATTCCCTGTTTGCTATAACTGCAGTAAAGCACTGCGTATCTTGACAGCGCTATATAAAATAATGATGATGATGATGATGATGATA
>R=1206/#DNA/reverse complemented
AATCCAGAAGCACACCAAAAAATTGCTGAGTGAAATAAGTGTTTTATTTAGCCCATAAGTATCCGAAAAAAAGGCAACGTTTCGGACCCCTCCGGGCCCTTTATCAAGCCT
>R=1208/#DNA/forward
ATTATATACATAAATAATTTGTATAGTGCTTCAAGCTCCAAATTGTAAATTTTTTGAGGGTTTAACTTACCCAATGCATTGGGGGATCCAGGTGCTCACACCTTAAGCCTTCAGCTCAGGAAGGCACTGTGACAGAATATCAAATGAAAAAGGTTGGCACAAACTGGATCACTCTCCACGATGTAGTTAAAAAATGTATTTATTTAGAACAACAACATCCCAAATGCCTTACGCGTTTCGTGCCTTTTGGGCACTTAATCATAGGCTA
>R=1209/#DNA/reverse complemented
AAAATACTCCAGCTAAAACCTGTCAAAGTCATGTAAAAGTCAATGGCAGATGTCCCTTTAACCATTTGAAGATGTTTTTTGCCTTCATGATTTTTGAGGGTTTTGGGCTGTTTGATGCTGGTTTT
>R=121/#DNA/forward
GGGGCCCATTTACTTAGCTCGAGTGAAGGAATAGAAGAAAAAAAACTTTGAATTTCGAATGTTTTTTTTTGGCTACTTCGACCATCGACTTCGACTTTTAAACTTCGAATTCGAACTAAAAATCGTAAAAATATTTCGACCATTCGATCGTTCGATTATTGAATCATTAAATAATTAAAAAACCCCCTAGTTCCCCACCTAAACCCCACCAAAGCTACCGATGTCAATGTTAGCCTATGGGGAAGGTCCCCATAGGCTTTCTAACAATTTTTTGGTCGAAGAAAAATCGTTCGATCGATGGATTAAAATCCTTCGAATCGAACGATTCGAAGGATTTAATCGTTCGATCGAACGATTTTTCGTTCGATCGTTCGA
>R=1211/#LTR/forward
TTTTGGGTTGTTAACCCCGAACTCGCTGATTCGAGTTTTTTCCATTTAAGTTTTTTCTTAAATTAGAAACCATTCGAGTTGTGAGTTCATTCGAGGTCTAAAAA
>R=1212/#DNA/reverse complemented
AAAAATTTAATTTTTTTTTTAAAAAAAAACTTAAATTTTTCAAGATTTATTATACCCCGAGGATGGAAAAAGTCAGAATCCGAAAATCCGGCATCTCAGACCTGCCGAGGTTGTATATAAGTCAATGGGAGAGGTCCCTATCCTATTTGGAAGTTTCTGTGGTCTGCGCTGGAATTAGCCTGAAAATCCGACTATTTCGGACTTTTCGGGCAAAAATCCAAAAAATTCAGGCTTTTC
>R=1213/#unclear/forward
TTTTTTTTATTCTATTTTTTCAAGTTTAATTATTAGTAAATTAGCCAAATTCGTGGATGGGAGTTAGGTCGAGTTTGTTTCTGGTAAAAT
>R=1214/#Retro/reverse complemented
GCCTATGAGTAAGTGCCCCAATAGGCACGAAACGCGTTAGGCCTTTGTTTACTATGTCCTAATAAATATTTTTGTATTTTTTAATACTCTTGACTGATTTTTGGAGGGACTCAC
>R=1215/#LTR/forward
TGTTGACCAAGGATATATTTATGTAAATATGTATATTTATTCTCATATACACATGTACATAAGTATTCCTGGTTATAAGGGTTCTTTAACGAAAGAGATAGTTCAATCAAAATATATATATTTATTTACAAAATCTATTGACACATATCTACAGAAATAATACACATAAAACAAGTTACACTACATAGAATGTATAACAAATAGTTACAAAGACAATTAGAAATATGTATATGTTGGATCTAAATCCACTGCCTCTCGGATACTCATCCTTCCATTAGGTCTGTCATCTATGTCCTCACTGCAGGAACTCCCTGGACTCTCTGCCTAACTTAGCCTATTGTATTAACCTATAGACTGACCATAAGTACATGTCAGGTTCTGATTGGTCAGTGACCAATACATTAATCTTGGGGGGTAGGGCATGGATTCCTGAGGCAGTTCATTCCAGAATCAGGACAATGGAATGGGGAAAGGCAGTGTGTAGACAGGAAGGTTTGCTTTTCCAGCTGCCCCTGGTCAAAGGGGAGGGGATTTAACAACTGTATGCTACATAGGGTGTCTTTGAAGCTTGTCTTTGTTATGTCCTGATACTATCTAATATGTAATTACAAAACATTCTTAGATACAAATCACAATGTATATATATATAAAATATATATATATATAATAAAAAAAAAATATAACAAAAGCAAGTCTCCCTGAGGTAACA
>R=1216/#LINE/forward
ATATATGCAGTTTATGCAATAATATGTGAATGTTGTATGTTGTATATAGGACGCACTAAGAGAACTGTTGGTACTCAGATTTTAGAACATGTAAATAACATTCGCAAACAGCGCACCAACCATAGTGTCCCAAAACATTATAAGGAAATCCACCAACATGATCCACATAAATTAAAATATGTAGTACTAGAACAAATAAGCCACAAACATAAGGGTGGTGATAGACTTATCAAGCTGCGACAGAGGGAGACATATTGGATTTACAGGTTGAATTCTCTAACTCCGAGAGGTCTTAACATAGACTTGGATTTAGCAGCTTTTTAATTCAACAAGTTTACTCAGTTCTTATCTTAATTTATTGTTACTAACTATTTATGAGAGTTTTTAGCCCATCAGTCTCAAGAGAACACGTTTGAATAAATATGCATAAATTAGCATTTTTAATTGGTATGGTCTAAACCAGACAAAATTATTTGATTAACTGTCATAATCACAATACACTGTGAATTTCTTGGAATATGTTTATATGTTTATTGGGTATTTGCTGCTAATGTTAAAATTTGAACATCAAGTTGCGGGTAATTATGTCACAATAAATATAAACGGGTAAGTCTGCAACAGGGAGGAAGCAGCACCGACATGATTAACAAGGACTTGTGTGATCATCACACCTTCCCTGAGGAAGCGGTCAAGAGAGACTGCGAAACGCGTTGGATATTGGAGCAGTTTGATTTATTCATTGATCACGGATATTGGAGCAGTTTGATTTATTCATCGATCACAGACGCAACAGGAGAAACCTTCCTGGACCCAGAGAACTCTGGACTTTTATTTTGCTTTGGGTACTACGTGCTTTATGATCTGGTGATCCTTGTGAGTAGAAAATCGTTTGTTTTATGGTGATTTTTAATATTTATTAAAGCAATATTATACTATATTTTGCTTATATCTTCATTATATTACTTGGTGGATGACTGGAGAAAACTTATAAGGTGAAGAACGAACATTACTATATGCATCAAAAATCCAAGAAATCTTGTGAGTATATACCCGAAAGGGGGAATCTTGAAGAATATCACACTGGTGGATCTTCTGCAATATAGCTCTCCAGGCACCATTTTTAAACACTCTGTGGCTCTAGGGGCTTAATTGCTTATCTTAATTGAGACAATACTACTCTATGTGTGCGCTTCCTTTTGCATTCTATTTCAGATTTCCTGTGTCGTTTTAACCTGGTGTGAACGGTGATATTCAAGGAAGCAGCCCCCCCCCTTTTTTTTTTAATTGTGCAGTGGCGCGGTATTGGTATAAATTAATTATACCTCTTTCTATCTAAAAATTTTTTAT
>R=1217/#DNA/forward
TTAAAGGAGAAGGAAAGGCAAAACATAAATAGCCTTCTATCATAAGTCTGGTGGACTTATAACTTACTGAACGTTTTTAAAGTTTTCTCCCTGGTGTCTAGTAGAAGCAACTGCGCTCTGCGAAGACTGCAGCGTGGGACTCGGGTGACGTCACTCATTTTTCAGGCATCTTCCTCCCTGCTGCCCGAGGCAGCCTTGAGGCGCATTGGGCAAAATTCTATTCTAATGCGCATGTTTTAGAG
>R=1218/#DNA/forward
GCTCTTACACACGGGCGTTTTTTCCTGCGCTCCCCTGCGTTGCGCTTTCTTCCGTTCAGCTGCAGGGGAGCGCAGGAGTAGACGCACTCAATTATTGTGAAGGGGGCTGTACTCACACAGACGCATGTAAGCGCCAAACGCAGGTGGGACGCAGCATGTTGCATTTCACCTGCGTTCGGCGCATACATGCGTCTGTGTGAGTACAGCCCCCTTCACAATAATTGAGTGCGTCTACTCCTGCGCTCCCCTGCGGCTGAACGGAAGAAAGCGCAACGCAGGGGAGCGCAGGAAAAAACGCCCATGTGTAAGAGCCCTAA
>R=122/#DNA/reverse complemented
GAAATTCGCAAATTTTTCGGCGAAGCGAAACGGCACAAATTCGCCCATCACTA
>R=1220/#LINE/forward/ORFs: 1572..616:-1
TATATATATATATATAAATATATATATATATATATATATATATATATATATATATATATATATATATATATATATATATATATATATATATATATATATATATATATATATATATAAAAAATACAAAAAAAGTCTTTCGCACACATATATATATATATATATACCAGGTGCTGCTTATATGTCAAATATATAGAAATCCATTTGTAGTTAACAGCGCACACTGGAATTTTTTAAAAGATTAATTTATTTATCAAATATTAAAATTTACATGTATCGACGTTTCGGTCCTGGTCTTGGACCGTTCTCAAGATACAACATGTAATTACAAACAGAATTTTATACCCTCACCTATTACAAAACAGGAAATAAAATCACCAACACACATCACACATAGAAAACAATAAAGGCTGTCACAATGTTAAATGTTATTAATTCATAATTAGCAACAAACAAGGTTATATCTATGTATCCACCCTAACTGATTATGATTAAAAATTAGTTGCACATTAGTATCCAATTATACCTTAGTTAAACAATCATTTCTACATAGTTAGACAGTCTTAGTGTCCTTTAAAAACAAAAATAAAGAAAAAGTAAAATATATTAAAATCATCATCATTTTTCACTAAGGAAACATGAGAGGGACAACTGTTCATTGAGACCGTTTGGCATCATTGTATTAAGTTTTTTTATCCAAAAACATTCTCTCTGGAGAAGCATTTTTGACCTATCACCACCTCTCCGAGGTGGTGGTATATGGTCTATGCCAATATATTTAAAAGTGGGTAAACGATGCCCCTTCTCCAGAAAATGTTTCGCCACTGGTTTCGTTGTACAGTTGTCCCTGAAAGCAGTACTGATCGCTGAACGATGGGCATCCATCCGGAGCCGCAAAGTAAGATCTGTCTTCCCCACATAAGAAAGGCCACATGGACAGGTGATTAAATAAATAACATGTGTGGTGGTACATGTGATGTGGGATCGTATAGCAAATCTTTTCCCCGTATGTGGATGTAAAAAACTTTGGTTAGGACTCATGTATCTGCAAGATGTACAAGTAGGACATCTAAAGCAACCCATTTTACGGTCAGCTAACCATCCTGTCCGTGCTGGTTGGTAGCTCTGAGTAGGATCTGTTTTAACTAATAAATTGTGTAAACTAACTCCCCTCTTGTATGCCATCAAGGGCGGGCTGTTAAGTGTTAATTTTAATCCACTATCTGCCTGTAGGATGTTCCAATTATTTTGTATCGCTTTTTTAATCAAACCAGAAGCCCCTGAATACTGTGAAGAAAATACCAACCTATCAGGAGAACTTTTGGACGTATAACCCTCCATTACTTTATTTTTGGCCTTATTGAGAGCACGTTTTAGCAATCTCTTCGGATAGCCCCTAGCTCGAAATCTATCTTCCATCTCGTTGAGCTGAATCGTTCTCATTTCTTCAGAGGAGTTATTACGCAAGACCCTGCAAAATTGTGAAATCGGGAGAGAAGATTTCATAGACTCTGGGTGCTGGCTATTAAAATGTAACAAGGTATTTCGATCTGTTTTTTTTCTATATAAAGAA
>R=1221/#LTR/reverse complemented
AGCCTATGATTAAGGGAGTTACTCCCGAAACGCGTCAGGTGATGTTGGTCAGTGACCTGTTGGAATAAACCCCCTTTTTTTTTAACCGGAGTGCCGCCTTT
>R=1222/#LTR/reverse complemented
ATTCCTATACCTCCACCCACTCCCACCCCCTCCTTTGCTCAGTTTAAGGACAGTGCTGTTAGTTAAGTTGGAAGGGTTGGTCACTGGTTTTGTGCAGGTCTCTCCAGACCACGCTGAAGCATCATACCCACCACTAGGGTGTATTCCCTCTGGAGCAACTTACTAACTTCTATATAGGTAGGGACAGCAAAATAGACGTTTTTAGGGGGGATTGTGGTGGACTGGTCAGTCTATTCTGTTTTCTCTCATTTAAAAAGTCTATTTTACTGTTATACTGTGTGTTTTCTTTATTTCCTTGCTCAGCTATTTGCAAAACCATATATCATAAACAGCTAGATGAAACCAAGTTACAACCTCTTCACGAGTCAGACTGACCCCGTCATGATGGCTAGTGGTCATGACACTCTGCACCTGCTTCCTGAGAGAAGACTGCACAAACACACTCCGAATAAGGACATGTTGTGCCATATGCTATGCTTATTGGCTAAATAGCTAAACCACATACATCCTGAGCTACCACTCAATTCCCTATTTGACTATATAATTCTCTGTGCCTTAGAATAAAGCAGAAGAAGCATTTTGTATACTGAACTGTCTGTGTCAGTGTCATTCTTCCGGTCTAGACCTTTGCACAAACTAATTAGGACGGGAATAGATACTCTCAGGACTAATTACGTCCCTAACAATTGTAGCTCCCAACGTGGGGCACCAGGTTCTGGCTGACCATTAGCCGATGCCACGGACAGCAGTCGCCCAGTAGAGGAAAAGGACGGAGACTGATCACCTCCGGGACACAGGTAAGACCTATGTTATTAGTTTCTTACCTGTGTCATACCTATACCTACTACTGATGGTGCCTGTTGTCAATATCGACTTTTAGCAGCCAGCAAAGACAGGTAACATCTTGCCTGGTGCCATTTACCTGACCTGTATAAGAGTATCTATTGCCCTGTTTATGTTTTGTGATTGTGGTTGTAATCATTGCCGGCTGTTCATGTTATGTGTTACTTCATCTCTGGGTGATTTGGATTTTAAATAGAGGGGACCCTGGGCGGAGAGAAAAGAGATAGTATCGGGTGGTA
>R=1224/#DNA/forward
CAGGCCCGGATTTGCGGCAAGGCCACATAGGCCCGGGCCTAGGGCGGCAAAAAATAGGGGCGGCATGCCGCCCAGCCGCATTATGGGGACGTGTGCGTCCCCATTCAATTACACCAGCTGCGCCGGCGTTTTTTCGCCGGCGCGCTGGGAAGGGGATGTGTAGGCGGGCGCTAGGACCGCGCGGCCGCCTGGTCGGACCGCGCGGCCTAGGGGCGGCCGGCAAAGAAATCCGGCGCTG
>R=1226/#DNA/forward
ATTTTTGTATAGGAGAAAAGAAGGAAAGTATCCCCGTCTTCTTAATCAGAAAAAATACAAAAAAATATATATTATCACTATGTGATTTGATTTCAGTTAAACCATTCGTTCTCGTGTATCTATATTTATCGCTTCCCCCTTTAATAATTCATCCCACAAAGTGCTAGTGCTTAACCTCAATAAATTAACATTAAATAGAGTAAAACTAAGACACAATTAATTTTCCTTTTAAATATTGTGTATATTTGGTAATTTCTAACTCATAAATAATTCATTTAACATTAATTGATAAATTACTAACAACCAACTAAAACACCAATAAGGATGGTAAAGTGCCACCAAATGTGATCAATTCACATATAAATTACTTAAAGTGCAATTATAAATATCTCTGATTCCAAGAAAAGGTAGGAAAAGGAAATTGGTAGAAGGGTGGAGAAGTCCCGTATTGTCTAGCTGATTGTTTTACTAACTGCGGGACCCCACAAAGGAGGAGAAGTCAGTGCTTCTGGAACTGTGGTCTCAATTCTATTTTAACTAGCTAGATTGAGAAGCTATCTTTTCTAAAAAACACACAAATTCCAGAGCACTTATAGTGAAAACAGTAAAACAAGAATACAGATGAGGAATCTCCTATAATCTGAGCAGAGAGAAGCGCCCAGATCACTATAAAAAAGTTTTTTTTTAAAAAAACCCCCCAAGGTTTTATCTAAAATTGGTATAAACCAGTGAGAATGGCAAGCCAACGCGCGTTTCGCAAAATTGCTTTTTCAAGGCTGTGTGTGCTGCCACGGACGCCAAATATTTATAATCTTTCGAACATGCGCCGGCGTCATTACGCCGGCGTCATTACGCATGCTGACGCT
>R=1228/#Retro/forward
ATTCCAAGCAATGTAGTGTGGATTAGCACACCCACCTTCTAGGTCAGCAAAGATATGCCTGGTGCACGTGGGTGGAGGCTCGGCAACCCCCCAAAGCAGTAGTGTAGAAAGAACCTCACGGCACACAGGTCTGCATGAAGTTTTCAGTGATTTATTGAAGCGGAGTGCACTGCAACGTTTCGGGGTCACCCCCTTTGTCAAGCA
>R=1229/#DNA/reverse complemented
ATTTTGCTTGACTAACATCATAAAATAGGATTTGGAATTATTTCTTAGGGTGACAGGTCCCCTTTAA
>R=123/#DNA/forward
ATATACAGATGAAGCCACTTGGATTTGTGAGTTAAATGCGTCATGACTCAGGGTTAATTGAAGAAACTGTGTTATCTAAAGTCATCTTAACTCATTTAATGCATTTAACCTTTTCATTAGCATACCAAAGCACCATTGTTCACAATGGTGAATGCTTTAATTAGATGGGATGTTGTGACACAGTTTTCTGTGTTAAATGAGATAAATGGGATATCTGTGTTTAGTTATTCTGTGTCAAACAGACAAACCAAAGTGGCTGCATCTGTATAT
>R=1230/#Retro/forward
GGTAGCGGCTAGTTCCTATCCTAGGAAAGGACCTGACGTCACGGTCATGTGATCCTACCATGTGACCGCTCCACTGCGGCTTACCTATTCGTGAGCGGCAAATTCAAACATGGGAAAGTGGTAATGGGTTCTAGTGGCGGGCTGCGGACTCTTGACAGGACCTGCAACTAAATTCCCAGGGTTGCCAACTTGTATTGTAGGTTTAGTACAGGTTGCAACCTCTACCTCAGGTTTTGGGGGAGTTCATTGTGTCTCTGTATGTGTGGGGGGAGTGGGGGTCACTGTGCCTCTGAATTTCTGTG
>R=1231/#LTR/reverse complemented
TTCCCTTGTCTGCCCAGAACTCTCGCCTTGGTTCTCTCACTTTAAGACCTGGCGGCATCCGAGTAGCGGAGGGCTCCTCCCGAAGCGAAAGGCGGCTGTTATAGGCAGAAGCGTGAGCCGTGACCGGAACCTTGGCGTTTGTTCTGGGTTTTGGGATACCATACGTTACA
>R=1232/#DNA/forward
TAGGGTTGCCACCTGTCCGGTTTTGACCCGGACAGCCCGGTATTTTGAGGGGCTGCCCGGGTCTATACTTCCTGCCCGGTTTTCCAAATAAGGAAAACCGGGCGGGATTCCCTTGATTGACACGGCGATCGGCCAATCGCTGATCGCCGCGTCATAGCCCCGCCCACTGACGTCACAGCTCCGCCCACTGACGTCATAGCCCCGCCCACTGACGTCACGGGTCCGCCCACTGACGTCACAGACACGCCCACTGACGTCACGGACCCCCCCCCCGCCCGGTCTCAGCCAGACATAAAGGTGGCAACCCTA
>R=1233/#DNA/forward
TTCAGGATTTAGTCCAGGATTCGGCCTTTTTCAGCAGGATTCGGATTCAGCCGAATCCTTCGGCGAACCCAATCCGAATCCTAATTTGCATATGCAAATTAGGGGCGGGGAGGGAAATCGCGTGACTTTTTGTCACAAAACAAGGAAGTAAAAAATGTTTTCCCCTTCCCACCCCTAATTTGCATATGCAAATTAGGATTCGGTTCGGTATTCGGCCGAATCTTTTGCGAAGGATTCGGGGGTTCGGCCGAATCCAAAATAGTGGATTCGGTGCATCCCTA
>R=1234/#Retro/reverse complemented
ACCAACCTTACCCTTCGTTCCACCCGGTCCATATACACACAGTGGGCCACCAGCACTCCACTACTGTTGAGATAGGTGTGGGGAAATTGCTAACACTGTGTTTAAAAACCCACATCACTATTCCAACTTTCAAATACCGTTTATTAGCTGTTGACCTCGAGTCTATTTCAGCTTCCTTACCTAACCTTGTTTTTAATATACACTATATATTTATTTTGTTTCATATTAATTTTAGAATGTAATTAATAAAAGTTATGTTTTTTTTTTTTGCTTTGGGAACTCAGATTAAAAGAGTGGGAAGGTGCAATACTATGGGTCATACTTTTTCTTTTTTTTTTTTAATTATATATTATTAATGACCTTGCACACCACCATTTTGTTTTAAATCTCTATCAATGGATGGTGCTACCTACCTTTTCTTT
>R=1235/#LTR/forward
CTTTTCATTATAGCGGATGGGAAGACACGCGAAGGCAGTTCGGGGAGATTGTCGCCCAGAAGAAGAGGCGATTAGTCGCCAGGCGACTAAATCTCCCCGAATCTGCTCGTGTGAACTAACCCTTAA
>R=1237/#DNA/reverse complemented
ACAACACTATGGTAGAGTGCTTCCACCCCTGATCATGTACCCTTTGTGGTACCAGGTGCTACACCGGAGGACCCACTCCTGCCATATGGGTCATATAGGTACATAGAAGAAATTCCAGTGGCACACTGAATGCTGAAAAAAGTGTTAAATTTATTCACCCAAATACATACAGACAAGGGCAACGTTTCGGACCACTCGGGCCCTTTGTCAAGCCTGGTGTAACAATCATGTAATCAACCTTTTAAAGTGTGAGGAGGGGGTGTGGATAGAGTCTCCTCCCCTTCCTCATTAGTGACATCACTACCCAGGTGATCATATTTAAACATTTTAAGTGTAATCAAAGTCCATGAAGTTTCAAAGTCCAAAGTTCATTGTGAACATAAAAAAAGTGAAGAGTATCCTTAGTGAATCACAAACATTTTAATACACATTAAAATCATTTTAAAATAATTGATGTAGAGTACATTGGAAAAAATTTT
>R=1239/#DNA/forward
CCGTTTCTGGGGAAGGAGCCGCCTGAGGCGGCTCCTGCAATGCCGCCCCCCGCACCGACTTACCTGTCGGCGAGGGGAGGCAGGAACACGATTGCGGAGAGCGCAATTGCGCTCTCTCGCAATAGCGCAGCCGAATTTCCGGTTTAAAAACCGGAAATTCGGCTCTTAAAGGTGCAGGAGCGGCTTTTTGCCGCCCCTGGAATCCTGTCTGGCGCTGCCGCCTGAGGCGAGCGGCTCAGCTCGCCTCATTGGCGGAGCGCCCCTG
>R=124/#DNA/forward
AGGGGCAGATTTATCAAAATGTGAGATTAGAGTTTAATAAATAAAAACTCACCCACTTTCTATTCATTCCTATGGGATTTTTAGAAGTATATTTATCAATTGGTGAAAATTAGAGTTCACCATTTGATAAATACGCTTCTAAAAATCCCATAGGAATGAATAGAAAGTGGGTGAGTTTTTCTGTGGTAAGCTCTAATCTCACATTTTGATAAATCTGCCCCTAA
>R=1240/#LTR/forward
TACCGTATATACTCGTGTATAAGCCGACCCGTGTATAAGCCGAGGTACCTAATTTACCTAAGAAAACTGGAAAAATTTATTGACTCGTGTATAAGCCTAGGGGCTGATTGAAAATCAATCTGTACCTGCACCCACTGAATAACAATGAAAGGTAGGCCTGCCCACAGTTTAAAAAAAAAAAATTGTAAGCACACCAGTCACAGTAAAATAACTTATAACTCAACCAGGGGCAGAGAGATGGAAAGATGCAGCAACTACATACGAGGCTCCTTCTGCGGCCCCAACAGTGTGCAGGACACATGTAAATGTTTACAGTCCGCAGCAAGAGCTTTGAAATTCCTCTGCTTATTTTGGTCACAAACTCTTCTAGGAGAATATGGCCTGGATGGGGGAAGGGGGTCCAATAATCCCATTATTATAAATAAGCCCCTGTTTAGCAGTTGGTGCTGCCATGCTGGTTCCTGTAGGGAGAAGATAATCCATATAGAATACAGGGCTAGCAGTGGGTGCTGGGAAATAACACAACACTTTATACAAAAGGGCCCTGGTCCCCACACCCCATTTTGTGAGCCTATGAATATCAATGAAGTGAGGAGTTACTAATGACACACCCAGGTGCTGAAAGTAGGGGTTATTTTCTTTCAAATACCGTATATACTCCGTATATACGCCAATCCCTCACCGGATCCCTCACCTCCCTCTCCCATAGCGCATCAGGACTCTGTGACTGACTGTCACGATCGCCGCCCGGAGCAGGTCCAGGAGCTCCGGGCGGCGCGTCCTTCCCTGCCGGCGTCGCTCCCAAAATGGCGGCGCCCATGGCCGCCACGTGGGTAGCGGCGCCGGCGCCTCTACCCACGTGGCGGCCATGGGCGCCGCCATTTTGGAAGGACGCCGGCAGGGAAGGACGCGCCGCCCGGAGCTCCTGGACCTGCTCCGGGCGGCGATCGTGACAGTCAGTCACAGAGTCCTGATGCGCTATGGGAGAGGGAGGTGAGGGATCCGGTGAGGGATTGGCGTATATACGGAGTATATATGGGAGAGGGAGGTGAGGGATCCGGTGAGGGATTGGCGTATGACCCGCGTATAAGCCGAGGTCGAGTTTTTCAGCACATTTTGGGTGCTGAAAAACTCGGCTTATACGCGAGTATATACGGTA
>R=1241/#LINE/forward/ORFs: -2..2241:+1
AAAAAACTCTCTCTCTCTGGTTTTAACAGTGAACCCTTCCCCCTTTCCGATCACAATTTGGTTACATTTTCCATCTCTCACTCTCCGTGCCCACCTGCTTCTTCCCCCACTGTCTTAGTCCGGGATACATGTGACATTGACCTTCCAGCCTTAGCTCAGTCTTTCAGGTCCAGTCTCATTTCCCTTAAGGAAACGTCTGATCCTGATATCCTGGTAAGTGAGTATAATCACATACTATCCTCAACCATTGGCTCATTTGCCCCTTTACAGGCTAAGCGTTCACGTGCTCTGAACCCACGACCCTGGCTGAATTCACAAACCAGATACTTACGCTCCTGCACGAGATCTGCTGAACGTATGTGGAAAAAATCCCGTACGCAAGCAGACTTTATTCACTATAAATTTCTATTGTCCTGCCTCAATTCTGCCTTGTCAAAAGCCAAGCAAGAGTACTACAGTACCCTTATAAACAATCACAAATCCAACCCACGACGCCTGTTTTCTCTATTCAATACTCTTCTCCATCCCTCATCAACAGTATCAGTCAACCAGACACACTCTCCTCAGGACTTTGCTGATTTCTTTAAAGACAAAGTAGAGTCCATCCGCAATCAGATCCCTACCTCTACTAATGTAAACCAGCTCCTCCTTCCTAAGCCCCCTTCTGCATGTCTTAATTCCTTCCCTCCGGTAACAATGTCTGAAGTCTCCAAGCTTCTTTTGTCCTCCCCACTCACAACTTGCCCCCTTGACCCTATGCCTTCTTCTCTGCTCAAACACTGTGTTGCAGAGCTTACCCCACTACTTACTCACATCTTCAATTCTTCTCTAGCTTCTGGAACCTTCCCTTCTCCTTTCAAACAGGCCTGTGTAAAGCCTATTCTTAAAAAGGCCACGCTTGACCCATCCTGTCTATCAAATTACCGTCCTGTCTCCCTTCTACCACTTGCCTCTAAACTCCTAGAGCGTATTGTGTTCTCCCGTATTACTAACTTTCTACACACCCATGATCTGTTGGACCCTCTGCAATCTGGTTTCCGGCCTGGTCACTCTACTGAGACTGCTTTGTGCAGAGTTACAAATGATCTTCAGGTTGCCAAAGCCAAAGGTCACTTCTCCATCCTTCTCCTCCTTGACCTATCATCTGCATTTGATACAGTTGATCACTCTCTCCTGATGCAGATTCTCTATTCGCTTGGCATCCGTAACCAGGCTGCATCTTGGCTCTCTTCTTACCTTTCTAACCGATCATTCACTGTCTCCTATGATAACAAAACCTCATCTCCAGTTCCACTTAATGTGGGGGTGCCGCAAGGCTCTGTACTTGGTCCGCTGTTGTTCTCCCTGTACACTCTGTCTTTGGGAGATCTCATCCATTCATTTGGCTTTAATTATCATCTGTATGCTGATGATACCCAAATATATTTATCCACCCCTTCATTAACAGCTGAAACAGAGGCTCAAATCTCTAACTGCCTCCTGGCTATCTCAAATTGGATGAACCAGCGCCACCTCAAACTCAACCTAACAAAAACTGAACTTATCATCTTTCCACCTAAGCCTGGTCCTACTCCCCTATTTACTATCTCTATTGATGGCATGCTCATTAATCCTGTCAACTCAGCTCGCTGTCTGGGGGTAATCTTTGACTCCTCTCTCTCCTTCTCTGATCATATTAACACCACTGTCAAAACCTGTCACTTTTTCTTACGCAATATTGCCAAAATCCGTCCCTTCCTTTCACCTGATACATCCAAGACGCTCATGCATGCTCTCATCCTATCCAGACTAGATTACTGTAACCTTCTACTAACTGGCCTCCCTAACTCCCATCTCTCCCCTCTACAGTCTGTATTAAACACTGCTGCAAGAATTATCCTCCTCTCATCCAAAAGGGTACAGGCCCCTCCGCTGCTGAAGTCCTTATCATGGCTTCCTATAAAACAAAGAATAACTTATAAACTCCTCCTCATAACCTTCAAAGCCCTTCATTCCTCTGCACCTAACTACATCTCATCTCTTGTCTCTCTATATGTTCCTGCCCGAAACCTCCGCTCCTCTCAGAGCAACCGCTTGGTTGTACCCCCCACTACTACTGCTGTTTCCCGTATCAAACCCTTCTCTCTTGCGACTCCTTATATTTGGAATGCCATTCCTGAATCTCTCAGGAGAGAATCCTCCTTCAATGTTTTTAAAACAAAACTCAAAGACTACCTCTGGGAGCACCTGGATAACACCTGAACTGGCACTTATATAACAGTGTAACAAACTGTAACCCACAGCACCTTAATACCCCTCTGAATTGTGTCTGTATGTTACCCTCCCATTTAGACTGTAAGCCCTACGGGGTAGGGTCCTCTAGCCTTTTGTTTCCTTGACACTGAGCACTTAATCTGCATTGTAATTATATTTTATATTTTTGTGAATTGTATTCTAATAATGCACTTATTGTTACTTTTTATTCCAATGACCCCTTGTTTGTTACTACTAATTTATTGTTTTGTTGTACAGTGCTTTGCCCTCAAGGAGCGCTTTACAAATAAAAATATACATACATACATACATAC
>R=1242/#Retro/forward
AAGCCTATGATTAAGGGAAGGTGTTCCCGAAACGCGTAAGGCCTATGTATTTCTACAGTACCCAGCAATAAAAACCTGTTTTTTACCGGAGTGCCGTCCTCCTGTTCGTGTATTTACTGTTGGCAGTGGGGACACTGCGGACTGAGCACCCGGCATTACAGGGGAGCAGCTAAGTGGTGGTGAGTTGAAGCGGTCCTAATTGGTTTTGTTGAGATTA
>R=1243/#LTR/forward
ATAATGTCACGGTCGGCACCCAACACCAGAACAAACACCAGGCACCCTGGTCTCGGCTCGTGCTTCACCAGTAGTGTGACCGCCTTTGGGCCTCGGGAGGAGCCCTCGGCTTACTTGGATGCCACCTGGACTTAAACGAGAGGTGCAAGATGAGGGTTCTGGATAGGCAGAGGGGCACGACAGTAAAGCAAAGTCTTTGGACAGAAGATCGCAGTACAAGGCGTTAGGCAAAAGAGTAGTCAGATCAGGCCGGGTCGAGGCAGGCAGAGAATAAACGTTATCAGGCAGGCAAGGGTCAAACCAGGAAGTCAATCAGAGGGTTAATCAGAAGAGGTAGTCGGTAATCAGGCAAGGGTCAGAATCCAGAAGTCAGAATAGTCAAATAGCCAGGCAGGGGTCAAAAACAGGAATCAAACAGGTTCAGAATATAGCACAAAGCTCAGAAGCACCAGGAACAAAATCCTATCACGGGCAATGATAAAAATCCAAACTGTGCCTTTAATACTTTTAAATTTCGCGCCACTGCGCGCTGACGTCACACGCCAGCGCGCATGCGCACATAAATCAGGAAGAGACGCGCCGCGCGCGCCCTAACTATTCCCCATTTGCGGCCCAGAGGAGCAGCGTGGCGGGCGTCCCCGCCGAGGGGGCTGCAGGCGTCCCTGCAGACCCCCTCCCACTAGACCACCAGGGTAAGTTGTTACA
>R=1244/#DNA/forward
CAGGGCCGGAACTAGGGGTAGGCAGAGTAGGCACGTGCCTAGGGCGCAAAGCTGGGGGGGCGCCAGGCACGCACCTCCTCTGTCGCCTACCCCCAGCCCAGTGCCCGACTCTTTGCGGTTTTTACGTCTTCTTGCGCTCCTGCGCATGCGCGCGCACGCGTATCTCCGCATATGCACGCTTGCGCACATTCGCGCATGCGCAGAAGCGCAAAAGAAGAAAAAACAACAACTTTTCTTGCGCATGCGCACGCGAGCGCCACCTTGCGCATGCGCACTTGGGCTAAGCCGGCGCCGCGTCCGCCGGCTTGCCTTGGGCGCCTG
>R=1245/#LINE/reverse complemented/ORFs: 0..710:+3 1106..2935:+2
CTGGTAAGCTCCCTAAGGATATATTTAACCAGTTGAGTGCTCTCAGGAAAAGGGAGGTGGATTATAACCTGCACGGGCTATACTTGTCTGACTACTATCGCCAGCGCAAGATACCGAGGGGTTTTAGAATTAGGAACGTGCCTACTGTGGGCCGATCCAATGCTGAATTTTGTAGCCGGTGGTGCGGCATATTGAATAAATGTTCCCTCGATCTCTTGTTGTTGGTGATAGAGGAGTCTGGCAGGGAGCTAGCGAAGGTTCGGATGGAAATTGCTGAAATTGAGGGACAGAGTATATCATTGTTGAAAGCTGATCAATCTGTTAATTGGCTACAGAAACTTGAGAATAGTGTCCAACAATATCGTCAGGAGCTGGTTGTGTTTAAACAGGCTAAGATTATTAAGGTCAATCAGGATTACAAAGACCGAAGGGTTTATGGTTGGCTGATTGGGAGGTCTGATACTGAGAGAAAGCCTAGGAGGAGGTTTAGGAAAAGCAGGGATTTGTCTACTGTAGACAGCTCGGGGGATTCACCCACCTCTGATATTGAGACCCCACAGGCAACAGTATCATGTGCTATACAGGAAGAGACTGGTGGGAGTGGTCGGACACAGGTTCATTTTTTAGGGGCCACAGGAGGAGGAGGAAGCACACCAGAAGGGGTGGGGGTAAGCCGCAGAGGCAGACCACCCAGGAAACCAGTACAGTAGTGTTTAATTTGAGTAATCATGTTTTGAATCCTGGCGAAATTTCTCTCCTCTCACGTGGTTTATCATTTGTACCAGTAACTAGAAATGATGCTTTTGGATTGGAAGTGGATACATATAAGTTACAACGTAAACTAAAATTACGGGATTATTTTAAGGATAAACCAAATGAGAACCACAAGGAGAAATTTCGGCCAGTGAGTAATTTTGATCCACCAAACACAGCTACTTCAATTAAAACATATTGTGGGATCCTTGAGAAAGAGAACCTCGAGATTTTAAAAGGGGCTGGTAAATTTTTCTCCAATCTGACTAAGCAAGAAAGAGATGCAATTGAGTCACTGCAGAGTGATAAGGAGTTAATAATACGCCCTGCCGATAAAGGGGGCTCGGTGGTAATGCTGGATCGCTCCTATTATAGGGGTGAAATATTACAACAGCTAACAGAGGGTGGAGTGTATGAGAAACTAAATCGGGACCCCACTGATATGTTTAAGTTGAAATTGGACACCTATTTACAGATGGCAAGGTCGGCTGGGTGGATAAGTGAGAGTTGTCACCAATATATGAAGAATAAATTTCCAAGATGTCCAATTATATACACCTTACCGAAGGTACATAAGAACTCCACTTGTCCACCTGGTCGTCCGATCATCTCTGCACGGGGCTCACTATTTTCTAATGTAGCGTGTTTCCTGGATAGTTTCTTACAACCCCTGTGTGCTGGGATGCGTTCCTACATTGCTGACACACCCTCTCTGTTGGATATATTGGGACGGATGGGCACCCTACCGGAGGATGCCTTATTCATTACTATTGATGTGTGCAGTTTGTACACCATTATTCCAACGGAAGAGGGTGTGTCGGCATGTAGGAGAGCATTAACAACTGGACATAAAGGAAATCCACCAATTGAATTCCTCTGCACTTTACTGGAAATGGTTTTGACCTGCAATTACTTCCGATTCGAGGAGACCTTTTACTTACAAAAGACTGGTACAGCGATGGGCTCTAATGTGGCCCCCTCATATGCCAATCTCTTTATGGATGCTTTTGAATGTCGGTACATTTTTCCTGAATTTGGACAATATTTGTTATTGTATCGGAGATTTATCGATGACATTTTGATTATTTGGCGAGGGGACCACATTGGAGCTCAGGGTTTTGTGACCTACTTAAATGAATTACCCACTCCTGTGAAATTTACTGCAGAATACCATAGGGACACAATAGATTTTTTGGATGTAAGATTGTTCAGAACAGCAAATGGGATTGGCACTACATTGTTTCGCAAAAAGACTGATCGCAATACTGTGTTACATGCTCACAGCTTTCATCCCCCTGCTGTTCTAAAATCGATTCCATATACCCAATTCCTGAGAGTATTCAGGGTTAATTCGGATGGGGCTACAGCAAAAATACAGGCTTTGGAGATGAGAGACCGATTCCTTGAACGGGGATACTCTTGGGACTTCTTAAATGGTGAGATGGAAAGGGCATCCAACAATAGTAATAGTGAAATAGATGTTAAAGGTGGATTATTGAATGAAGGTGACAAAATGGTGTTTGTGACGGATTACACACCAGTGAGTAAACAGATAAATTCAGTGATCAAGAAGCACTGGCCAGTAATACAAATGGACTCAAGTTTACCTTTTATTAAAAGTCCTCCACCTATATGTGCCTATCGACGGGGCCGATCTCTAAAGGATGTACTGATGGTGACAGATTTGAAGAAAGAGAACAGCGGCATGTGGTTAACAAGAGGAAAACCGGGCTGTTTTCGCTGTGGAAACTGTAAGACATGTGGTTGTCTACTAATTGGGGACACATTCCCCCATCCCCATAGTGGGAAGAGGTTACAGATACGACACCGACTAACCTGCATTTCTGATCATGTGATCTACTGTATCGTTTGCCCATGTGGCTTATACTATATAGGCAAATGTGTTACATCCTTTAGATTGCGGATGAACAATCACAGATCGGCAATTCGGTCAGCTTTGGCTACTGGGAAAACCGAAATCCCCCTTGCCAGACATTTTGTGAATAGTGGCCATTCATTGCCATCATTGCGGGCGATGCTGATTGATTGTGTTCCCCCATTGAGAAGGGGTGGAGATAGGGGGAAGATCTTGCTACAAAAGGAAGCCAGATGGATACGAACCCTGGATACTATCTCCCCCAAGGGGTTGAATGAGATGTATTCATTATCCTGTTTTTTATAATGAACTATAGGATGCCCTCCTCACCATTCGGAATAGACCTTGCGCTGAGAGACTGGTAGCCTGATAGCGCTGGCTTGCAACTCTCTGGACTTTTTAGAAATTTCTTAGATGTTTTCAAATTTTTCAACTCTTTCGATTTTTATGATATTGTTATTTATTGCTGATTTGCACTTGATGGATTTAACTTTTATATCACAGAACACTATTTTTGAAGAATTTTAATGTTTTAACTTTTAATGTATATGTCTATTTATATGGCATATGTCACATTAGACTAAGGCACTTATATCTAAATATGCACTTAGCACTTTAAAATTGAGATGATAAATTTTTATTTGCACATATTCACTTTTAATAGTGGTGTGGGATATGCTAACTGATGACACATTCTGGATAGGATGGTATCGATGGGAGTGATTGATTGAAATTGGAGGGTTTGTTATATATGGATGGCGATTTTTGATTATTTGTAATATGAAATGGGTGGTACTGATCCAAATTTATAATGCATGGTTGTCATACCATATTCGATCTAGATATATAGGTTCCTCCTCTTTGGGAATGTGTCTGAGGTAGAGGGTTAAATTGAGATGTATCTACATAGTGGCTGTGTAGGTAATGGTTAAGGGTAATTGGATGATGATGTCACTATTGAAACACTACACTGATTTGTGTGAGAATTTTTAAATGTGTGATACTCACTTGGATACACTATCCTGATGACGACCCATTGAGGGTTGAAACGCGTAGATGTGAGCGGTGAATAAACCTTTTTATACACTGATGAAATCTGCTGTGAGTGCTTTCATACTTGGGCTTATATATATATATATATATATATATATATATATATATATATATATATATATATATATATATATATATATATATATATATATATATATATATATATATATATATATATATATATATATATATATATATATATATATATATATATATATATATATATATATATATATATATATATATATATATATAT
>R=1246/#LINE/reverse complemented
AAGAAAAATAAAAAAAAAAAAAAAAAAGATGAATAGAAAATGAAAATCAATAAAAAAGTAAAGTTGACTTGTAGGTTATCTAACCTATAAAATGTTAACCTCAACGTGAAGCAAGACTTTAATATGGAGCCCCACCTTACGATAGAGAACTGTAACCCACACCCACATTTTTACCTACCTGACCCGCAACTGCCTGATCTGCAAACTGATCCGCGACACGCTGACCACCATAAAGCAGGAAGTGCCGTTGCTGGAAACGGGAAGTGATGTCATCAGAAGTGGGCTAGGCAGAAAAAAAAAAATTTTAAAAAATTTTAAAAGAATAAAA
>R=1247/#DNA/reverse complemented
ATTCACCAAGCTCGGGTGAATGAATAGAGGGAAAAAAACTCGAATTTCGAGTAGTTTTTTGTGCTCCTCGACTATCGAATTGGCGTAAATTCGCCTGAGTAGAATGATTCGAATAGATCGAGCGCAAAAACGCTGCGACTATTCGCCCATTCGATAGTCGAAGTACTGTCTCTTTTAAAAATACTTTGACTGCCTACTTCGCCAATTTAAACCTACCGAATTGCTTTAAAAGCCTATGGGAAAGTCCCATAGGCTTGTTTTCTAAGTTTTTGATCGAATAAAAAGGCATTCGATCGATCATTCGATCGAATGAAAATCCTTCGATCGAATATTCGATCGTGCGACTATTCGCCCGGCGAATATTCGCCCATTCGACTATTCGCCAGCGTGTAAATTCGCCCGAATTCCCTATTCGAATTT
>R=1249/#unclear/forward
TTTGTCTATTTAAAGTGTTGATTTTAAACATTCATGGTCTTGAAAAAGGTCCTAGAAGTGGACCGAAACGTCGGCCTGTTTTTAATTAACTTAAATAAAATTATGGTTTTAAAATAACCTATTTAAATGTTCCCAGTGTGCACTCATTCTCCCTTGGAAAATTTATATATATTTATATATATATAGCACCTGGGTATTTTGCTTTATTCAGTGGTGTGCGGAAACAACAAGTATTTTTTTATATATATATATATATATATATATATATATATATATATATATATATATATATATATATATATATATA
>R=125/#DNA/forward
GGTTATTTACTAAACTCCGAATGCAAAAATCACGAAAAATTTGTGATTTTTTTTTATAAAATCAGACTTTTAAAAAATTAAAAATTTTTTAGAATTTATTAAACCCAGAGGATGGAAAAGTCAGAATCTGAAAATCCGGCATCTCAGACCTGTCGAGGTTGCATATAAGTCAATGGGAGAAGTCCCAATGATTTTTTGATGTGCGCTGGGTTTCGTGCAATACCCCGAAGTTTTCGGGGTAAAATGGTAAAAAATCTGAAAAAATCTGAAAAA
>R=1250/#LTR/forward
TTGGCCACTAGGTGGCAGTGAGTCATAAGTTGAACTGTGAAAGTTGTTGGTACTGAAAAGTGAATAAAGCAAACAGGAACAGGAAATACGGTGGCCATTCTGGCAGTGATAGAGGAAGGGACAGCAGTCTTTGTTAGGGAGAGGTGAGGAGAAAAGGTTGTGCCGCTGTCTACCTGTTATGAAGGAGTCACAGCAATAAACTTCAACTGTTTAAGAGAAAGTCTTCCATACCTTGTGTCTTAAGGTTACA
>R=1251/#DNA/reverse complemented
TACACTTGATAAAGAGCCTTGGTGCTCGAAACATGTCGTGTTAATAAAGGCACTTTTGCAGCAGAACCTCTGCGCTGTTTTGTATCGACACCTATTACTTTTGAACCACTATTACTGGCTTTGGATGGAAGCAAGGTGCTGCGATACTTAAATCAAATCACGGAGGAATAAGTACCAGTTTTTTACAATTTACTAC
>R=1254/#LINE/forward
AGGTCTCCGATGAAGTATGTATATACGAAACGCGTCAGACCATATAAGCATTTTTTTTTTTTTTTAACAATAATTAAAAAAAAATGATTTTTTACTGAAAAATTGAAGCGACCAATCTGTGGCCCTGGAAGTGCGCTCCCACAACTTTGGATTGTATACTGAAGATTGTTTCCTTAGCGACGGACTCGGGGCGGCAGCACCCGGGTCACACCATGGAGAGGGTAAGCTGATCCTTATATATATATATGTATGAAAATAAACAATTGTTGGAAGGAATGTGGGATTGTGTGTGGAGTAAACGCAGGGCTCGGGGCAGGTGCACCCGGGCCAATTACTACCAACGGTGAGCGGATTTTAAACCCCAGAAATTTTTGATGATATAGAGGATCAAGCGGATAGAAATTATTTATACCAATTGTAAATCTAAGAATTGGTGTTGGGATATATATTTTGGACTGCTA
>R=1255/#DNA/reverse complemented
GGAAAATTATCGAAATGCACTCGCACACCCTGGCCTTCAATAGAAGATAATCCCTGGTGCACAGCAATGGAGGAATCGGCGTCCCACCTTGAAATGACGAATCAAAAGAAAATTCACTGGCACACAGGTACTGCTAGCAGGGTAAACCCTTGCTATTTTATTAAATGGTTTGCAGCATGCAACGTTTCGGGGTAACCCCCTTTATCAAGCAT
>R=1256/#Retro/forward
TATATATATATATATATATATATATATATATATATATATATATATATATATATATATATATATATATATATATATAGTGAACAAACAAGCCGCACTCCAAGGACTTCATTTTGAAAAATAAAGGTGAAGTTTTATTTCAACGTTTTGGCTCCTTAACTGGAGCCGTCTTCAGTAGAGTCTCCTGAAGACGGCCCCAGTTAAGGAGCCGAAACGTTGAGAATAAAACTTCACCTTTATTTTTCAAAATGAAGTCCTTGGAGTGCGGCTTGTTTGTTCACTGCATACTAATGTGTTGACCAGCACCCAGGCAGCTGTGGATTGTTAGTAGTGCATCAGTTAAGATATATATATATATATATATATATATATATATATATATATATATATATATATATATATATATATATATATATATATATATATATATATATATATATATATATA
>R=1259/#DNA/forward
TTATTAGTGGTGCTTGCGAAGCAAAGCATCACTACTGTTATCTTGCAAACTTATTTTTATTCTTCTTCCGTATGAAAGTTTGGCGCGTAACTAGTCCCGCACCGTTTGTCCTAGACCCATGAATGAGGTGTCAAATCGTGCGGCTTAATCGGGAATGGGGTGGTATGACTTTTCTAAGGGGTGGGTGGTTAATTGCCCCTTGCGGGGGCAATTAACCACCCCGAAAAGTCCCATAGATTAACATTGAGGCCAACTTTTGACGGATTCTAGCGCAGAGAGGGAATCTTGTAGAAACGTTAAATTTACCACATTTGAAGAGGTTTGCGACCTGTGTCAGATGATACCCCACACGAGGGTATAAGTTTTACCCCCGGGGCAGGAGAGGTCCCCAAATTTGCCCCATTGACTTATAATGGGGAATTTATCGAATAATTAGTTTGTCGCAGACCCATGAATGAGGTGTCAAACCGTTCAGCTTATTCGGGAATGGGGTGTTGTGACTTTTCTGTCCTATTTTGGGGACCCAAAAAAGTGAGCGGAGCCGCAAACAACCAATCAGATTTTCCCTATTGACTTCAATGAGAAAATGTAAACAGCTGTAATTCTCACAGTAATAAAGCCAGAGCTCCCAAACTTGGCACCGTGGGTCACTGGGTGACTGCGGCCAAAATTTACAAAAAGTGGGCGGAGTCTACAACAGCCAATCAAATTTCAGCCATTCAATTAAATAGGAAAATTTTAAACTGCTGCCGCTCTTAGACGGTTAATGGCAGCCTCCTCAAAGTTGGCACAGTTGGTCACTGGGGGACTGGGATTAAAATTAAGAAAAGTGGGTGGAGCCAAAACCAACCAATCAGATTTCTTTGATTGGTTTTAATGGGAAAAATTAAGAAGGCTGCCATTCTCTCAGTATTGATGTCAGGGACCTTGAATATCACAAATGTGGTCGCTGGGGGTTTCCACTTCAAGTTTAGAAAAAGTGGGCGGAGCCACCAACAACCAATCAAATTTCATTCATTGATTTTCAATAGAAAAAAATAGAAATGCTGCCATTTTTACACATTAAATGACAGCATTCCCAAACTTTGGTATGTTAGTCACTGAGTGACTGTGGTTCACAATTAGGAAAAAAAGGGGCGGGGCAACAACAGCCAATCAGATTTCAGCCTTTGACCTTAATGAAAAATGATAAACTGCTGCTATTATCACGGTTTAAATGCTAGGTGTACCAAACTTGGCTCAATTACTCACTGGGTGACTGCGGTCAAAATTTAGGAAAAGTGGGTGGAGCCATAAACAGCCAATCCGTTTTCACCTATTGACTTCAATGTAAAATTTTTGATTACCGCCGTTCTCACAGTTTTAAAACCGGAGGCCCCAAACTTGGCACTGACCATGACTAGGTAACTGGGGTTAAAATTCAGAAAAATGGGCGGAGCTTAAGACAGCCAATCAAATTTTACCTAACGCTATTCAATGGGAATATTTAAATTCCTGTCATTCTTACACTGTTAATGTAAGAGTGCTCAAACTTGGTCCATTTGGTGACTGGGTTGCAAATTTTTAAAAGTGGGCGGAGCCAAAAATAGCCAGTTTGTTTGGATTGATTTCAATGGTAAAATTTGGTTGGCTTTAAATTTCACCGGTTTAATCCGGATTCTACCGACTTTGTGTACTCTCTAGGCACCAGGGGCGACTGGGCAAGACACCCAACATATATGGGGGGCCTGAGTTTTGCCACGGCAAGCACCACTCACATTTTCTTCAGGAAATGTACCTCTCTAGTTTTTATTATTATT
>R=126/#LTR/reverse complemented
CGGCGGGGACGCCCGCCTTGCTGCTCCTTACCTTCTTGGTGCCGGTTTCTTATGGCGCGCGCGGCGCGCATCTCCTGTTTTTATAGGCGCATTGGCGCTGGCGTGATGACGTCAGCGCGCAATGGCGCAAAATTAAAAAGTATTTAAAGGGACTTTGGGGTTTTTTTCATTGCCCGTTTTTAGGTTTTTTTTTGTGAGTTCCTGGGTCCTTTCTTTTTTTTTTCTGTTTTCTGATTCCTGTTTTGACCCCTGCCTGCCTGACTATTCTGACTTCTCTGATCCTGACCCCTGCCTGCTATCTGACTATTCTAACCTCCCTATTCTGACCCTTGCCTGTCTCTCCCTTCTTTTCCTTTTCCTGTTCTGACCCTTGCCTGTCTGACTCTGCTTGAATTCTGCCTGTCCGACCCTGCCTGCTTCTGACTGCCCTTTCTGTCTTCTCCTTGTACTGTGTTCTTCCTTCCAATATCCTTGTGAAACGATCGTGCCCCTTTGCTCGTCCAGAACCCTTAGCTTTGCTCCTCTCTTATTAAGACCTGGCGGCATCCAATTAGCCGAGGGCTCCTCCCGAGGTGAAAGGCGGCTGTTAAAGGCAGAAGCGAGAGCCGAGACCAGGGAGCTTAGCATTGGTTCTGGATTTAGGGTGCCGAACGTGACA
>R=1260/#Retro/forward
TTAGACCAGGGGTGTCCAAACTTTTAACAACGAGGGCCAGATTTGATGAGGTGAAAATGTGTGGGGGCCGACCAGTTTAGCCTGACATTCTTTGACTCGAACCATTAAGTTTATTTTCATGAAGCTGCTGGATCCAGGCAAAATTAAATGTGAAGCTACTATGATATGTTAGTGCCCTACTGCACTGATCTCCTTCTTTCCCCATAGCCAGCAGGCCCGGACTGGCAATCTATGGGTTCTGCAAATACCAGAGGGGCTGCTATATGGTTCCATAGAAAGTTACCAAATAGTGGGCTGGTAGGGGGCTATTTGGGCTGGTAGGGGGATGTTTGGGCCTCTGTATACTTGGAATGGCATGGCCTATTTTGACTCCCAGTCCAGGCCTGATAGCCAGCCCCCACCCACTCTCTGTAATCTTGTAATTTTTTATTCAACTGTTCATTCTCTCTCCGTTACACTCTCACCTTCTGTCACTCCCCCTCCCTCCCAGAAACCAGGCAGAAAAAAAAGCTACACTACTAAAAAACCCACTCTTTCCACTAACTAACCCCCCCCCCCCCTCGATAGATTTACAACTCAAGACTCTGTTACTCACAAGCTCCTCTCCTTCTGCAGCTGCCAGCTCCCCCCTCCCTGCCAGAAACTAAAGGTGGACTCCGACTGTGACTTACTTCCCTGCTGCCGCACATTCATTTCTATGTGATCACTGAGACACGCGAGAGATGAGCAGGATCAAGCTGCAGCAGCATATTCAACTCTCGCATCTCTCAGTGATCACATAGAAATGAATGTGCGGCAGCAGGGAAGTAAGTCAGAGTCAGTCAATACGTCCAGTCTATGTGTGGGAGCGGGGAG
>R=1261/#Retro/reverse complemented
CCTTGAAAAAGGCCCTAATGTGGGCCGAAACGTCGGATCTATGTACTAAATAAAACACTTATTTTGATGAAAATTTTGGTGTGCGGATCCTTATGAGCAAATCTCTATATGAATTTTTGGACCCTGCACCCACAAAGATTAAACTAAGTCCGGTCTTCAGAGTGCGGTCGTTTGACACAGACTATATATATATATATATATATATATATATATATATATATATATATATATATATATATATATATATATATATATATATATATATATATATATATATATATATATATATATATATATATATATAT
>R=1262/#nonLTR/reverse complemented
TAACATGCACCAGAGGAAGGACCAGATGGGTCCGAAACATGTAGTGCGATAATAAAACTACACACTTTCAAAGACTCTCCAGATTTTCTTGTTATTTTATGTTACTGAGGTGGAGATGGCTACTCCATTGGTCTGTGGAAGAGTCTGACTAACTAAATCAATTGGTGGATCACTGAGGAATAATTTCCAGTTTTCATT
>R=1263/#LTR/forward
TGTCAGGAACTCCCTGGTTTTGAACCAGGGACCTGTTGTATTCCAGGCACTGCTCCTCCTGCTTGAGCCACAGGAG
>R=1264/#Retro/reverse complemented
AATATATATATTCGTTGGATGAGTAATAAAATCTAGCTCACCCTGTAACAAAAGTGACCTGGGTGTAAAAACCCCAGGTCCAACACTTGAACGTAGATTACAATATAAAGTCACTAGTGGAAAATGGGAAAAACACTCACCCGACGTCTCAAGTGGTCCGGGTGCATCGCCCCGAACCCGTAGCAAGGGGTGTGTGTACTTTTAAGTATAAAGAAAATGGCAAGCACTCCGGAAGCCACTTGTAGTAGGTAAAATTCAACTTTTATTTCAAATACATTAAAACCATAATATCCTGACGCGTTTCGTATCTAAGCGATACGTAATCATAGGCAT
>R=1265/#Retro/forward
GTGTGTAAGGGCAACTGTGTTTAAGAAGGTCTGACAGACTGTGTGTGTGAGTTATAGAGACTATAATGAACCTGTGTATAGCTGTGTAACTACATTCATTATTGAATCTTATAGGTACAGGTTGGCTGTGGGTTTTGCCTACAACCATTCTCTCAGTGCATTTGCCACAAAGCACATTAACCCCTACAGTTCCTTGCCCTGCTGCTCCATTGAATCCCCCACCTATCCATGGCCTCACTCTATTCACTGTCCTCTTTTACCCTTTCCCTTCTCATTCTGCTGAGTTACCCCCACACTCACCTCTCTGTCTCTAATAACCCTCTGCCTCACTCTATATATCTGTATAGATAGAAATATCTATAATATTATAATATATATTTTTGCACCTCACCCCCTCTCCTGCTCCTGTCCTGTATCCACCTCATTGTTTTTTTTTGGATGACTCTTATTTTTTAACCCTTCTGCCACTCTGGGAACAAAGCAGCTTTCCCCTAGACTGAAATAGAATGTATAAACATAGATTCTATACTAGTGACATTTTGTTGTGCACAACCTCTTCCTGCTGTTGTTACTCTACTTTATGTACAGTAGAACCCCCATTTTACATTTTTCAGGGGACCAGAAAAAATGGTGTAAAGTCAGGGAAATGTATTATGCATTATATAT
>R=1266/#DNA/forward
ACTTCGACACTTCGCCACTTTAAACCTGCCGAATTGCTATGTTAGCCTATGGGGACCTCCTAGAACCTAGAGCCAAAATTTGGCTAAATTTTAAAAAGTATTTTTTTTTTAAATTGTTCGATCGATCGATTAAATCGTTTAAATCGTTCGATTCGAACGATTTCTACGATCGATCGAACGATTTTACTTCGACCGAAAACGGCCAAAAAATTCAAAAAGAAAAGTTCGACTATCGAATTTGGCCAATTCGATGGTCGAATTTCGAAGTTTTTTAACTTCGAAATTCGACCCTTGATAAATCTGCCCCTAAGTGT
>R=1267/#DNA/forward
AGGTGTCTGTGTTACACCCCAAGTGCATAATACAAGGAAAAATGTGAATCAATACAGCTCCAGGCAGTAATTTTAAACTGCAATGTGTTTATTTGAGCAGTGTAGGCACACTACATGTTTCGGGCAGAGCCCTTTATCAAGTGTAA
>R=1269/#DNA/forward
CAGGGGCGTAACTACCGGGGGAGCAGGGGGTGCAAATGGGCCAGGGCCCGCACCCCCGCAGGGCCCCCCCGGAAGATCGTGCGCGCTGCAGCCGGCTGGAGTCGGCTGCAGCGGCAGAGAAAAATCGCGCAGACGAGGGTGGGGGCGGGCCCGTCTGCACGGCCCGCACCAGGGCCCGCCCCCACCAAGTTACGTTACTG
>R=127/#DNA/forward
AGGGGGTTATTTATCAAAATCTGAAAATATCTCATTATTTTCTGAAAACTACTCCGACCAAATCCGCACGGGTTTTTTCCCCTTATTTATCAATACATTTT
>R=1271/#LTR/reverse complemented/ORFs: -1..784:+2
GGCTCCTGACTCTGGCAAATCCTCTTCGGCTCCTGACTCTGGCAAATCCTCTTTGGCTCCTGACTCTGGCAAATCCTCTTCGGCTCCTGACTCTGGCAAATCCTCTTCGGCTCCTGACTCTGGCAACTCCTCTTTGGCTCCTGACCCTGGCAACTCCTCTTTGGCTCCTGACCCCGGCAACTCCTCTTTGGCTCCTGACCCCGGCAACTCCTCTTTGGCTCCTGACCCTGGCAACTCCTCTTCTGATTTGGCTCCTAGTTTATTTGGATTCATTTATTGCCACTGGTTTCAAGTCTATTTAAGAATATTCATTTTTTACTTTGTTTTCCTGTCCATATCCATACAGTTTTCCCATTGGTTTCTCAGTCCCACTTTAAATTATCTGGCTTTGACTGTGGACGATGATATGAATCAGAGACGTTTGAATGCTTGCTTGGACAATCTAGCTACTGCATCATTTCAAGAGTTTTCTAAAAGGAACTTTCTCTTTGAACTCATGTACCCACCTGACCCTGGGATCGCCCTGAAGTCGATCCTTTGGGTGGGGGTAATGTCAGGAACAGCCAGGAATCGAACCCTGGTCCCTGTTGTTGGGAGGTTCTGCATTACCAGGGTGAGCCACTGGAGGATCTCTGTCCTCATGTTAGACACTGCTCTGGACAGACTTGAAATATATTCTTTCTCCCCTGCCTCATTATCCCCATGTGTCTTTCATTCTCAAATAATGACCCTTTATAAGCCTGTCCCTGACCTAAGATCCTGGCTTGATTATCTGAGCTCCTGAGCCCGATCCAGCCCCTTACTTGCGACTCCTGATTCCTGACTCCTGTGTCCTGTGCCTGGTTCCTGTGTCCCGTGTCCTGATTCCTGATTCCTGTTTCCTGCTTCCTCCTGCTTCCTGTTTCCTTGTTCTGCCTGTTTTCACCTTCGGCCTTTTACCTTGACCCTGCTTGCTCGTTGCCTGCTTTTGCCCTTGCCTTCCCTTCGCTTTGCGCTTGCCTGCCGCCTGCCTAGCCCTTCTCCTCCTCTTTATTGGTCTTTGCTTTGCCTTTACCCAGGTTGTATCTTTCAGTTTATACTGTTATTGATATTTCATTCATCTCCATTAAAAACTCCTTTATCATAACATGGCTTTTGCTGTTAAACCTGCAGTAAATGTGTATCACCTGGGTTATCCAGCATATAGGCTCCATTCATCAGCACCCAAACCTGACA
>R=1272/#Retro/reverse complemented
AAAGTGAAACCCAGGACAGTGCATGCTGGCAAAGGGTGCATGACAGGGGCGGGACAAAGCTGCCTGGCAGGGGATTAGCAATGGGTTTAGTGACGTAGTTGGGGGGTGGAGTTGTAAAGGGATGTGTAGCACTAACTGCTAAGGAGGGCATCCATTTTGGAAGAAGAAAAGGAGTCCCACCCTCCCTCCCTTGTATTAACCCTTTGTGCTAGTTGTCACAATTGTGGCCTGGGTTAGTGGGGCACAGGATAAGTTGATGTGGAATGGTGAGTATTGGGCTGACTAACCAAGAGGTGATGAGAGGGAATAGCCCGTTGTCACAGCCGGGCGGCGGGTCCCTGGCAATGGGGAGAGTTAATTAAGTGGAGTTTTTTCCAAGTACCAAGTTGGTTAATGGAACTTGGTTGGTGGTGTTCCTCTCTAAGAGCGGTGGTCTCTGGGAGGGTATGTTGTATTGGTGGTAGCATGCAGTCCTGCGTACCCATCATGCTAGAAGGCACAAGCGGCTGGTGGCTTAACGATTGCATGCACCTAATTGGGTCCATTGCCAGGGGCCTTGCAGAGGATTAAAAAGTTAATGGTATATCACTGTTCATATTTGTATGTTTATAATGTTGTTAATATAACTGTTATTGATATATGTGTTATCTATTGTTAAATAATCTGTTGTGCAATAAAGCTGTGGACAAAAAGACTCCAACAAATAAAATGTATGGTGAGCGAGTTGGTTATTCCTAGGCCAGTTTGGGGGAAAAAGGCAGGTATTTGTCCCTGCCCATGTCATG
>R=1273/#LINE/forward
AGCGAACCCCCAAATACCTCCGGTCCCCCCTAAATACTGCGGCGCCCCCTTCCAAGTCTTCCTTCTCCCCTTGCCACACAGCCGCCCTACAGGGAACTGACCAGGACTCACCTCCCCGGGCGGAGGGGGATCTTGTAGGGCCTGAGCTGTTACAGCAGTGAGAGAGAGAACATGGCCCATAGGAACACCGGCACCGCAGATCCGCCTCAAGTTCCTGCTGGAAGCGCCGCTGCACTACAGAAAGCACAGAATGTGGCAGCTAAAGGATCCAGCAGCAGAGAGCCAGGGAGGAGAAATCAAGCACCGCTCAATGGATGGTCGCCCTTTCGCCGTTTCTGTAGAAGACAGGAAGCAGAGTTTCTGTAAGTTATTTCTTAATAAAGACTTTGCTTTTTTAAAGTATAATTTGTGTAGGTGTTTTTTTTTGTTGTGTACTAACGAATTTTTTAAAAAAATTTTTTGATGTTACTGGTCCTTTAA
>R=1274/#LINE/reverse complemented/ORFs: 114..1103:+3
CACTGGACCCCCTACAGTTCGCATACCGTCAAAATCGCTCAACAGACGATGCAATAGCCACCACCCTCCATCTGGCCCTCTCTCATCTGGACAAAAAAGACACCTACGTTTGAATGCTGTTCATAGACTTCAGTTCAGCATTCAACACTATCATTCCTCAGCATCTGATAGAAAAGCTGAGCCTGCTTGGACTGAACACCTCCCTCTGCAGTTGGGTTCTGGACTTCCTGACCGACAGACCTCAGTCAGTCAGGATTGGAAACATCATCTCCAGAACCACCACACTGAGCACCGGAGCCCCTCAAGGCTGTGTGCTTAGTCCTCTACTGTTCACTCTGCTGACGCATGACTGTGCAGCCACGCACCGCACAAATCACATCATAAAGTTCGCTGATGACACGACCGTGGTGGGTCTCATCAGCAATAATGACGAGTCACCATACAGAGAGGAGGTGCAGCGGTTAACAGACTGGTGCAGAGCCAACAACCTGTCTCTCAATGTAGACAAAACAAAGGAGATGGTTGTTGACTTTAGGAAGACTAGGAGTGACCACCTGCCACTGTACATCGACGGCTCTAATGTGGAGATCGTCAAAAGCACCAAATTCCTTGGTGTCCACCTGGCGGAGAACCTCACCTGGTCCCACAACACCAGCTACTTAGCCAAGAAAGCCCAACAGCGCCTCTACTTCCTGCGCAAGCTGAGGAAATCCCATCTCCCACCATCCATACTCAAAACCTTCTACAGAGGGACTATCGAGAGCATCCTGAGCAGCTGTATCACTGTCTGGGCTGGGAACTGCACTGTCATGGAGCGCAAGACCCTACAGAGGATAGTGAAGACAGCAGAGAAGATCATAGGTGTCTCTCTTCCTTCCATCACGGACATTTACACCACTCGCTGCATCCGTAAAGCCACCAGCATTGTGGCTGATCCAACACACCCCTCACACTCACTGTTCACACTCCTGCCATCTGGAAAAAGGTACCGAAGCATTAGGGCCCTCACTACCAGACTGTGTAACAGTTTCTTCCCCCAAGCCATAAGGCTCCTGAATACTCAGGGACCGGACAGATCTCTCTCACACACACACTCCATCTGACCTTACTATATACCACAACGTTACACAGCCACTGTACGCCATTGTATGAATAAATAGCCATTGGATACAGTTGTTCCCTATGAGCACATCTGCACTTTGTCATGTTCTTTATCATGTTCTTGCTACTGTCATGTCACAATGATACACC
>R=1275/#DNA/reverse complemented
TAGGGATGCACCGAATCCAGGATTCGGTTCGGGATTTGGCCAGGATTCGGCCTTTTTCAGCAGGATTAGGATTCAGCCCAATCCTTCGGCCCAACCGAATCCGAATCCTAATTTGCATATGCAAATTAGGGGCGGGGAGGGAAATTACGTGACTTTTTGTCACAAAACAAGGAAGTAAAAAATGTTTTCCCCTTCCCATTCCTAATTTGCATATGCATATTCGGATTCGGTTCGGTATTCGGCCGAATCTTTCACGAAGGATTCGGGGGTTCAGCCGAATCCAAAA
>R=1276/#LINE/reverse complemented
GTGCTCAGCCACCAGCGTTCCAACTGTAATATAGATATAAAAAAACAATTAAGGCGGCACTCCGGATAAAAATAAAGAGGTTTATTGCAACATGTGATGGACCAACATCGCCTTACGCGTTTCGGGAAAAAATTCCTTAATCATAGGC
>R=1277/#LTR/forward
TGTGAGTCGAAACGCGTTGATACACCATGCACCAATAAATAACTTTTTGATACACGCTGGATGGCGACTGCTGTGAGTGCTTTCATGGACTGCTATAATTTTTTTTGGTTAGCACCCAGCAATTGACTATGTGAATGGTGAGTGCCGATTTACTCTATATATATATATATATATATATATATATATATATATATATATATATATATATATATATATATATATATATATATATATATATATATATATATATATA
>R=1278/#LTR/reverse complemented
GAAAATATCCCGAACATTAGGGTTTTTGCCCAGGTCTTTCTTGCAGTTAAACTCCAGAGATGCTTGACAGACAAGACAAGAAATATGATGTTGATTGAAGCACATTTGTGAGCTATGCATTCCAATTCCTGGCAAAGTCTTGGTTTAGGTGTGAGCCTTGCACCTTGGCAAGTGCGATGTTTGTCTCCAGCGGTCATAAAGGGACCCCAAAGTAAGCAAGGCCACAGTCCCACACTTTGATAAAAAGTGGCATTGCCTTGTAAGTGAGCTGACATCTGTTTGCAAAACTGCCTTGATTTTTGAGCAGAAGTACGCTTCGAAGGGTATGCAAGCACAAAGAAAGGGCATTTCTGCACCATCAAATGCATGCACTAGATGAACTGGCTGTGGTTTAAGCAAAGAAAGCAGGCACTGCTGAGAGTCGAACTCAGGATCTCCTGTTTACAAGACAGGCGCTTTAACCAACTAAGCCACAGCGCCTCATGGGCAACTGTCAACTTGGCAACTTGGCCACTGGGCATCTGCCATTAGATAGAGAACAAAGCATGCTGATGCCCTGCTCTGGAACTTCTTGTTCTCTTGGTCATTCTAGTTGGACACTTTTTTTTGCCCACCATCCCAAGCTAGAAAGCTGCGAGTCAGATAAATTGCAACCAAAAGAAGAAAGGTCAAGTTTCCAAGGTTGCAGTGGAAATGAAGGCAGATGCAAGGCACTGCTGAGATTTGAACTCAGGATCTCCTGTTTACTAGACAGGCGCTTTAACCAACTAAGCCACAGCGCCTCATGGACAACAGACAACTGGGCAGCTTCCATTAGAAAGAGAAAGAAGCACGCTGATGCCCTGCCATGGAACTTATTGTACTGTTGGTCATTCTGGTTGGACACTATTTTTTTGCCCATTATCCCAACATCTGGTGCTTGAAAGCTGTGTGTCAGATAAATTGCAACCAAAAGAACACCTTTCCAAGGCTGCACTGGACATGAAGGCAGATGCTAGGCACTGCTGAGATTTCAAATCAGGTTCTCCAGTTTACTAGACAGGCGATTTAATCAACTAAGCCACAGCACCCAAGAGTAGTAGTTGCAAAGTTCAACTAATGAGAAATGCGAACATAGAGAAAATATCCCGAACATTAGGGTTTTTGCCCAGGTCTTTCTTGCAGTTAAACTCCAGAGATGCTTGACAGACAAGACAAGAAATATGATGTTGATTGAAGCACATTTGTGAGCTATGCATTCCAATTCCTGGCAAAGTCTTGGTTTAGGTGTGAGCCTTGCACCTTGGCAAGTGCGATGTTTGTCTCCAGCGGTCATAAAGGGACCCCAAAGTAAGCAAGGCCACAGTCCCACACTTTGATAAAAAGTGGCATTGCCTTGTAAGTGAGCTGACATCTGTTTGCAAAACTGCCTTGATTTTTGAGCAGAAGTACGCTTCGAAGGGTATGCAAGCACAAAGAAAGGGCATTTCTGCACCATCAAATGCATGCACTAGATGAACTGGCTGTGGTTTAAGCAAAGAAAGCAGGCACTGCTGAGAGTCGAACTCAGGATCTCCTGTTTACAAGACAGGCGCTTTAACCAACTAAGCCACAGCGCCTCATGGGCAACTGTCAACTTGGCAACTTGGCCACTGGGCATCTGCCATTAGATAGAGAACAAAGCATGCTGATGCCCTGCTCTGGAACTTCTTGTTCTCTTGGTCATTCTAGTTGGACACTTTTTTTTGCCCACCATCCCAAGCTAGAAAGCTGCGAGTCAGATAAATTGCAACCAAAAGAAGAAAGGTCAAGTTTCCAAGGTTGCAGTGGAAATGAAGGCAGATGCAAGGCACTGCTGAGATTTGAACTCAGGATCTCCTGTTTACTAGACAGGCGCTTTAACCAACTAAGCCACAGCGCCTCATGGACAACAGACAACTGGGCAGCTTCCATTAGAAAGAGAAAGAAGCACGCTGATGCCCTGCCATGGAACTTATTGTACTGTTGGTCATTCTGGTTGGACACTATTTTTTTGCCCATTATCCCAACATCTGGTGCTTGAAAGCTGTGTGTCAGATAAATTGCAACCAAAAGAACACCTTTCCAAGGCTGCACTGGACATGAAGGCAGATGCTAGGCACTGCTGAGATTTCAAATCAGGTTCTCCAGTTTACTAGACAGGCGATTTAATCAACTAAGCCGCAGCACCCAAGAGTAGTAGTTGCAAAGTTCAACTAATGAGTATCCCGAAAATATCCCGAACATTAGGGTTTTTGCCCAGGTCTTTCTTGCAGTTAAACTCCAGAGATGCTTGACAGACAAGACAAGAAATATGATGTTGATTGAAGCACATTTGTGAGCTATGCATTCCAATTCCTGGCAAAGTCTTGGTTTAGGTGTGAGCCTTGCACCTTGGCAAGTGCGATGTTTGTCTCCAGCGGTCATAAAGGGACCCCAAAGTAAGCAAGGCCACAGTCCCACACTTTGATAAAAAGTGGCATTGCCTTGTAAGTGAGCTGACATCTGTTTGCAAAACTGCCTTGATTTTTGAGCAGAAGTACGCTTCGAAGGGTATGCAAGCACAAAGAAAGGGCATTTCTGCACCATCAAATGCATGCACTAGATGAACTGGCTGTGGTTTAAGCAAAGAAAGCAGGCACTGCTGAGAGTCGAACTCAGGATCTCCTGTTTACAAGACAGGCGCTTTAACCAACTAAGCCACAGCGCCTCATGGGCAACTGTCAACTTGGCAACTTGGCCACTGGGCATCTGCCATTAGATAGAGAACAAAGCATGCTGATGCCCTGCTCTGGAACTTCTTGTTCTCTTGGTCATTCTAGTTGGACACTTTTTTTTGCCCACCATCCCAAGCTAGAAAGCTGCGAGTCAGATAAATTGCAACCAAAAGAAGAAAGGTCAAGTTTCCAAGGTTGCAGTGGAAATGAAGGCAGATGCAAGGCACTGCTGAGATTTGAACTCAGGATCTCCTGTTTACTAGACAGGCGCTTTAACCAACTAAGCCACAGCGCCTCATGGACAACAGACAACTGGGCAGCTTCCATTAGAAAGAGAAAGAAGCACGCTGATGCCCTGCCATGGAACTTATTGTACTGTTGGTCATTCTGGTTGGACACTATTTTTTTGCCCATTATCCCAACATCTGGTGCTTGAAAGCTGTGTGTCAGATAAATTGCAACCAAAAGAACACCTTTCCAAGGCTGCACTGGACATGAAGGCAGATGCTAGGCACTGCTGAGATTTCAAATCAGGTTCTCCAGTTTACTAGACAGGCGATTTAATCAACTAAGCCACAGCACCCAAGAGTAGTAGTTGCAAAGTTCAACTAATTAAAAATGCGAACATAGAGAAAATATCCCGAACATTAGGGTTTTTGCCCAGGTCTTTCTTGCAGTTAAACTCCAGAGATGCTTGACAGACAAGACAAGAAATATGATGTTGATTGAAGCACATTTGTGAGCTATGCATTCCAATTCCTGGCAAAGTCTTGGTTTAGGTGTGAGCCTTGCACCTTGGCAAGTGCGATGTTTGTCTCCAGCGGTCATAAAGGGACCCCAAAGTAAGCAAGGCCACAGTCCCACACTTTGATAAAAAGTGGCATTGCCTTGTAAGTGAGCTGACATCTGTTTGCAAAACTGCCTTGATTTTTGAGCAGAAGTACGCTTCGAAGGGTATGCAAGCACAAAGAAAGGGCATTTCTGCACCATCAAATGCATGCACTAGATGAACTGGCTGTGGTTTAAGCAAAGAAAGCAGGCACTGCTGAGAGTCGAACTCAGGATCTCCTGTTTACAAGACAGGCGCTTTAACCAACTAAGCCACAGCGCCTCATGGGCAACTGTCAACTTGGCAACTTGGCCACTGGGCATCTGCCATTAGATAGAGAACAAAGCATGCTGATGCCCTGCTCTGGAACTTCTTGTTCTCTTGGTCATTCTAGTTGGACACTTTTTTTTGCCCACCATCCCAAGCTAGAAAGCTGCGAGTCAGATAAATTGCAACCAAAAGAAGAAAGGTCAAGTTTCCAAGGTTGCAGTGGAAATGAAGGCAGATGCAAGGCACTGCTGAGATTTGAACTCAGGATCTCCTGTTTACTAGACAGGCGCTTTAACCAACTAAGCCACAGCGCCTCATGGACAACAGACAACTGGGCAGCTTCCATTAGAAAGAGAAAGAAGCACGCTGATGCCCTGCCATGGAACTTATTGTACTGTTGGTCATTCTGGTTGGACACTATTTTTTTGCCCATTATCCCAACATCTGGTGCTTGAAAGCTGTGTGTCAGATAAATTGCAACCAAAAGAACACCTTTCCAAGGCTGCACTGGACATGAAGGCAGATGCTAGGCACTGCTGAGATTTCAAATCAGGTTCTCCAGTTTACTAGACAGGCGATTTAATCAACTAAGCCACAGCACCCAAGAGTAGTAGTTGCAAAGTTCAACTAATGAGAAATGCGAACATAGAGAAAATATCCCGAACATTAGGGTTTTTGCCCAGGTCTTTCTTGCAGTTAAACTCCAGAGATGCTTGACAGACAAGACAAGAAATATGATGTTGATTGAAGCACATTTGTGAGCTATGCATTCCAATTCCTGGCAAAGTCTTGGTTTAGGTGTGAGCCTTGCACCTTGGCAAGTGCGATGTTTGTCTCCAGCGGTCATAAAGGGACCCCAAAGTAAGCAAGGCCACAGTCCCACACTTTGATAAAAAGTGGCATTGCCTTGTAAGTGAGCTGACATCTGTTTGCAAAACTGCCTTGATTTTTGAGCAGAAGTACGCTTCGTAGGATATGCAAGCATAACTAAAGGGCATTTCTGCAACATTAAATACATAAACTAGAATAAAAGAAATTGGTATAAGATGAAAAAAAAGGCACTGCTGAGATTCGAACTCAGGATCTCCTGTTTACTAGACAGGCGCTTTAACCAACTAAGCCA
>R=1279/#DNA/reverse complemented
GAAGGAATAGAGGAAAATAGAGGAAAAATAGTTTGATTTTCGAATGTTTTTTTTGGCTACTTCGACCATCGAATTGGCTACTTCGACCTTCGACTACGACCTTCGAATTCAAATTGAACGATTATAAGTCAATATAATTTTCGAATTCGACTATCCGATAATTGAATTATTGTCTCTTTAAAAAACCCTTCAACCCCCTAGTTCGCCACCTAAAACCTACCGAGGCCAATGTTAGCCTATGGGGAAGGTCCCCATAGGCTTTCCAAGGTTTTTCTGATCGAAGGATAATCCTTCGATCGATGGATTAAAATCCTTCGAATCGTTCGATTCGAAGGATTTAATCGTTCGATCGAACGATTATTCCTTCAATCGTTCGATTTTACGAATTGCACAAAATCCTTCGACTTCGATATTCGAAGT
>R=128/#SINE/forward
TTTTTTTTATTTGTACTTTTTATATTTTGATCTTTTAATAAATTTCATGACATTCGTGGTTTTAGAGAAAGTGAGTTTAGTCGTGGTTTCAAAAACCTCTAAAA
>R=1280/#LTR/forward/ORFs: 0..1403:+3 1864..2919:+1 3828..4400:+3
AGCACACTGGGGTACATAATAAACGTGTTTCAGCTGGAGTACATCCACATGTGGCCCCATTCTCTTCCTCTGAGGATAGTTCCCCCCCCCATAATTCAGATTGTTCTGACTCTGCTGTAGGGGGGTTTTCTCATGGACATCAGCCGGCTCACCACCACGCTGCTCTTTTAGCCACCACTCTCAGCACCCCTCATTCAAGTGCTACCGTAGCTGGGCATGGTTCTGCATCTCGGGGGGCTGACAGGCGTATTCGCCATAGCTCCACTGGTAGATATAGGAACAGAGGTGAACGGCCCCCTAGGGATACCAGGGGTAGACGAGGTTCACGGGTCCAATCCCCAGTACCCTCCTGTTCTTCCGCCTGGGAGTCTCCAAGGTCATACTCCCCCTCCTCTTCCTCAAATGGGAGTTCAGAGGATCGGCAGGGGAGCAAGCGTCGCAGAACACATCGGGGTTCCCACCGGTTTCACAGTTCGTGCCGGGATGACACCACCTCTCTTCAGCGGAGTCATGCTGCTACTACACCCCTGCCTTCAAGATCTGGTGGGTATGACTGTACTGGGGCATGGGTGGGTACTGGTGATCCTAATAGTGAAGTTCTTGTAGCACTTAAACAAATTTTGGGCAAATTAGTTGCCAATACTCCTACTCCACAGACTGAACTCCCATCGGCTGGTACATACAAAGATGTCTATTTTTGTGGGGTTAGCCCGCTGGGCTCTCATTTGTCAGCGGAGACCAGGGAAAAAATTTGGAATAATGAGTACATTGATATTTGGTCCCTGATCTCGCCTGATCAAGTGACGGTTGATAAGGAGAGGCGTTTTGACAAAAGCGAGGACAGGAAGCCTAGAGTCGCTAAAACGTTTGGAAATTGGCTGCAAGCCTTTTCGGTGCTTGCAGGGGTTATCGGTCAAAAACATCCCGAAAAGTGCTCTCAACTTTTTGTTTACCAGGATCTTATTTATGGGGCTTACAAAGTACACGGGGGTTCAGCCTGGTGGAGGTATGAAGAAGAATTCAGGAGGAAACTTGCTCTTCATCCAGATCTGGGTTGGGACATGAAAGCTACAGATGTGTGGATTCGGCTTATGATGGCCCAGCGTCCCCCTCCCTTTCTGGCGGGGGCCGCTGGGCACTCACAGGCCAGCTCTGCGGCCCCCAGACGGCCGGGGGTTTGCTGGTTGTTCAATGAGGGCCATTGCAGATTCTTCGGAACGTGTAAATTTAAGCATGAGTGCTCCATTTGTGGGGGAGCCCACTCGGCCCTCAGGTGCTTTAAAAAGGGCAAGCCCCTGTCAGCACCTCAACTCCCAGGTAGAACAGAGAACCCCAGTGAACGTGCTAGCAATGTCACCTTGGTTAGATCGGTACCCCAAGAAGCGGGAAGCCGCCCTGCTTAGATGTGGTTTTCTTTTTGGGTTTTTCATCCCTTTTCAGTTGAAATTCAAACCATTGTTTTCCACTAACCTCAGGTCAGCGGAAGAGCACCACGGTGTGGTAGCTGACAAGTTAAGAAAGGAAGTGGAGTTAGGCAGGATTGCGGGCCCCTTTGAATCGTTACCTTTTCCCAATTTGAGGGTTTCCCCTTTGGGTGTGGTACCCAAAAAGGAGCCCGGTAAATTTCGTTTAATTCACCACCTATCATACCCTAAAGGCGGATCCGTCAATGATGGCATTAGTAAGGAGGATGCTTCAGTGTCTTATGCCCCTTTTGATCGTGCAATTGCATTGGTTTGTAAGGCAGGTAACGGTGCACTTTTGGCTAAAGCTGACATTGAATCCGCATTTCGGCTCCTGCCGGTCCACAAAGATTGTTTTCATCTTTTAGGTTGTTTCTTTGATGGACAATTTTACTACGACATGTGCCTGCCAATGGGTTGTTCAATCTCCTGTTTCTACTTTGAGGTTTTCAGTTCCTTTATAGAGTGGGTTGTCAGTTGCGAGTCAGGCTCTCATTCTTTAACCCACTACCTAGATGATTTCTTGTTTGTAGGCCCAGCAAACAGCAGTAGTTGTACAGGCCTGCTAGCCACCTTTCGTTTTGTTGCTCAGCAGTTTGGTGTCCCTCTCGCTGAGGAAAAAACAGAAGGTCCTACTGTAGTTTTGACTTTCCTCGGCATTGAGATTGACACCATTCGGATGGAATTCCGTCTTCCCAGCGATAAGATGTCTAAGTTGCTAGCGCTAGTCGAGCTGGTACAAGAGGCCTCCAAAGTTACCCTGAAACAGCTCCAATCATTGTTAGGTCTTCTGGTTTTTGCTTGCAGAATCATGCCCATGGGTAGGGTTTTTTCCCGACGATTGTCCCTGGCTACGAAGGGAGCGAAATCCCCCCACCATTTTATCAGGATCACTCGGCAGTTGAAGGAAGATCTAGAGGTGTGGAAACAATTTTTACAGGTCTTCAATGGTAGGTCTTGCTGGATGAGCCACGAAGTTTGTAATAACGACTTATCCCTGTTTACAGATGCGGCCGGCTCTATAGGTTTTGGGGCCATCCTCGGCAACCAGTGGTGTTTCGGTGCTTGGCCCGAGTACTGGGTTGAAGCTGGCCTTTGCAAGAATTTGACCCTACTTGAGATTTTCCCTATTGTGGTGGCGGTGGAACTCTGGGGCGAATGCATGTCTAATAAAAAAGTTTGTTTTTGGACTGATAATTTGAGTGTTGTATTTGCAATTAACAACTTGACGTCTTCTTCTTTGCCTGTTTTAGCTATGTTGCGCCACCTGGTCCTGCTTTGCTTGACGCACAACATCTGGTTTCGGGCCAAGCATGTACCAGGGGTTTCCAATTCAGCAGCTGATGCTCTCTCTCGTTCACAGTGGCAGAAATTCCGGGATTTAGTCCCGGAGGCAGAGTCCCTCGGACAGGAATGCCCAACTACCTTATGGGAGATAGTGGAGCGCAGCTTATGAACATGGTCCGAACTTCGGTGGCTCCAGCCACTTGGGCGGCGCATGGTAAGGCTTGGGCTGAGTGGTTCTCTTTGTTCCCGGTTAACACCGCTTGGGCACCCGATAACTGTTTTCAGGTTGCTGTGGATTACCTTTTACTGCTTCGGGGGCGTGGCCATTCAGTTGCAGTTGCAAAAAAGCGATTGACGGGTTTGGCATTTTTGTTCAAGCTAATGGGGGTTGAGGATGTTACGAAACGTTTTCCCATATTGCAAGCCATGAAAGGTTGGGCCAGGAATTCTGTTAAGAAGGACTCCAGAAGACCAGTGTCGTTTGCACTACTGTGCAGGCTGTTAGCTATATTGCCCAAAGTGTGTACATCCAGTTATGAGGTAGCTCTTTTCAGAACCGCTTTTGCTTTAGCTTTCTTTGCAGCATTGCGAGTTAGTGAACTGGTCCCGCAAAGCAAGTCAAAAGCGGGAGGCCTGTTATCCGGTGATGTGCTCGGCAATTCCTATTCCATTCTTTTGTGCATCCGGCGCTCTAAGACTGATGTTTTGGGTAAAGGGTGTTGGATCCCATTAACGGCGATTGCGGGCCCTGCCTGTCCATGCGCCCTGGTGTCTCAGTTTTCCACAATTAGATCTCTGGGTGACCGTTTTCTTTCACACCTTGATGGTTCCCCGTTGACCCGCTTTCAGTTTGCGGCCATGTTTAAACGTTGCTTGTGTCAGCTTGGTTTCAATCCTAATGAATTTGGAACTCACTCGTTCCGCATAGGTGCGGCAACGGAAGCGAGTCTTTGTGGCCTCAAGGATGAACACATTAAAAAGATTGGTCGCTGGAAATCAGCGTGTTTTACAACTTACGTACGGCCTGATTTACTGACGCTTTAATTTCTTCCAGGGCATCTGCGTGCGACGGTTTGGATGGTTGGCCATTCCTATATTCGGCGGGCTGAACAGAGAGCGTCATTTCGTCCAGGAGGAGACACTTTGGGTTTTACAGGGGTTCAATTTCAATGGCGTGGTATTGGAGGTTTACGGTGGTTGCAGGTCTTACCAGAAGTGGTGGCAATCAGCAGGGTTACTCCCCCCCCAGTCATATTGGTCATTCACGCAGGCGGCAATGATCTCGGCCGTGTACGGGTAGCGGAGCTGTTGTCCCTCATCAGGTCCGATATGGGCAGGTTTAAAGCTTTTTTCTCGGATATGGTATTAGTTTGGTCGGAAATCGTTCCCCGGCTCTGCTGGAGGGGGGCGAGAGACCCGGGTGCGATTGAGAGAGCCCGGCGCCTTCTTAATTCCCGGATTTCCCGTTTTGTTCGCGACAGGGGGGGTATTGTAGTTCGGCATAGGCAGTTAGAAGGTATTGATCAGGGCCTCATGTTGCGTGATGGCGTCCATTTAAATGATATCGGCCTTGACATTTTTCTTTCTGGTTTACAGGATGGTATTGGAGATGCTTTTATGCGTTTGGATGGGGGTCGGATTTCCGTTTAGGTTTACTGTTACTCTTCCAGGGGGGGGTAAAAGTGTCCTTGCCATTGGTTATACTGTCTGTAGTTGGAATGACCTACATGCCCACCGCGGCTGCGGTGGCTGGCATTTGGAAATTAATGGTTGGTAATTTAATGGCAAGTTTTTTCTGTTTACGTTATGAATAATAATCTGTTTAAATAAAAGCTGTGGCCGACCCTCACCCACAAAAAGGAAGTTTTGTCTCAGTGTGTTTTTTTTATGTTATGGGTATATATAACTAAACTGTTAGGTTGTCACACAATAAGCACATACCTCCTCACAGTCT
>R=1281/#Retro/reverse complemented
CCCCCCCCCCCCCAGCCTACCTCCCCCCCCGGGGAAATGCCCCTAACTTTTTACTTACCCCTCGGTGCAGATTCAGGCATCGCAGTTCACGGCAGCCATCTTCCGGGTCTTCGGTAATCTGAGACTGAGACCGGCGAAGCGGCGCATGCGCAGTTGGAGCAATTTCCCGGTTTGCGACAACTGCGCATGCGCCGAAATGGACGGAAATTGCCGAAGCGCCGGAAGAAGACACGAAGACCCGGAAGATGGCTGCCGTGAACTCCGATCCCTGAATCTGCACCGAGGGGTAAGTAAAAAGTTAGGGGCATTTCCCCGGGGGGGGGGCTAGGCTGGGGGGGGGGGGG
>R=1282/#LTR/forward
TTCCCATCTCAGCAAACCCATTCTGTATGGACCTTACTTTGTGCATGGGGGCATTATTGTGCTGAAACAGGAAAGGGCCTTCCCCAAACTGTTGCCACAAAGTAGGAAGCA
>R=1283/#Retro/forward
ATTATTTAATTAAAATGGAGTCTATGGGAGATGGCCTTCCCATAATTCAGAGCTTTCTGGATAATGGGTTTCCAGATAATGGATCCCATACCTGTA
>R=1284/#DNA/forward
CCCGCACAGGAAATTTTCGGGAAAATGTATTGATAAATAAGGGGAAAAAACCCGTGCGGATTTGGTTGGAGTATTTTTCAGAAAATAATGAGATATTTTCAGATTTTGATAAATAACCCCCTTAATGT
>R=1285/#DNA/forward
TTAAAGGGCACCTGTTGGGTAAAAATGTTATCCCCAACCAAAGGTGCGGGCTAATAGAGCCCGCATTCCTGTTGTGGGGAATAATATTTTTTTTTTTTAAAAAAAATGCCCCCCGCCAGCGCTACGCTACCCGCACCGGGAGGGAGCTCCCGGTGCGAGCAGCCATGTCCGGTCACTCGCATGCGCATAATGAAAA
>R=1286/#DNA/forward
CAGAGCCGGGCCAAGGTAGTTTGGCACCCTAGGCAAGGACTTCCATCCACCCCCCCCCCCCCGTTCTGTAGGACCATTTACCACCTAATCACTTACAATTTTTTTTAATAAAGAAACCTTACAACACATTAATGAATTAAACTTTTCATTTATATAAATATGTAATGTT
>R=1287/#DNA/forward
TGGTCAGATGAGACCAAAATGTAACTCTTTGGATGTCATTGCACACACCATGTTTGGAGGAGAAATGGCACTGCACATCACCCCAAAAACACCATACCAACAGTGAAGTTTGGAGGTGGGAACATCATGGTGTGGGGCTGTTTTTCAGCATATGGTACTGGCAGACTTCATATAATTGAAGGAAGGATGAATGGAGAAATGTACCGGGACATTCTTGATAAGAATCTGCTGCCATCTACCAGGATGCTGAAGATGAAACGAGGGTGGACATTTCAGCAAGACAATGATCCCAAACACACAGCCAAGGAAACTCTCAATTGGTTTCAGAGAAAGAAAATAAAGCTGCTAGAATGGCCCAGTCAATCACCCAACTTGAATCCAATTGAAAATCTATGGAAAGAACTGAAGATCAGAGTTCATAGAAGAGGCCCCCGGAACCTTCAAGATTTGAAGACAGTTTGTGTGGAAGAATGGGCCAAAATCACACCTGAGCAATGCATGTGACTAGTTTCTCCATACAGGAGGCATCTTGAAGCTGTCATTACCAACAAAGGCTTTTCTACTAAGTATTAAATAAATTTCAGTAAGTGTGTTCAATACTTATTCCATGTGTCATTCCACTTTATTACACATAACTTAATTTATGGACTTTTTTGTTTTGATTTCTTTGTATGTGTGGATTA
>R=1288/#DNA/forward/ORFs: 714..1469:+3
ACACTTAGGGGCAGATTCACTAAGCCTCGACTGTTTTTTTACTTCGAATTCGACCTTCGATTCGAACGGTCGAGCAATCCTCCGATCAGGTGAATAGTCAAATTCGATAATCGAAGTGGACAAGTACGATTATCGAAGGATGTATTAGTTCGCCTATTCGACTATTCGACTCGACTCGAAGGATACCTTATTTATCAAATCTTCACCCGAAGTTTTATTTGTACCCCATCTTTGACCTACCGAAGTTGATTTTGGACTTCGACATTCGAAGATGATCGAATAGTCGAGGAAAAATAATCGAATGGTCGAGGTAAAAAATCGTTCGACTATTCGATTTTCTTCTATTTTCTTTGCTGCTGCTCTCCACTGTTGTGGGTGTATAGTGACACCTAGGGATCACTTTATAAACTGTTTTTTTAGTTCTGGCTGCACTAGAGGTTTGGTGAATTACATTAAAATAAATACTGACACCAGAAACATGTTTGTTTTTGCATCTATCAGAATATAACCTAAGATTTTCAAGTATCAATGGCTTAAAACATTATTTTTTAGTTCTATTTTTTTTCAACATCACTTCAAATATTAATTGGCCCTATCTATCCTTACGCTTCACTAAATGGTTAAATGTTTAAAAGCTGCATGGAATGCTGGGAAACACTGGCTTACTTATAAAAACCCCCACCTGATGCCATTTGACTTTGAAATTTTGCAAAATGGACATTTTGGCAGCCGCCATTTTTGAGGCCCAAGAGCAGGCTGAGGAGCAGGAACACCTTGTCCCTGCTAGGATCAGGCAGCCTCGTCACTTCAGGAGACCTGTACTTTGTTTGGACGAGCTGTCTGATGATGAGGTTGTGAGGATGTTCCGCCTGAGTCGTGCCGCCATAGTGCAGGTTTATGGTCTCATCAGTGAGGCCATTGAACCTGTGACGGCACGGTCTCAGGCAGTGCCTGGGATGTGCAAGCTGCTTGCAGTTTTGCATTTCCTGGGCACTGGCAGTTTCCAGCAGGTTTCTTCACGCCTCATTGGCATGAGCCAGCCCACCTTTAGCAGGATACTAGCACAAGTGCTCAGGGCACTACTGCAGCACTCGCGAAGGCTCATTTCCTTCCCCTCAACTCAGGCAGAGTGGATAAGATTGAAACAGGATTTTTTCCTAATTGGCCAATTTCCAAATTGCCTAGGAGCCATTGATTGCACTCATGTTGCGCTCACACCACCTCGCCATCACCAGGAGCGCTACCGAAATCGTAAGCGCTCCCATTCCATCAATGTGCAGGTGGTGTGTGATTCCAACATGCGCATCATGAGTGTGAGATCTGGCTTTCCTGGAAGTGTCCATGATGCCACTATCCTGCGTCAGTCAGCTCTCCATGGCCTCTTTACCCGAGGAGAAATGCCGGACGGCTGGCTTGTGGGTAAGTTATATTTTCAATTTCATACAAAGACACTTCAAATATTATTTTAAAGGTGATATGTATGTATTTTCAAGAAATGTTGCCCTATTTGCAGTCTGGCTACAATAGATGCACTATGCATCTTGGGACCTGTAGTTTAGTTCAATCAGCTCACTTTGTTAGGGCTTTTAATTCTTGCCACCTGATTCAGTTTACAGGTGAGATGTGTTAAGGGGATGATTTCTTAATGGATCTGCACACACACAATTTTTGACATTTGGGGGGGGGGAAATTCCCTCTTTTATTGTGCCACCAATGTTGTTTGGCTAACAGGAGGGGTAAAGTAAGTAACCCAACAGCAAAGAATTTGTGTGTAGATCTGTTTGTAAAGATTTTACTACTACACAATGGACATAACTACACCATTGGAATAGTCAACACAACAGACAACTGGAATCAATTACTATAATATATTTTGGTTTACATTTTTAGGAGACGCAGGATATGGACTTCTGCCTTGGTTGATGACCCCTGTGAGGTTTGCCCAAACACCTGCCCAACGTAGGTACAATCGTGCCCATCGGAAGACACGTAATATCATTGAGCGCCTCTTTGGGGTGCTCAAATCTCGCTTCCGATGCCTCTCAGTCACTGGGGGAGCTCTGCTTTATTCCCCCCAGAAGGTTTCACAAATCATCACTGTCTGTGCCATGCTGCATAATGTGGCAAGGGAGCATGGATTACCTGCAGACATTGATGATGACCTGGAACCTGAGATTGAGGGGTATGTTGCCAGACAGAGGGACAACCAACCAGAGGGAAGAAGAGTGCGTGAAAGGCTCATCCGTGCCCACTTTTAGTTGTAAGTTGAACAAACCACACAAAAATAGTTAATTTGTACTAGTTAAGACTTCTCAAGGGCCAAATAGTGGTACATATTTTTTTGGGCCCTATTCCTAAGTGCTTTTTTTGTGATTGTTTGCAATCTTGTCAGTTACCTTTCAAACCATGTTTTTCCAATGTAAATCTGGTCATTTGCTTAACCTTTAGCCCTCTTTCACACGAGCATTTGAAGCTGCGCTCCCCTGCGTTCTGTTTTTGTGTTTAGCCCCAGCGGAGCACAGGAGTAGACGCATTCAGTTGTTTGAAATGGGACTGTACTCCACAAACACAAGAAAAATTTGGCATGTTGCGTCTCAATCTGTACAGCCCCATTGAAAACAACTGCATGCGTCTACTCCTGCGCTCCCCTGTAATGAGGTTTAGTAATGTCATGATCTAGATCAACTCAATAATGTCTGAAACCCATTAATTCCTAGGTCAGTTGTTTGGCCTTAATATGTTTGCCTTGTCATGAGTGTTATATGTCAGGTCTTTATAACCAATCTCGATTATTAGGCCTTATATGATTGTTGTGAAATGAAATTGTTTGGAATGGATATCTGGAAAGTAAACAATTTTTTATACTTTTCTTCCAAATGAACAGCCTGCTGATGGTGATGTGCTGGCGTGCCCCTAGCAGTGAATGCTTTCCTGTAACATCTTATGCTGTAAGCAGAAAAATGATGAGATGATAAACAAATTTCCATGTGTATACACATATTCAAGAGAAAGCATTATCTGTACTTGTCATTTCAGCTTTCTGGCCTCCTACTGTGTTATGGTTGTGGTTCATGTGTGTCGTACTCTACTTTATTATCTTGGTACTTGCCCACAGAGGATACAGACATGGACACTGACTGATTGGCCACGCCTCAAACTCCGTTATTCAGGTATTTAGGAATTACTCAGGGAATTTAAAAATATATTGCTAACAACTTACCATATTATTGATGTGACTTTGCAGCCTCTCCATGTGCAAACTTTTCCTGACCCACTAAATTGGACTCAACACAACCGACAGATGTGATGAACTGAAAGCTGTTTGGCTCATTTGAACCTGGGTGGAGTCACCTTTCAATAACATATCAGTAAGTGGCAGTGTTTGTTTAGCAATGACAGGCTTTTGTGTGGCTACTTAAATTTGTTTGGATTTGTGTTAATGCATTTTTCTTGTTTGATCCACAGGTATGGCTTCTTCTGTTTTCTTGTTTGAAATGACATTACCCATGTTACTATTTTGGACTAGCACCTTGTCAAAAAAGAAAAACAAACACACCCAGTAATGTTTTAGTGGCTTTACTGACACAATCTTTGTCAAAATCCAAAACCGTTGAACAACAATAAAAAGACAATATATATCAGTAGAAAGTTTGTTTCTTTGTTTTTGGAACATACAATAGTTATTTGAAAACCTTAAAATATGTACCTTAGCTGGAAGGCACAGGAGGAATTTGTTCTCAACATATATTTCAAAATATAGCAGCCCCTATAGACCACTAAAGGGCAAAAGCTTTACAAAGGTTTTACAAAGCATTTGTTGCATAACATTGCTAATGCACCCCAGGATTCATCATGGCCAACTTAACATTAAACAGTATCCAAAAATTTGGCCCTGATAAGCTTGTGTCCAAAACAATAATATAACAATCAATATGATGTACAAATGACACTTGTCAATATATGACAATTTGGCCAGTTGAAAAGCATCAACAATATGAGATTAGTGCTGGCCAGGTAGAGTGTTGGACACCCAACAATGCTTGATAGTGCAAAGTAACAACCA
>R=1289/#LTR/reverse complemented
TGTGCCGCTATATTGTGGAGCAGTCCGGGCATAGTGTTCCAGTCTGGCGGCTGCATCTGAGCATGCTCTCTGGGTCTTGTTGCCACCCATAGTGTGTAGTGGTGTCGGGGTATTTGGGATTTGGCCAAATCCCAGAATCCTTCATTAAAGATTCGGCTGAATACCATATTGAATCGGAATCTTAATTTGCATATGAACAGTGACAGGAATGTAAAAAGTGGAAAAAACATTTTTACTTCCTTGTTTTGTGACAAATAGTTACGTGATTTCCCTTCCCACCCCTAATTTGAATATGCAAATCCTAGATTCAGTGCATAAAGCTTAGTACAAAGGAATACCTATAATTTTTAAAAATGACTGCTTTTTTCTCTAATAATAAAACAGTGTCTTGTACTTGATGGTAACTAAGTTAAAGTTTATATGTTTTTAGCAGAATTAAGAGATGGAGATCAAAATCCCTTCTAGGGCTGGACAAGATTATACAGAAAATAGAATTTATGCAAATCTCTCTCAAAATGTTTTCCCTGCTGGTAATAAAAAGTTCCTTAAGTTACCTGAAGTTGCATTTTGGGAACAAAGTGCCGAGTATGTTTTCCGACTGGCGATTTACTTTATTGCCGGTGGCAGAACAACCCGGATGCACCCAAAGAAGGAGAGAGCAATGGAGGGGAGGAGAATGCGGCGAAGGGTGGGAAGAGAAAGCAACGGAGGGGAGGGTGACGAGGGAGGGGAGAGCAAAGGGGAGTAAGGGGTGCGAACCTGGCTAGGGGAAGGCAGAAGACATTTTTAAAGGTAGCTCCCAGCGCCCCCCTTTCATTGCGCCCTAGGCACCTGCCTCTTCTGCCTACTCCTAGTTCTGGCCCTGGCCAGTGGAAAAACATTTCAGGGATATGTTTCACCCATGGTAGCACAAATTGAAACGTGGGCATCATATCTCCCAGTGTGCCATTAGTCTTTAAAGGCATTCACAAGTTATTGCATTGTAATTACCAACTTCTGCTCCTAGATGGCAGTGTAGAGTTGGGTTGGATCTATGTTACCTGTATATATAGTGTTTGGCCACTAGAGGGAGTGAGAGTAGTGAAACACATAGAAAGGGGTGGAGTTTAGAAGAGAATTGGAGACAAGCCACAGGGACAGATGTGCATCACAGGATGAACATCTACTGAAGAAGCCACCTTGCAGGAGAACCACAACCAGGACCCAAGTGAGTAGGAAGTGTGAGGCTCAGTTAGCATAGGTTTAGTTTTCTTATAGTGCACTGTAGCAGTGTTATGAGTCAGGTCAGGACAGTGAGCCAGAGGTTTTTGTGTGGGCTAAAGGGTTATGGGCTCATATTGGTGGTTGTGTGTATTTTGCAAAAAAAGTCTATGATTCTGTGGGGTGAACCTACAGTTAGTGGGAGTTTTGGACTTGGAACCTAAAGTATGTTGGTTTCTAAAGTGACCTTCAATTTGATCTTTTTCCCCTTCATTTTTTTAGTCTATATCTTGTTACAGAAATGGAATTGTACAAAAATTACGGCAGATTTGAAAGGTGTATGTTGTCAAAAAAAAACCATAATATAGGTTTTTTAATGGATTTTTTTACATACATTTGTCTTTATCAGGAATATACAAATAAGAAGCCGAAGAAAAGAGAAGGATATAGCAGAAGGGATAGAAGAGAGATCAGAAGACAGAGGAAGACGTTTGCCTGGGACACTCTCATGGTAAGTATTATGGCTTTGGTCGGTACAGAACATGTTTGTATTTAGTCCAGCATTGCTGTGGGAGATATTGGGGGGTTGATATTGTGGGTTATTTTTAGCATAGAACCCATTTTTTAGGTTTTTAGTGTGATGTGGTTGGTGTGAAATTCTACAGAAGGTTGTTTTCATGTTGTATATATTGTAGTAGTTCTAGTATCACTTGCTTAAATTTTGTTTTACAGGTATGGGATCTGTTATCTAGAAAGCTGTGAATGTCAAGACTGCTTTCTCTCATAGACTCCATTTTATTCAAATTATCCAATATGTTCTCTGTAATAATTAATCAGTACCTTGTACTTGATCCAAACTAAGTGATAATGAATCCTTATTTGAAGCAAAATCAGCCTATTGGGTTTATTTATTGTTTAAATGAATTTCTAGTAGACTAAAGGTATGAAGATCCAAATTACGGAAAGATTAGTTAACAGAAAACACTGAGCATTCTGGATAACAGGTCCCATACCTGTACTGAAGATTTTTACCAGTTGGGGAGCTAGGATTGCCTGGATGCTAATCTGGATAAATAGAATATTGATTTTTTGTTCTTTAAGAAAGCAATTTGGAATTTGGCCCAATAAAGCAATTACTTTTGAGACCTCATTTTGTGTGATTATTTGCAGAGGGTTGGGAGTATTATTTTTGGAGCGGCTGGGAGGATTATCTTCAGATCGGTTTGGTGGATTATCTTCAGAGCGGCTGGGAGGATTATCTTCAGA
>R=129/#DNA/forward
TACAGGTATGGGATCTATTATCTGGAAACCCATTATCCAGAAAGCTCCGAATTACAGGAAGGCCATCTCCCATAGACTCCATTTTAATCAAATAATT
>R=1290/#LTR/reverse complemented
TCAGTACATTATTTACCAGTCTCTCTGTCTGTACTTGACTGAGAGAATGTGCAGACCTGACAGCCTTACTTTTCTCACAAGGAGCTTCCAGAGTAACAGTTGGTGTGAGGATGCTATTCAGCATGGAGGAGGGTGGGACTTTGCTAGTTGCTAAGTGACATCATAGCTAGTGAGAAGCCACTCCCATTCAGCAGTAGCTTGAACTGTCTCTCAGAGAAAGCACCCTCATTGCATGTAGTAATATGTCATTTTACTAAAAAAGTAAGCATTTCTGCTAAAGAAATATATTTGAAAATTTTATTATTTTCACCTCAACTATCCATTAAGAGAATTTTATTTTCGCGATAGATCCCCTTTAA
>R=1291/#LINE/forward
GGGAGCACCAACCATCAATCACAGTATATGGTGTGCAGGGTCAAATAATAATTATATACAAAAAAGAAAAGAAAAAGAAAGAACGGACTCTCACAGCTGCACCTTCCCATATATAACATCCGAAGTATTTAGAAGTATTAAAATTAAAACATAACTTTTAATATATAATTTAAAAA
>R=1292/#DNA/forward
GTTTTACCATATACATTCAGTTTGGTTGTAATATTAAACAGTGCCTACACCAAAAATGTATAACATGTACATTCATATTTGGTTATTAAAACCAGCTCTCGAACCACTAAAATGTTTCCACATATACATTCAGTTTGGTTATAATATTAAGCAGTGACAGGCCCAGAAATGTATAACATATGCATTTGTATTTGGTTATTAAAGCCAGCTCTAGAACCACTGAAAGTTTCCACATATACAGTCAGTTTGGTTACTACATTATGCAGTGACAGACCCAGAAATGTATAACATATGCATTTATATTTGGTTATTCAAGCCAGCTCTAGAATCACTGAAATGTTTCCACATATACAGTCAGTTTGGTTACTGCCTTATGCAGTGACCGGCCCATAAATGTATAACATATGCATTTGTATTTGGTTATTAAAGTCAGTTCTAAAATCACTGAAATGTTTCCACATATACAGTCAGTTTGATTACTAGAAAATGCAGTGATAGACCCATAAATGTAGAACATATGCCTTTGTATTTGATTATTCAAGCCAGCTCTAGAATCACTGAAATGTTTCCACATATACAGTCAGTTTGGTTACTGCCTTATGCAGTGATAGGCCCATAAATGTATAACATACACATTTTGTTTCCACATATACAGACAGTTTGGTTACTGCCTTATGCAGCGACAGGCCCATAAATGTATAACATATGCATTTGTATTTGGTTATTAAAGCCAGCTCTAGAATCACTGAAACAAACAGTCAGTTTGGTTGCAATATTCAGTAGTGCCAGGACTAGGAATTCCTACATAATGCAGACAGAGCACTCGGCCCAAGAGTAAAGAGGCCCCTTTCTCTGGCTGCCCATCCCAGCTAGCCAGTATCCACATGCTCACACATATACACACGCATATACACACATATATAAACACATATATATACTGGCTAAACAGTTTACTTCCTTCCATACAGCAATGTCTAAGCTTCTAAGCTAGCTAAATCAGAAGCAGAGTAGAAGAAGTACATGTTAATTTAGTTCACAAACCTATACTATAAAGGAAAGAGTCGTAACACAGAACCTTACCTGATGTTTCAGATAATCAATCTGAGCTGCTAAGGGAGGGGCTGGGAGGGGATCTACCTGTTCATTAACTGAACCTGAACACTGACCTCCAGAGTAATTACCCAATTACCTGCAGCTGCTGTTAACCGAACCTGCAGATCAACATAGTATTCTCAGCGCTCAAATAAGAAGGCTAACATTGTATTTGCAACATTCACATCACATATAGACAAGTCTTGCCTTAATGCTGCTTTCAGACCCTGCAGATCATCATTGCATAGAACTGCTCTCAGCTGCTCTCAGCACGTAGAAACAGTTTTGCATTATCACTGCATTGCATTATCATTGCTCATAGAACGTATATATCAGCCTTGCAGCTGCACAGTTCTTCCAATGGCCAACATGGCTCATACTTTTTTAAGAGTTAGGAGACTCTGGAACAAGGTGGCATTCTCAGCTTAAATTTAGCTTTAACTGCCAGTAGATTTAAGACCTCAGGGTTTTCTTTTATTTAACCCTGGAAGCTGCCAATTACCTCAACCTTGGGAAAGTCTTTTGAGGGAGGCAGCTGGCTCTGACACCTAAATTCCTCCAGAAGAAAAAAATAATACCCCCATGTGGGGGAAAAAAGAGAAGGAGGCCATAAGGTTCAGGCCGCTAACTAAATATTTGTTATCAGAATAACGTACCTAACTGCCACCTCCCTCTCCCATCCGTAAAAATCATAAAGGGTGTATGAGCCATATACCCCAATGCCGCTGGACGCTTTTTAGACATGCCCAGGTAGGCATACGGATGGGGGGACATAGCACTTGCCACAGACCTGGATGTAATCAGGCTGGAGGGCACATGGATCAAGGAAAGCAATGATATTAGCCACAGTAAAAACTGTGCCTACCTGATCCAGATGTTTAAACACTGAAGATTCCACCTGAGGTAATGTGCTTAGGGGTAAAAGATCACCAGGACCAACCCGAGTCCCTAGGACGCTAACAGCAGCCCTACTGCTTCCCCAAGGTTAAAAAGAAAACTTGCTTCTAACAGGAGCAAAAAAAAAAAAAAAAAAAAAAGAAAAAAAAAACACCGGACTGGGGGGTGGGGTTGGGCTTTTAAAGCTTTGGGGAGGGTCCTTCTGATGGGAGCACTGGGGCGGGGCTATCCCGGTAAGTATGACATGGAGTGTCCAGGAAA
>R=1293/#DNA/forward
TTTTTTTAATAATAAATAAGGTCAAATCGTGGATTCTAGTTTGGTTGGACTTTTTT
>R=1295/#DNA/forward
CAGTGTCGGACTGGGGCACCTGGGGCCCACCAGAGAACCTGATCTGAAGGGCCCCCCCATTTACTCACGAAAGCCCACAAGGGAAAATAAAGGAAATGCATACCAAAGTGAACATTTTTTTTTATATATTATAAAATAACATTAAATTGCCATTAATATTAAA
>R=1296/#LINE/forward
CATACCTCCCAACTGTCCCGTTTTGAGCGGGACAGTCCCGCTTTTGACAGCTCAACCCGCTGTCACGGATTTGTACTGATAAGTCCCGAGTTTCTCTTTGATCTGCTGCACTGAACAGCCAGAAACAGATACAAAGTTTCTAACTTAATTGGGTCTTGGCAGACAGCCCAGAATAGATACTTAACATACTTTTGTAACAGTTTTAGATAAGAAGAACACTGACTCACAGCTTAAAGGGCAATTCACCTTCATTTGCAAAACTGTAATAACATATAAAAACCACAGAAATGTGTTCAAACTTTCATAACCTGCCAAATTATGTAAAATGAACATGGTAATTAGGGGGTGTGGCCACAAAATTGGCCATGGCCAAAA
>R=13/#LINE/forward/ORFs: 150..1136:+3 1355..4162:+2
GTTAAGTGGGGGATCTGTAAGTGGAGTTAAAAACACTGGAGAACTAAAGGAAAGGAGGTCCAATCTAGGTCAAAAGTTTGTTCTAAACCCTCATTTTTTTTCTATATATTTATTTATATTTTTTCCTGTTTTGATCTGTAACTGGGATAATGAGTGCTAGCAAGATTGAAGGTCTGACTCAGTGCACAGTCTGCCATATGTATGCAGATTTGGAACAAGAGATCCAAAATGCTTACCTCTGTGGTGGATGTGAGCAAATTGCCACTTTGGAGGCTCAAGTTAGAGCACTAGAGCAACAAATTGCAACACTGCGGTCGATTGACAATCTTGAAAGGAGTCTTTTGCTCACTGAGCAGGACCTAGCGGGGTCAGATAGTTTGGGGGGAACAGAACAGCAGCAGGATGTTGAGGCAGCTAGCTGGGTGACAGTTAGAAAATCTAAGGTGGGCAAAAGGAAAATGGAGGCTGATCCGGAGATTATACATCGCAACAAATTTGCCAGATTGTGTGAAGATGATGGGAGTATGAACTCTGGATTGGCAATTCTAGATGGGGCTGATCTCTCTAACAGCCGGGAGACCAGTTTCTCTAGTAGTGGTGGGGGGGAGAGTAGAGTCAGGCCTAAGCAGATTGTGGTTGTAGGGGACTCAATTATTAGGAAAGTGGATAGGGTAATTTGTCGTCCGGATCGCTACAACCGAACAGTTTGCTGTCTACCTGGTGCCAGGGTTCGGCATGTGGTTGATCGGATAGACAAATTATTGGGTGGGGCTGGGCACGACCCAGCTGTCTTAGTGCATATCGGTACTAATGACAAAATAAATGGTAGATGGAAGACCTTAAAGAATGATTTCAGGGATCTAGGCTCTAAGATCAAGGAAAGGTCTTCCAATGTAATCTTTTCTGAAATTTTGCCTGTGCCACGTGCAAGTTTAGGAAAACAGCGGGAGATTAGGGAGCTTAATGCGTGGCTCAAGTCTTGGTGCAGGAAGGAAGGGTTTGGGTTCCTAGAGCACTGGGCTGACTTTTCGTTGGGGTACAACCTATACAGCCGTGACGGTTTGCACCTCAATGGAAGGGGGTCCGCGGTGCTAGGGGAAAGAATGGCTAAGAGGTTGGAGGAGTGTTTAAACTAGGCAAGAGGGGGGTGGGTGAGATAAAGGATTATGGGGAAGCTAGTGTAGACGGGGTAGTGGGGTTAGTAAGGGGTCATGGGGGAGGAGTGAGGGGGGCATACAGTTTACCAGCTAAGGAGGTCCCTCTGTTACAAGGAAAACAGAATAATACTAACTTAACGTATAATTCTTCACTAAGTAATGCACATTTCAAAAGTAAAAGTAGTAACCTCCGCTGTATGCTGGCAAATGCACGGAGTTTGTCAGGTAAAATGGGAGACCTAGAATTAATTGCATGCTCTAAAAATTATGATATAATTGGTATCACTGAGACCTGGTGGGATGAAACATGTGACTGGATTGTGAATTTAAATGGTTACACCCTTTTTAGGAGGGACAGAGGGATTAAAAAGGGTGGAGGAGTGGGTTTGTATGTAAAGCCTGAATTAAAGCCATGCGCTAAAGAAATAAAAATAGCTGGCACTGGTGAGGGTGTAGAATCACTCTGGGTAGAGATTTCGACTGGGCAAAAGGTATCAAAAAGAATTATCATTGGTGTATGCTATAAACCACCTCGTATAAGTGTCGAGTATGAAGCCCAGCTACTCTTGCAGATACAAGCGGCTTCACAGCTGGGTCAAGTTGTTGCTATGGGTGACTTCAATTATCCAGACATTGACTGGGGTAATGGGGTTGCTAAGACAGAAAAAGCTAGTAGGTTTGTAAATATGCTGAATGACAACTTTTTATTCCAGCTCGTTCAAGAACCTACTAGGAATAACTCTCTTTTGGACCTTGTAATAACTAACAATACTGAACTCATCTCTAACATTTGTGTGGGTGAGCATTTAGGGAATAGTGATCATAACATGGTCTCCTTTGAGATTCTGTTGCAGAAGCAATTCTATAAGGGAGTAACTAAAACACTAAATTTCAGACGTGCAAACTTTGACAGTATAAGGGCATCTCTGCAACATATTAAGTGGGAAATGCTTTTCACAGGGTTAAACACAGAACAAAAATGGGAAGTCTTTAAAATGCTGCTTAATAAATATACTTGTCAGTATATTCCACTTGTAAGCAAGGAACGTCGTTGCAAAGCAAAACCTTTTTGGTTCAATAGAAGCGTTGGTGTTGAGGTGGGTAAGAAAAGACGTGCTTTTAAGGCTTTCAAGTTAGCTGGTACAGCCGAAACATTTATAAGGTACAAGGAGGCCAATAAATCATGCAAAGAAGCTATAAGGCAAGCTAAAATTGCTATAGAAAAGGATATTGCAGCAAGCAGTAAAAAAAATCCAAAATTATTTTTTAAATATGTCAATAGTAAAAAAATGAAGCAGGAAGGGGTGGGACCCTTACTATCAGAGGGGGGTCAGCTGGTTGATGAAAACAAAATAAAAGCGCAGATTCTGAACTCGTATTTTTCATCTGTCTACACAAATGAAGAACCAGTAAGTGAAGGTTTCCTTCTTAACACTCCCAATTCTAGTAATACAACTAATGATGCATGGTTCACACATGAAGAAATTCAAAAGAGACTTGAACATGTTAAGATTAACAAAGGTCCAGGGCCAGATGGTATTCATCCCAGGGTAATTAGCGAGCTTAGCTCTGTGATTGCCAAACCTCTTTACTTAATTTTTCAGGATTCATTGAGATCTGGCATAGTGCCGAGAGACTGGCGAATTGCTAATGTGGTGCCTCTATTCAAAAAAGGATCCCGTTCTCAGCCTCAAAACTATAGGCCAGTTAGTCTGACGTCAGTATTAGGAAAGCTTTTCGAAGGGTTAATAAAGGATAAGATACTGGACTTCATAGCAAATCATAATACTATGAGTTTGTGCCAGCATGGTTTTATGCGTAATAGATCTTGCCAGACTAACTTAATTTCTTTTTACGAGAATGTAAGTAGAGACCTCGATTCTGGGATGGCAGTGGATGTGATTTACTTAGACTTTGCTAAAGCATTTGATACAGTGCCACACAAAAGGTTACTGGTTAAATTAAGGAATGTTGGCCTGGAACATAGTATTTGTACCTGGATAGAGAACTGGCTAAAAGATAGACTACAAAGAGTGGTGGTAAATGGAACATTTTCTAATTGGACCAGTGTTGTTAGTGGAGTACCGCAGGGCTCTGTACTAGGTCCCTTGCTTTTCAACTTGTTTATTAATGACCTGGAGGTGGGCATTGAAAGTACTGTTTCTATTTTTGCAGATGATACTAAATTGTGCAGAACTATAGGTTCCATGCAGGATGCTGCCACTTTGCAAAGTGATTTGTCTAAACTGGAAAACTGGGCAGCAAACTGGAAAATGAGGTTCAATGTTGATAAATGCAAGGTTATGCACTTTGGCAAAAATAATATAAATGCAAGTTATACACTAAATGGCAGTGTGTTGGGAGTTTCCTTAAATGAGAAGGATCTAGGGGTCTTTGTAGATAACACGTTGTCTAATTCTGGGCAGTGTCATTCTGTGGCTACTAAAGCAAATAAAGTTCTGTCTTGCATAAAAAAGGGCATTAACTCAAGGGATGAAAACATAATTATGCCTCTTTATAGGTCCCTGGTAAGGCCTCATCTGGAGTATGCAGTTCAGTTTTGGACTCCAGTCCTTAAGAGGGATATAAATGAGCTGGAGAGAGTGCAGAGACGTGCAACTAAATTGGTTAGAGGGACGGAAGACTTAAATTATGAGGGTAGACTGTCAAGGTTGGGGTTGTTTTCTCTGGAAAAAAGGCGCTTGCGAGGGGACATGATTACACTTTACAAGTACATTAGAGGACATTATAGACAAATAGCAGGGGACCTTTTTACCCATAAAGTGGATCACCGTACCAGAGGCCACCCCTTTAGACTAGAAGAAAAGAACTTTCATTTGAAGCAACGTAGGGGGTTCTTCACAGTCAGGACAGTGAGGTTGTGGAATGCACTGCCGGGTGATGTTGTGATGGCTGATTCAGTTAATGCCTTTAAGAATGGCTTGGATGATTTTTTGGACAGACATAATATCAAAGGCTATTGTGATACTAAACTCTATAGTTAGTATAGGTATGGGTATATAGAATTTAATTAAAAGTAGGGAGGGGTGTGTGTATGGATGCTGGGTTTTCATTTGGAGGGGTTGAACTTGATGGACTTTGTCTTTTTTCAACCCAATTTAACTATGTAACTATGTAACTAT
>R=130/#LINE/reverse complemented
CTGCTTTCAATAGCAATTCATTTACAAATAACTTAAAAACCATAGAAAATTTTTAATAAATGTATATTGGAAAGTTGCTTAGAATTATGTTTTCTTTTATTAGGCAAATTTTTATTTTGGGGTTGACTTGCCCTTTAA
>R=1300/#LTR/forward
TGTTGCACATATGAAAATGAATTCAGAGTGCGAGGGTAGGGTAAGAGAGAAGTAATTCCATTTATTGCAGGGAGCTGAAAGACAACAGGAACATTCTCTTAATCCTGCACATGGGAACTGGTGCATCAAGTAAAAGTTCCTACCTTGGCTGTGCACATTAGTTCCCTCTGCAGTAGCAGAGCAGGAAGTGTTCCTGGAAAATACAGTCTTACAGGAAACAAATATAAGTAAGTGCTGAACTTGTTTTATTGCACAAATTTTATTAGGGGGTTCTTTACTTTATACCTCTTACA
>R=1301/#DNA/forward
CAGTGTCGGACTGGCCCGGCGGGACACCGGGAAAAAACCCGGTGGGCCCCGACCCTTAATGGGCCCC
>R=1302/#DNA/forward
TAGGGATGTAGCGAACTGCCGATTTGGTGTTCGCGAACGACGTTCGCGAACACCGGCAAAAAATGCGAACGTTCGCGAACAGTTCGCGAACTTCGAACAACCGCTAAAATCGTTCGATTCGAACGATCGAAGGATTTTAATCGTTCGATCGAAGGATTTTCATTCGAATCGAACAATCGATCCATTCGATCGAATGCTTTTCATTCGATCGAATGCTTACAATCGTTCGAAATCATTGAAATCAATGGAAATTGTTCGATTTTAGCGGTCGAATGGTCGAACGATTTGTATTCGAATCGAACGCGAACTCAAAATGCGAACGTTCCCAAACGTTCGCGAACATTCGGCGGACGCGAACGGTCGAAGTTCGCGCGAACAAGTTCGCCGGCGAACAGTTCGCTACATCCCTA
>R=1304/#DNA/forward
GAGGCAATTTCGAGCGACTTTGAAAAACGTATCGCCGCGTGTGAATAGGCGCAGGCGACTTTAGCGCTAGCGGGTGCGAGATACCAGCAAGCCATTCAGGGAGATTAGACGCCTCAAATACTCGCCAATTAGTCACCAGGCGACCAATCTCCCTGAATGTTCCCGTGTGGCCCTAGCCTAA
>R=1305/#LINE/reverse complemented
AGCCTATGATTAAGTGTCCTGTGTGGACACGAAACGCGTCAGGCTTTTATTTTTTATACAAGATGTAAATAAAGCTTTTTGTACTACTTTATTAATATTTTGAGACTCCTGGATTCTACTTAATTTGATCATATTTTTGGGGTGTCGGAATAGTGCCAGCTCTATTTTTCAGGTTTTGTATGTATTTTCTCCCCTTGCTGAGGGTTTGGAGCATGAGCACCCGGACCCCATATGGAAAGCGGTAAGCTTCCTTATATATTTTTTTAAATGTCTTTGCTTTTTATTAATTT
>R=1306/#DNA/forward
CAGGGGCGATCCGCCAATGAGGCGAGCTGAGGCGCTCGCCTCAGGCGGCATCGCCAGCTAGGTTTCCAGGGGCGGCAAAAAGCCGCTCCTGGTGCCTTTAAGAGCCGAATTTCCGGTTTTTGAACCGGAAATTCGGCTTTACTAGGGCGAGAGAGCGCAATTGCGCTCTCCGCACTAGCGTTGCTGCCTCCCCCCCGGAAATCGAATCGGGCTGGGGGGGCGGCATTACTGGAGCCGCCTCAGGCGGCAATGCATACAGAAACGGCGCTG
>R=1307/#DNA/forward
CAGGGCCGGATTTACATAGCGGGCACCCCTAGGCCCGCTGCCGTTCGTCACCCCTGTCCCCTCCCCTTCATTTGTGCACATGCACAAATTTTCATCATCAGGTCGGGAGCACTGGGGATTGGCACATGGGAAATTTAAAAAACTATTGTATCTCCTGATCAGCCCCAGAGCTTCTGAACCAATGTGGGTGTGGTTGGGCTTCATGCCGCCCCCTAAAATCCTGC
>R=1308/#DNA/reverse complemented/ORFs: 1231..3882:+1
TGTTGTGAAACTCCTCGACACTTATTGTTTTTTGTTATGAAACTCCTCGACACTTATTGTTTTTTCTTTTTTGATACTGGAAGAAGTCTTCCAGTCACCAATTGTTTTTTTAATCACTGTTGTGAAACTCCTGAACACTTATTGTTTTTTTCTTTTTTAGTCCTGTCAGAAGTCTCCCAGTCACCAATTTTTTTTTTTAATCCTGTTATGAAACTCTTGGCCACCAATTTTTTTTAGTTCTGAGACATAATGTGAATTCTTTTTTCTCCCTTCCTTTTTTAAACAGCTAAACTGTATCACAGCTGCAAAAGAACAGGAACTGTTGGTATTTAGCAGGAGTGGCTCAGCTGTTTGCATGACGTCATTCTCAGCCTTGAAGCCCTCCTGCTGAACGGAGGTGAAGACAACAGGTAAGTATTGCACTTGCTGTTGTTGTTTTACATCTGTTGTCACTTGACTTTATTAATAAAAGTTTATTATCTCTGTGTCGTTGTGGTCATTGTATCAGCTGTTCTCTTTAGTTGTTTTGGTGGTGTTTCCTTTTTGTATAGTTCTGCACTTTACGTGTTTTGTTAGTTGTGTGCTTGAGATTTATTAGCATTATTTTTATACTGGTTCCAATACCTTCTTTTTGTCCTATAATGTAGATTTATTTGCACTTTGGGTTTTTCTGACATTTCATAGGACTTTTACTTTGCTTGCCATCATCTTTACAGTTTTTTTTTTTTGTATATAAATATATATAGGTTTTGCATTTACAGGCCTAGCTGCTTTGTGGTGCCTTGTGCTTAGCTGTTTTTTTTATTATTTTAACTTTTTCTGCTGTGGGTTTACTGTAGAGCTTTATTTTTTGAAAACTTGCACTTTATTTATTTTGTCGTGGGCTTTGGTACTTTTGCTAGGATTTTGGTCCCTAGTGTGATACATTGATACTTTTGCACTTGTGTTTATTTGTATTACTTAATTTTTGCCTTGGGTTTTGGTAATTTTGCTAGGATTTTGGTCCGTAGTGTGATACGTTTGCATCGGTTTGCACTATTTTTCAGTTTGCACTTTTTACATTTTGCACTTTATCTGCTGTTTTTGTAATTGCCCTTGTGTCCATAATCTGTGCTTAACTTTTTTTGTCAAGAGGTATTTTGTTTACACTTTGTAACAAGTGGGCTCCATCTTATTCACCTTGCTAAAAAAAAGGTAAGATTTTAAAGGGCCTTCATCACAGCTACAAGAATGTATCACCATAAGTCTGGATCTCAGAAACGAAAGGAGAAGCGAGGGCGAGAGCATGAAGATGAAAAAATCAAAAACAAGAAACCATTGCTCCAATACTTTAAAAAATCTAACACTGGCAGTCAAGATGCAAGAGAAGATCGTATGGATGCTGGCAAAGTCATTGGGCCAATTGTCAGCACATCTTTAAACAATGTCCAAGAGGAGCCAGTTTCCTGCAGCGAGAATTGCATTTTGCCTTCATGTGACATCTCCTTGCCCACCACAGAAATCGAAGAGAATGCTTCCTGCAACATGTCTGCTGTTAACAATGACACGCTGATGGAAGAATATAGGTCATGCAGTCTGTCAAGCATCAATGCCTCTGAAGATTTCTTGAGTGAGGCATTTGAAAGTCATGAAGGTTTATCAGGTGTTAACTGGAAAGACCCAGCATTATGGCCAGACACTCTGAGAGGTAAATCTAGAGAGTACATCGTTCTTGCTGGATTGATGAGTGAACAAGATCTCTTGAAAACTGTACAGTCTTTGCCCAAGGATTGTGACGGCCAGGCCTTTAGTGAATTCCACTTGTATTCAAAATCACCGAATGGACGTGAAAAGATCCTAAGGGATTGGCTAAGATGGAGCGACAGCAAGAAAGTCTTGTACTGTACAACTTGCCTTGCTTTTTCAACAGACTCTGCCAATAAAACAGGAAGTTCTCTTTGCAGAAAGGAAGGGTATGATCCACTGAAGTCAAAGTGGCACAAATTGTACAAAAAATTGCCAGAGCATGAACATTCAGCACAGCACAGGAAGAACTACTGGAGCTGGCGATGCCTTCAGAAATCTGTTGGTGGACAGGGTGTAGACCATGACATTCAAAGAACTTTGGCAGTGGAAGCAGAGAAATTCACTGTGCTCCTGGAGAGGCTTCTTGATGTAACTCTGTTTCTTGCTTCAAGAAATTTGGCATTCAGAGGGAGTTCGCAAAGAGTTGGAGACATTCAGAATGGGAATTTTCTCGGTATCCTAGAGCTCATTGCCCATTATGATGCTGTCCTAAAGGAGCACCTAGACAAAGTGAAGAGAAGCCAAGAAAAAGGGAAAAAACTTCCAGCTCATTATTTATCATGGGGAACCCAGAATGAATTCATCAATCTGTGTGGACGGCATGTTCTCAATGCAATACTTTCCGAAAGGCAAGAGGCTATCTATTTTACAGTGATATGCGATGCTTCCCCAGATATTTCCCATACTGAGCAGAATGTCATCGTTTTACGTTATGTGCACAGATGTTCACAGACAGGTAAGTGGTGCATTCAAGAGAGATTTCTTGAATTTTTTGATTTTTTTCAGAAGACTGGTGAGGAAATTGCTGAGATGCTAACATCAAGATTGCGTGAGCACAACATCGACCTCAAAGATTGCAGAGGGCAAGGGTATGATAACGGAGCCAACATGGCTGGAAGAATTAAAGGAGTAAAATCCAGAATCCTGGAGAAGTATCCACAAGCCATTTTTTGCCCCTGTGCTGCACACTCTTTAAACCTTGTTGGCGTGCATGCAGCATCCAGCTGTCCTGAAGTGAAGACATTTTTTGGAAGTGTGAATAGATTGTACGTCCTGTTTAGCAACAGTCCTGAGAGGTGGCATACCCTAACTGAGGAAATTGCTGGTTCACTGCATGGTCTAAGTGACACTAGATGGAGTTCAAGAGTTGAAGCAATTCGGCCTGTCGCTAAGAAGCTGCCAAGCATTCTCCAAGCACTTGAGAAGATAATTTCCTCTAGAAGGCTTACAAGTGATGCACAGTCAGAAGCTGTGGGGCTGTATAATTATTTTTCTTCTTTCCGTGCAATTCTACTTGCAACTTTTTGGCTAAAAGTTCTACAGTGTTTTGATGAGAGGAACAAAATTCTGCAGGCACGGTCAGTTTCCATGGAGATTGGAGCCGCAAATATAAGAGCATTGGCAGAAGAAATGAAATCTCTTAGAGAAAAGTGGCCTGCTCTACTCTCAGAGGCTAGATTGGTTGCTGATGGCATGGAGATTCCGGCTGAACTTATGAACACACAACAGATTCGCCGAAAGAAGTCACAAACTCCTGGTCAACTGGAAGATCCTGAAGCTGTTTTTAAAGTCAATGTTTTTCTCGTGACCCTGGACACTATCATTTCTGACCTAGATCAGAGATTTAAATCAATGGAAGAAATATGCAATTTATTTGCTCCAATATTGAAGTTGAGGAAGCTAACAAATGAAGATCTAGAAGCATCCACCAAGTTGCTGGTTGCCAAATACCCTCAAGATCTTACAGACTCGTTACTGGATGAGTTACAACATCTTCGTAAGGTCTACAATGAAACATTTGAAGGGTCTCTTGGTCAACTGGAATTATTAAATTGTATCTATGACCTGCAGCTTGAAGGCATATTTGGACAGGTGTGTGTTGCCCTTCGTATCTTCATCACACTTCCTCTGTCAGTGGCTGAAGGAGAGAGAGCGTTCAGCAAACTGTCCTTGATTAAAAACTATCTACGGTCAACAATGAGTGAACAGAGACTGAATAGCCTGGCAATGCTTTCTATTGAACACGAACTTGCAAATCACCTGGATTTCAAAGAACTTATCAAAGATTTTGCAAGCAGTAAAGTGAGGAGACTTTGAGCCCTGTGTATATCACTATTTGCAATAAGCTTCAGGAGAACATGGTTTTACAAAGCACTTGACACTTTCAGTCATATCTTTTTGAGTATCCTGGTTACTTCATCAATCATGTACCACTAGATTTCTATTTATACTTCTAAATGTTATTTATTCATACTAATAAAAGTTCTTATTTTTTATTGTAAAAATAGTTTTATATCGCGTACCACTAGGTTTCTATTTATACTTCTAAAAAGTTAAATGTTATTTATTCATACTAATAAAAATTCTTATTTTTTATTGTAAAAATAGTTTTATATCTTATTTATTCATACAAATAAAAGTAGTTATTTTGTTTGCTATAAAAATAAGTTATATAAGGCCTATATGTTTACAAACAATCACAAACTGCCAATGCACTTTATAATCATCCAGTGGTTAGATCATGAATCATGTACAACTAGGTTTCTATTTATACTTCTGAACAGTTCATACTAATAAAAGTTCTTATTTTTATTGTAAAAATAGTTTTATATCTTATGTTCTTTATTTATTCATATTAATAAAAGTAATTTTGTTTATTATAAATATATGGTGTATATCTGTTTATTTATACTAATCAAAGTTATTATTGATGGCCTATATGTTTTCTATCACAGTGCCATTGCACTGTATAATTGTCCAGTGGTTAGGTTTCAGTTTTTTTTAATGTATACATAAAATGCATTATACAATAATTGTGTGTATACATTAGACATGCTAGATAGATTGGGCACATTTCCATCTTCCATTGCCCTTATTAGGACTGGTTATTTTTTGACCAAGGGGTTAAACCAAATGGCTCTTATTTGTACAATATAAATGCAGAATAATTGTAATACTAAGTGCAATTTAGGTTAGAGTAGGTACCTGCTTAAAGAGTCTACCTTG
>R=131/#DNA/reverse complemented
TAAGGGTAGGACTACACGGACGATTTCGGCGCGATCCGACGCGCTGCGCCAAAACGCAGGCGTCAAGTCGGATGCGACGGAAATAAGGTAAGTAATAGAATTGTCGGATGGTGTCGCAGCGTTGATCCGACGCGACACGACTGTCGGATGCAGACGCAGCGTGCAGCGTCTGCATCCGACAGTCGTGTCGCGTCGGATCAACGCTGCGACACCATCCGACATTTCTATTACTTACCTTATTTCCGTCGCATCCGACTTGACGCCTGCGTTTTGGCGCAGCGCGTCGGATCGCGCCGAAATCGTCCGTGTAGTCCTACCCTTA
>R=1310/#DNA/reverse complemented
CACTGATTTGAGTTTTTTACATTCAAGTTTTTTCTTAAATTAGAAAACATTCGAGTTGTGAGTTCATTCGAGGTATAAAAAAGCTCACAAACCTCTAAAATTCAACCTTTGATAAATAACCCCCTAAAT
>R=1311/#DNA/reverse complemented
ACTGGGGCTCATTTATCAACACTGGGCAAATTTGCCCATGGGCAGTTACCTATAGCAACCAATCAGTGATTAGCTTTTTAAAGCCAGCTGCAAGTAGAACAATGAATGCAGCAATTTGATTGGTTGCCATGGGTTACTGCCCATGGGCAAATTTGCCCAGTGTTGATAAATGACCCCCACTGTGT
>R=1312/#SINE/forward
ACACTTAGGGGCAGATTTATCAAGGGTCGAATTTAGAGTTCATGGGAGTTTGTAAAA
>R=1313/#SINE/forward
TTCTGTATGAGTGTAATATAATGTTATTGTAATGTTAGTCTAAATTATGTTCATATTTTGTTGTAAAGTTTTCAATAAAAA
>R=1314/#DNA/reverse complemented
AAATATATGGTCCGTCTTTGTTATCTTTGATATGGTAATTGCAACCTTTGTGCTGGGGATGTAGCTCAGTGGTAGAGCGCATGCTTTGCATGTATGAGGCCCCGGGTTCAATCCCCGGCATCTCCATGGTTTTAGATGCACAATTGCACCTGATGATGCAGCAATGATAAATAGAAATAATACATCACTATACAAATGTTGATGTGAGACAAGCCATCTTCTATAATAGTACTACATTCCAGAATATGGAAACTCAAACTTCCAACAAAAAGATTATAGAGGAGCGTTTAGATTGAAAAGGCAACTTTGCCTGAAAGGTTGGACATGAATGATGCCTAGAATGTAAACGTTGTCAGATGGCACATATTGATATCAAAACAAACTTCCAACACAAAGGTTGTAGTGGACTATATGGATTGAAAAGACACCTTTGAACAATACCTGTAATTTGCCATGCAGTTAACATCTCAGCACATGGCTTAAAGGAGACCCCAAGAAATAATTCCAAATCCATTTTCATATCATGTTGGTTGAGCAAAATAAACTTTTCTTACACTATATAAATTATTTAAATTTTTTTCCTTCCAATCGTGGAAGCTTGGCCTGCAGCATAAGGTCCAACAAAATAACTCTGCTATAGAACAAAAATGCAAAAGGGTGATGTGGGAGCAGTACAAGGCAAAGTAAAAAATAACAACATTGGTAAGTCTCAGGAGACATTTATCACAAGAAATGCTACCATACAAGGAGGTGACCAGCGGTAAATAGGATCACCATATGGAGTTTACCTTGACATGGTATGATGACTTACCAATTTTATGATCAAGACTTTGTAAAGAAAACCCTTTTTTTGAAATTACATGCACTTGCATTGATATGAAATTGCTTATGAAACAGGGGACTGGGGAATGTGCATTGATCAATTCCCCTCTTTTTTGTATTCTTGTATTCTTAGATCAGTAGCACTTTTATTGTACTCATATAATTTTTAGTTAGCCTTGGAATGCTCCCACAAGCCCCCTTCTTTTGCCAATTTTGAAATAAACAATATATATTTTACCTGGAAATAGTTCATTATCAGATGACTTTTTAGTGAATTGGTAATATGTTTTATCAACTTCTCTGCTCATCAGTTTTAGGAAATTTTAAAGTAAAACTGGTTTTATTTTTCTCTTTAGTGCCAGAAATAACAACAACTATAGATATTTCTTATTTAAGGGCAAAAATTAAGTTGAGCACAAGCCTTATTTATACAGCTTAAGTTCAAGAGGGGTGTGTACCGTCCTTATATCTTTGAAAAACTCTGTCAGGTGTACATCAAATGTCCTGCAGAAATGACTAACATGCAACAGTTTCCACCAAGAGTTTTGAGAAGATGACAGATTACCATCGGCATAACAATGATACGCCAGGCCCCCTTCAAAAAAAGAATCTTTGAAGGGTTCCAATGCCCACTCAGACCCCATCCATAACCATTGGCAGCCAAATTCTCCTCCATCAGGGTGGCTATAGGGAGAGCTGACCCCACGGTTACAAACCCTCCCCCCATTCCCCAGGTCCCACTGCTTCCTCTAAGGTTTCTGCACCGTGGATTTCTGATACCTACAGTCCAACATATGTTTACTAAGTACTCTGATACAGATTACAGAACTTTGACAAATTCACTATAGATGCATTTCTGGTTCTAGATCCACAAAATCAGTGTTACAACTATGTAAACGGTTATGCAACCATGAAGTTGAAATATATGGTCAGTCTTTGTTATCTTTGATATGGTAATTGTAACCATTGTGCTGGGGATGTAGCTCAGTGGTAGAGCGCATGCTTCGCATGTATGAGGCCCCGGGTTCAATCCCCGGCATCTCCATGGTTTTAGATGCACATTTGCACCTGATGATGCAGCAATGACAAATATAAATAATTCATCACTATACAAATGTTGATGTTAGACAAGATATGTTCTATAATAGTCCTGCCTTCCTAAATATGGAAACTCAAACTTCCAAGAGAAAGATTATAGTGGAGCGTTTAGATTGAAAAGACATCTTTGCCTGAAATGTTGGACATGAATGATGCCTAGAATCTAAAAGTTGTCAGATGGCACATATTGGTATCAGAACAAACTTCCAACAGAAAGGTTGTGGCGGACTATATGGATTGAAAAGACACTTTTGAACAATACCTGTAATTTGCCATGCAGTTAACATCTCAGCAGATGGCTTAAAGGAGACATGTCAAAATTGCTTATGAAACAGGGGACTGGGGAATGTGCATTGATCAGTCCCCCTCTTTTTTGTATTCTTGTTTTCTTAGATCAGTAGCACTTTTATTGTACTTATATATTTTTACTTAGTCTTGGAGTGCTCCCACAAACCCCCTTCTTTTGCCAATTTTGAAATAAACAATGTATAGTTTACCTGGAAATAGTTAATTATCAGATGACTTTTTATTGAATTGGTAATATGTTTTATCAACTTTTCTACTCATCAGATTTAGGAAATTTTAAAGTAAAACTGGATTTATTTTTCTCTTTAGTGCCAGAAATAACAAAAACTATAGATATTTCTTATTTAAGGGCAAACATTAAGTTGAGCACAAGCCTTCTGTATACAGCTTAAGTTCAAGAGGGGTGTGTACCGTCCTTATATCCTTGAAAAACTCATATTCAAAAAAAGAATCTTTGAAGGGTTCCAATGCCCACTCCGACCCCATCCATAACCATTGGCAGCCAAATTCTCCTGCATCAGGGTGGATATAGAGAATTGATCCCCAACCAGTAGCTCGTGAGCAACATGTTGCTCTTCAACCCCTTGGATGTTGCTCCTAGTTGCCTCCGAGCAGGTGCTTTTTTTTTAATTCCAGGCTTAATGGCAAGCTTTAGTTGCATAAACATGTATACTGCCAAACAGAACCTCCTGTTAGCTGCAAGTCCACATAGGGGCTACCAATACCCAATCACAGCCCTTATTTGGAAGCCCAGGAAACTTTTTGAATGCTTGTGTTGCTCTCCAACATTATTTTATACTTGAGTATGGCTCATGGGTAAAAAAGGTTGGGGACCACTGCTATAGAGAGAGCTGACCCCGCGATTTCAACCCCTCCCCCCATTCCCCAGGCCCCACTGCTTCCTCTATAGTTTCTGCACCACGGTTTTCTGATACCTACACTCCAACATATGTTTACTAAGTACTCTGATACAGATTACAGAACTTTGACAAATTCACTGTAGATGCATATCTGGTTCTAGATCCGCAAAATCAGTGTTACAACTACGTAAATGGTTATGCAACCATGAAGTTAAAATATATGGTCCGTCTTTGTTATCTTTGATATGGTAATTGCAACCTTTGTGCTGGGGATGTAGCTCAGTGGTAGAGCGCATGCTTTGCATGTATGAGGCCCCGGGTTCAATCCCCGGCATCTCCATGGTTTTAGATGCACAATTGCACCTGATGATGCAGCAATGATAAATAGAAATAATACATCACTAAACAAATGTTGATGTGAGACAAGCCATCTTCTATAATAGTACTACATTCCAGAATATGGAAACTCAAACTTCCAACAAAAAGATTATAGAGGAGCGTTTAGATTGAAAAGGCAACTTTGCCTGAAAGGTTGGACATGAATGATGCCTAGAATGTAAACGTTGTCAGATGGCACATATTGATATCAAAACAAACTTCCAACACAAAGGTTGTAGTGGACTATATGGATTGAAAAGACACCTTTGAACAATACCTGTAATTTGCCATGCAGTTAACATCTCAGCACATGGCTTAAAGGAGACCCCAAGAAATAATTCCAAATCCATTTTCATATCATGTTGGTTGAGCAAAATAAACTTTTCTTACACTATATAAATTATTTAAATTATTTTCCTTCCAATCGTGGAAGCTTGGCCTGCAGCATAACGTCCAACAAAATAACTCTGCTATAGAACAAAAATGCAAAAGGGTGATGTGGGAGCAGTACAAGGCAAAGTAAAAAATAACAACATTGGTAAGTCTCAGGAGACATTTATCACAAGAAATGCTACCATACAAGGAGGTGACCAGCGGTAAATAGGATCACCATATGGAGTTTACCTTGACATGGTATGATGACTTACCAATTTTATGATCAAGACTTTGTAAAGAAAACCCTTTTTTTGAAATTACATGCACTTGCATTGATATGAAATTGCTTATGAAACAGGGGACTGGGGAATGTGCATTGATCAATTCCCCTCTTTTTTGTATTCTTGTATTCTTAGATCAGTAGCACTTTTATTGTACTCATATAATTTTTAGTTAGCCTTGGAATGCTCCCACAAGCCCCCTTCTTTTGCCAATTTTGAAATAAACAATATATATTTTACCTGGAAATAGTTCATTATCAGATGACTTTTTAGTGAATTGGTAATATGTTTTATCAACTTCTCTGCTCATCAGTTTTAGGAAATTTTAAAGTAAAACTGGTTTTATTTTTCTCTTTAGTGCCAGAAATAAAAACAACTATAGATATTTCTTATTTAAGGGCAAAAATTAAGTTGAGCACAAGCCTTATGTATTCAGCTTAAGTTCAAGAGGGGTGTGTACCGTCCTTATATCTTTGAAAAACTCTGTCAGGTGTACATCAAATGTCCTGCAGAAATGACTAACATGCAACAGTTTCCACCAAGAGTTTTGAGAAGATAACAGATTACCATCGGCATAACAATGATACGCCAGGCCCCCTTCAAAAAAAGAATCTTTGAAGGGTTCCAATGCCCACTCAGACCCCATCCATAACCATTGGCAGCCAAATTCTCCTCCATCAGGGTGGCTATAGGGAGAGCTGACCCCACGGTTTCAAACCCTCCCCCCATTCCCCAGGTCCCACTGCTTCCTCTAAGGTTTCTGCACCATGGTTTTCTGATACCTACACTCCAACATATGTTTACTAAGTACTCTGATACAGATTACAGAACTTTGACAAATTCACTGTAGATGCATATCTGGTTCTAGATCCGCAAAATCAGTGTTACAACTACGTAAATGGTTATGCAACCATGAAGTTAAAATATATGGTCCGTCTTTGTTATCTTTGATATGGTAATTGCAACCATTGTGCTGGGGATGTAGCTCAGTGGTAGAGCGCATGCTTCGCATGTATGAGGCCCCGGGTTCAATCCCCGGCATCTCCATGGTTTTAGATGCACATTTGCACCTGATGATGCAGCAATGACAAATATAAATAATTCATCACTATACAAATGTTGATGTTAGACAAGATATGTTCTATAATAGTCCTGCCTTCCTAAATATGGAAACTCAAACTTCCAAGAGAAAGATTATAGTGGAGCGTTTAGATTGAAAAGACATCTTTGCCTGAAATGTTGGACATGAATGATGCCTAGAATCTAAAAGTTGTCAGATGGCACATATTGGTATCAGAACAAACTTCCAACAGAAAGGTTGTGGCGGACTATATGGATTGAAAAGACACTTTTGAACAATACCTGTAATTTGCCATGCAGTTAACATCTCAGCAGATGGCTTAAAGGAGACATGTCAAAATTGCTTATGAAACAGGGGACTGGGGAATGTGCATTGATCAGTCCCCCTCTTTTTTGTATTCTTGTTTTCTTAGATCAGTAGCACTTTTATTGTACTTATATATTTTTACTTAGTCTTGGAGTGCTCCCACAAACCCCCTTCTTTTGCCAATTTTGAAATAAACAATGTATAGTTTACCTGGAAATAGTTAATTATCAGATGACTTTTTATTGAATTGGTAATATGTTTTATCAACTTTTCTACTCATCAGATTTAGGAAATTTTAAAGTAAAACTGGATTTATTTTTCTCTTTAGTGCCAGAAATAACAAAAACTATAGATATTTCTTATTTAAGGGCAAACATTAAGTTGAGCACAAGCCTTCTGTATACAGCTTAAGTTCAAGAGGGGTGTGTACCGTCCTTATATCCTTGAAAAACTCATATTCAAAAAAAGAATCTTTGAAGGGTTCCAATGCCCACTCCGACCCCATCCATAACCATTGGCAGCCAAATTCTCCTGCATCAGGGTGGATATAGAGAATTGATCCCCAACCAGTAGCTCGTGAGCAACATGTTGCTCTTCAACCCCTTGGATGTTGCTCCTAGTTGCCTCCGAGCAGGTGCTTTTTTTTTAATTCCAGGCTTAATGGCAAGCTTTAGTTGCATAAACATGTATACTGCCAAACAGAACCTCCTGTTAGCTGCAAGTCCACATAGGGGCTACCAATACCCAATCACAGCCCTTATTTGGAAGCCCAGGAAACTTTTTGAATGCTTGTGTTGCTCTCCAACATTATTTTATACTTGAGTATGGCTCATGGGTAAAAAAGGTTGGGGACCACTGCTATAGAGAGAGCTGACCCCGCGATTTCAACCCCTCCCCCCATTCCCCAGGCCCCACTGCTTCCTCTATAGTTTCTGCACCACGGTTTTCTGATACCTACACTCCAACATATGTTTACTAAGTACTCTGATACAGATTACAGAACTTTGACAAATTCACTGTAGATGCATATCTGGTTCTAGATCCGCAAAATCAGTGTTACAACTACGTAAATGGTTATGCAACCATGAAGTTAAAATATATGGTCCGTCTTTGTTATCTTTGATATGGTAATTGCAACCTTTGTGCTGGGGATGTAGCTCAGTGGTAGAGCGCATGCTTTGCATGTATGAGGCCCCGGGTTCAATCCCCGGCATCTCCATGGTTTTAGATGCACAATTGCACCTGATGATGCAGCAATGATAAATAGAAATAATACATCACTAAACAAATGTTGATGTGAGACAAGCCATTTTCTATAATAGTACTACATTCCTGAATATGGAAACTCAAACTTCCAACAGAAAGATTATAGAGGAGCGTTTAGATTGAAAAGGCAACTTTGCCTGAAAGGTTGGACATGAATGATTCCTAGAATGTAAACGTTGTCAGATGGCACATATTGATATCTAAACAAACTTCCAACACAAAGGTTGTAGTGGACTATATGGATTGAAAAGACACCTTTGAACAATACCTGTAATTTGCCATGCAGTTAACATCTCAGCACATGGCTTAAAGGAGACCCCAAGAAATAATTCCAAATCCGTTTTCATATCATGTTGGTTGAGCAAAATAAACTTTTCTTACACTATATAAATTATTTAAATTATTTTCCTTCCAATCGTGGAAGCTTGGCCTGCAGCATAACGTCCAACAAAATAACTCTGCTATAGAACAAAAATGCAAAAGGGTGATGTGGGAGCAGTACAAGGCAAAGTAAAAAATAACAACATTGGTAAGTCTCAGGAGACATTTATCACAAGAAATGCTACCATACAAGGAGGTGACCAGCGGTAAATAGGATCACCATATGGAGTTTACCTTGACATGGTATGATGACTTACCAATTTTATGATCAAGACTTTGTAAAGAAAACCCTTTTTTTGAAATTACATGCACTTGCATTGATACGAAATTGCTTATGAAACAGGGGACTGGGGAATGTGCATTGATCAGTCCCCCTCTTTTTTGTATTCTTGTATTCTTAGATCAGTAGCACTTTTATTGTACTTTTTTATTTTTACTTAGCCTTGGAGTGCTCCCACAAACCCCCTTCTTTTGCCAATTTTGAAATAAACAATATATAGTTTACCTGGAAATAGTTCATTATCAGATGACTTTTTAGTGAATTGGTAATATGTTTTATCAACTTTTCTGCTCATCAGTTTTAGGAAATTTTAAAGTAAAACTGGTTTTATTTTTTTGTTTAGTGCCAGAAATAA
>R=1315/#DNA/reverse complemented
TTCCAGCACAGACCACAGAAACTTCCAAATAGGATAGGGACCTCTCCCATTGACTTATATACAACCTCGGCAGGTCTGAGATGCCGGATTTTCGGATTCTGACTTTTTGCATCCTCGGGGTATAATAAATCTCGAAAAATTTTAGTTTTTTT
>R=1316/#LTR/forward/ORFs: -1..1699:+2
ATCCACACTAGGCTTTTTGACACAGGAGCATCCAGTATGCCCAATCTTATACACTCTTCCAAAGATACACAAATGCTTGAAGGACCCACCTGGCCGCCCTATTGTTAGCGCCAGAGATTCTGTACTCCAACCACTAGCAATTTTTGTTGATTACTATCTGCAACCGCTTGTCCAGAAGGGCATCACCTATCTCAAGGACACTGGTGACTTACTGCAAAAACTACAATCTTGCCTACCGGTTCCATCGAATACTCTTCTGGCTACAATGGATGTCACCTCTTTATACACAGTCATCCCTACAGAGCTGGGTATACAGACTGTATCTGACACCCTTTCCCAGCACAAAGATCCACAACGGCCCAATACAGGCTTCCTTCTTGATCTTCTCGGCCTTTGTTTGAGACTCAATTACTTCAAATTCGAATTGAGCTATTACCTACAACTTAGCGGCACCAGTATGGGCTCTAACGTGGCACCATCCTTCGCCAATCTGTTCATGGCAAGCTTCGAGGACCAACACATTTTCCCTCAGTATGGACAATTCATATACAGACTTTGGCGCTATATAGACGATCTTTTGATCCTATGGGTTGGCACCGAAGACCAGTTCACAACAATGGTCAGGGAGCTTAATGACCTCCCCACCCCAATTAAATTCACTGCTCAGATCAACTGCAAAGAAATACCCTTTTTGGACATCTTATTATCTAAACAAGAAACCACATTGAGCACGACAATCTACCGCAAGCCGACTGACCGCAACACCCTGTTGCATTATTCTTCCTGCCATCCACCACATTTACTCAAAAGTATCCCATACTCACAGATGGTACGAGTAATACGCAACAACAGCAACCCAATACATCTTGCATCACAGCTGGACGAGCTAACATTACGCTTTCTACAACGTGGTTACTCTGCAGATGAACTGACAGAAAGTCGTAACAGAGCAGCCCAATTGACTCACGCTGACCTCATTTCCACACCAACCCACGCCAAGAAAGCCAATGATGACCGTCTTACTTTTCTTACCACCTACTCGCCCAGTACCAAAACTTTCATGCAAACAATCAAGGATCACTGGACGATTATTCAGAGGGACAAAACTCTTCCACCAATCTTTAAACAGTTACCTAGGTTATCATACAAACGTGGCTCTTCTTTGAGAGATCTGCTGGTCAAGACTGACCCCACACCCTGCTATGACACCTCCAAGACTTCGACCTGGCTGTCAACCCCCAGAGCCGGGTGCTACCGCTGCTCTGACTGCACCACCTGCAGACAACTGATCACAGGCTCCTCGTTCACCCATCCACATTCTGGCAAACACGTTGTGATCCAACATCGGGTCACTTGCACCACCAAGTTTGTCATCTACATCATCAAATGTCCATGCGGACTTTTATATGTGGGCAAGACTATCACCACCTTTCGAGACCGCATGGCCAATCACCGCTCCTCCATACGGACAGCATTACAAAAGGGCTCAGGAGACACCCCGGTCTCTCAACATTTTGTCTCCAATAGACATACCTTAGCGTCCCTTAGGAGCATGATTATTGACCATGTCCCGCCCCTGGCACGAGGGGGCGACCGAGAACGGCGGTTACTACAACTTGAGCTCAAATGGATACACCGTCTGGATACCTTGAACCCCAAAGGACTTAATGAGATGATCTCATATGCTCCATTTTTCTGAACAGTCATAATAATCTTAACCATGCATTTCTGTTGATAGTTTCAATATGTTTACCTGATACACACAACTATATGCTACATCGATTGCTGCCAGACATGATTAACTGCGACCCCACTGGTTTTTCCTTTACCATGCGTTAGTTTCCCTCTACCCTGTGTTAGTTTCCCCTGTTTGTTACCCACCCCCTGTCTTTCCAATACCCCCCATGCTCTGGCTTCTGGCACATATGAGGCATTCCTTGTGGTCTCTTAGACCCTATTTGCAGCTAGGTGGATGTACCCCCAATGATACACTTCCAGTCGTGCACATTACTCGGGAGGGTCACGTGTCTGAATGCCCCTGCGATCTCAAGGTGGATGACCGGACCCCTTGCCCAGTGCACTTCAGGTTACAGATGCTGGTTCTCTTTGAACATGTCCCCCAGGACCTACCATATTTAAACCTGGCTCTTTCACCATAACCTTTATTAAAAATAATGGTCTAGCCAAATTTAGGTTGAGCCATCTACTTTAACAGCATCACTTGGCATTACCGTTGGCTTGCTTTCTAGCCACTCGGACAGACTCCGCCTCAGCTCAGGAGCACGTATCATCAGCTCAGGAGCACGTACCATCGCCTCGCCACTTTCTGCCACTGCCGATACGTACCCATACCCACCCTTCCTTATGTTCCTTCCTTATGTGTACCTCCCCTCGCAATTATCATGAGCCTGCAGCACGATACACATTCATCTCCCTTTTATTCACAGCAGACTATTCCCCATTCAGTTCCGTACCTAATACCTGTAGATCGCTAGTTGTGATCCTGTTATCTATTACTTTGTGATTATTTTTCTCCTGTTAGAAATAAGTGAACTTTGAACTTTGATCCTTGAACTTGATCTCGTTGCTATCCTTCCAGGCCCTAGCGACGCTCACCTTCACATTGAGTTTACAGCCAGCCTGAACTACACCAGATCTATTGCTGATACCACACCCCTTACTTCATCTCCATAATGACCATTCCCGCGGACTCCACGCCTTGAATACAAGCGAAACCTCTCTGCTGTTTCCCCGACTGATATCCACGGTAGCTCTCAAACAGCCGCAGCACCACTGGATGCTCCACACCGCTGCGCACTCTAAGGCGCATCACGCTACCGATCTCCTGCCTCTGATCTGATGGATCTCACGGCCCACAACAAGGTACACCACGTTCCAGCACTTTTACGGCCGGACCAGTCGACAAATACAGGTAACCGCTGTGGAACCGCCATTACATCTGTCACTACTTGACATTTCCCTCCATGATGACCCACCTGGCGATCAATGCGTTAACTAACAGACATCACACAATGTTTCTTTCCCTCAAGCGTAGATACAACTTTGTATCGCTTTATACATCTACTTTGTCAAGGGACTTGTATCTCTATTATGAACTCATATATTTTTATGTTGCATTGACTTTGAGTAACGAACTACCGATATTGTCTAAATTTCACTATTTGTGTCAAGTCAGCGTTGGAGCTTTTATTAATCTCTGTATATATTAATGTTAACATGTACTTTTTCTGCAATTACTGCTTGCCTTGATATGTATATATTATTAACCTCCCCTTTTTTCTTTGATGGTTTCACTTCACTTTACTCCCACGCCCCTTTTGTTGCATACTGTTTATCCACTTAACATTCCTGACCTATGACATCACTTTCCCTCCCTTCCCGCCACTGGGGGTTTAAAAGGTTGGTTTTTCGTTTGCATTTGTACTTTGAGAAAGGCTAGAGTGCTAGCCGAAACGTCAGTTTTTTGTTTAATAAACACCTTTTGTTTTTCAATTAAGACCTGTGTGTGCTCGCCTGTTTCCAGATATACATTACTATTTTGCTGTTAGCACCCAGGCAACAAGACTTTTTAAACGAGCTGTGCTGGCTTTTTTTGCTCTTTATATATATATATATATATATATATATATATATATATATATATATATATATATATATATATATATATATATATATATATATATATATATATATATATATATATATATATATATATATATATATATATATATATATATATATATATATATATATATATATATATATATATATATATATATATATATATATATATATATATATATATATATATATATATATATATATATATATATATATATATATATATATATATATATATATATATATATATATATATATATATATATATATATATATATATATATATATATATATATATATATATATATATATATATATATATATATATATATATATATATATATATATATATATATATATATATATATATATCTATATATATAT
>R=1317/#Retro/forward
CCCAGAATGCTCTATGAGACACAGCATATGAGGAGAATAACAGAGGCTGTGTACAATCAGCATGTAATAAGCAGTGCAGGTGTGGGAGTGATGTCACCACCTGGGAGGAGGGAAGCTCTCTGGAAAAGGCAGGAAGTAGGAAGTGAGAGTGTGTGTGAGGTAAGTAAGAGAGGTGTGTGAAAAGAAGAGATTAGGATACAATCCAAAGACAAGTCTTTGAGAGACTGATGTATGGACTAACTGCCTCAGTGGGACTAAATCATTACTGACAAGAGCAACTCATCTGCGGCCAGTGGGCCAGTTAAAAAAAAAAAGCACAACTTGTACATTTCTGTTAATTCTGTTACAAGTTATTCTCCATTGAAAACTCTGTTGTGAAATAAACATACAGATTTCTTTTAAAGTTGCCCGGAAGTCCTCGCCTTTCTACGTTGTCAGGGTATTACCGAGACGAGCTTTATATAGCTTTATATAGCAAAACAATCCTATCGGGTTTATTAAGGGGGTTATTTATTAAAATCTGATTTTTTAAGTAAGAAAAGTCTGACCAAACTAGAATTTATCATTGAAAAAAACTCAATTTTTGTTAGTGTTTTAGACTCGAAACACTCAAATTTTTCATGAAATCGCTTGAAAACCCTAAATTTTTCGGGTTTTTGCCCAAAACTCAGCACAGACCATGATACATTCATAATTTGAAATGTGACCTTTGCCATTGACTTCTACAAGACCCGACAGCTTGGAGACTGAGTATTTTAGGATTCAGACTTTTTCCATCCTCGGGGTATAAT
>R=1319/#Retro/reverse complemented
TAGGGTTGCCACCCGGCCGGTATTTTACCGGCCTAGCCGGTAAAACACCTGCCAAGGCCGGGGCCGGTATTACAAATTTACCGGCAATGTAGCTGCCGGTAAATTTGTAATACCCTTAAAAAGACCCCCTCGGCCCGCCCCCAATCCCCTGTAAACTTACCTTGTCCTTCGGTTCTTGTCCTGGCCGCGCCGTGGCCCCGCCCCTTTGCGGCATAACCCCGCCCCCTTTGACGTCATGGCCCGCCCCCTTTTTGTACCCGCCCCCACCAGCCGGAATTTTTTTTGGGAAAAGGTGGCAACCCTA
>R=132/#LTR/forward
CAGTGTCGGACTGGCCCACCGGGATACCAGGAAAACTCCCGGTGGGCCCAGGTGTCAGTGGGCCCTCTTGCTTCTAACCATTTGGCCTATTTCATGGTCATTCCCTATTTCTTTATGTGAATAAAGAGGCTTAATAATGGAAGAATAGAGTATAGTAAGTAGAGATAAAAGACTAGGAGAATAAAGAGGTTGAGTGAGGAGAGGAGGAATAATAGTTTGGAAAGTGGGCCCACGGTCTAAGGTTTTCTGGTGGGCCCCTGGCATCCCAGTCCGACACTG
>R=1320/#DNA/forward
CAGATGACTATTTGTATGTGCTTGAGAATTTACATATGATTTGGATATATATGCATAAAGTAAAATAATTTTATCTTTTTGATCTATATATATTTATAAATATAACTTTATAATTTGAAAACTTTAACACTTAAAAAAGTTATTGTTTTACTGGAATAATTAACCCCCCCCCAGGGAGAGCGCACAAAATGTTCAAAAAACCTACCCCCCCTCAGCACTGCTCTGCCTGTCACTTAGGGTTGCCACCTCACCCTTTTAAAACCAAACACATATGAAATCCACAGCCTGCATGGCTAATTAGCAATTCATTTAGATGCATGATACATGGCTGCACAGAAATCAGTTCAGTCTGCAGCATCTAAATGAGTTGATAATTAGCCATGCAGGCTGTGGATTTCATATGTGTTTGGTTTTAAAAGGGTGAGGTGGCAGCCCTACTGTCCCTGCTAGATGTGTAAGTTACATACGTTTCTAAGCAAGTCAGTGCTGGTTTTGTTGCAATTTTGTAAATAACTGACATTATGCTTAATGCCAAAGGTATTAAAAGATAAAAATATAGAAAAGCCAGTATTTATTCCCAGAAAAGGTTGCACCCCTTTGGCACTCCATTCAGTTTTAGTCTAGGCAGAAGGAGAGTGCCAGAATTGGGAGAACAATGTTGCTCCTTCCTTTTCTGCAGTATTTGTCTGCATGGCTGTGTGATTGTTTGTTGCAAGGCAGGTTTGTTTATATGCTGCGTCTGTTAACCTCTGCCATTACAATTGAGTAATCAACCAATGACCATTCAAATTATGTGACTGGTTACAGTTCACAAGCACCCAATAAATTACTAGGAGGAGGGCAGTATCAACATCCAATAGGAAACAAGTAAGGGCAAAGCCTGGGCATGATGATGTCATCATATAGGAAGTTCTTGGTGTGTCAGGTTCAAAATAGGCCACTCCCATCACTTCAGAAAACTGGTCAGAGAGACAGGAGAAGGACTGAGTTAATAGGTATAAAAATTAGCTTTTACAATGGCATTTTTACTTTTTGTTATGGAAAATGGTTTTTCTAACACATTGAGAGCATTGTTAGTGGTTTCATAAGATTTGTACATTGAAGGTGAACAACCCCTTTAAG
>R=1321/#LINE/forward
CAAGTCTAATCAGGACATCAGTTGGAAAGCTTTTTAGTTTTGACAATCTCTCTATGGTGCACTCTTGTCAAATGGCTGAGAAAGGGACTCACATATGGACCAGTGATTAACAAGTTGGAATTTTATCTCCACCCCAGTCTCAAAAAATATCTCTGGTGGGAATCCAACCCAACACTTTTGAATGCCTTAAGGCCATTGCACTACCCATTGTGCCACAGAGCCAGTAGGCAACCACACACCATGAGCCACACACACTGTGAGACCATACAGTACATTTGGTACAGTAGTCACCACTACAACTGCTTCTCTTTTCTTGGCAGCGCACGTTCCCCAATGGCAACTTACCATCGGCACACAAATGCAGGAGCAACTGTAACAGCACCACATATTCATTAAATGCCTTTACAGGTATGGGACCTGTTATCCAGAATGCTCAGGACCTGGGGTGTTCCAGATAACAGATCTTTCTGTAATTTGGATCTTCATACCTTAAAGCTACTAGAAAATCATGTAAACATTAAATAAACCCAAA
>R=1322/#Retro/forward
AGGCCCGGATTTACAAACTTGCCGCCCCTAGGCCGGCTCTACTCATCGCCCCCGCTCCCCTGCCGGTGCCGTCCCCTTCGCTTCCCCTGTCCAGCACTGTTACCTCCACTTCCGGTTTCCCCCTGTCCAGCGATGTCCCCTTGCCTTCCAGGGCCTTCCGCTTTCTGTGCGTGCGCATGCGCATAGCTTAACACTCGGGAACAGCACTGTGCCGTCCCCTTCGCTTCCCCCTGTCCAGCACTGTCGCCTCCACTTCCGCTTCCCCCTCTCCAGCGATGTCCTTCCCCTTCCAGGTGCCGTCCTCTTCACTCTCAGTGTGTGCACGCGCATGCGCACATCTTAACACTTGGGAACAGCACTGGAGACTGACGTGAGTCTCCAGTGCTAGTTACTGATGCGGCTGGGCCGCCCCTGAAATTGCGCCGCCCTAGGCCCGGGCCTATGTGGCCTTGCCACAAATCCGGGCCTG
>R=1323/#DNA/forward
CTATGAGTAAGTGCCCACCTCAGGCACGAAACGCGTCAGGCTTACATATGTCCTAATAAAGATTTTTTTACTTTTATAAAAACATTTTTGGCTACTGCTTTACTACTGGATGACCTCTTACTACATTTGAATGCTCTATATTTTCCAAAA
>R=1324/#SINE/forward
TATATAAAGTAACATAGTACCGCACTCAACGGGAATACTTGTAAAAAAATCAAGATTTATTGAAAAA
>R=1325/#DNA/reverse complemented
GAATTTTTGCCACAATTCAAATTTTTTTGCACAAAAACTCACAAATTCAAATTATATTTTCAAAAACTCAAATGTTTGGTATTTATTAAGCAAAAAAAACTTAAAAATAAAAATTTAAAATCTAAAAGCTTAAAAGTTCATGTAGAAGTCAATGGGAGTTGTCCTAGGCAAAATTCAAGCTATTTTTTTTTTT
>R=1327/#LTR/forward
GTTACGCAAGATGATCTCCAGGATTATTGCTGTGACTGTGGGGTAGTGTATAATAAGGCAAGATGGTCTCCAGGATTGTTGCTGTTACTGTGGGATAGTGTTTAGTAAGGCAAGATTATCTCCGGGATTGTTGCTGTTACTGTGGGATAGTTTTTAGTAAGGCAAGACGGTGTCTGCGATTGTTGCTGTTTTTGTGGAACAACCTAGCAACCGGTTAGTGTACTTGCCGTCCAAATAATGTCCCAGCGTCTATTCACATGCTCAGCGACGCACTGCGACACACGAACATACACGCACACGTCAAGATACGCACGCAACCACTGATGACCAAGACCCAACTGTTCCCCTGCAGGAATGCGTTGAAATATACCCCAAATCACCAGGGTGGTAAGTAGACTTACAGGTTGCTCGTATGGGGTGTCTACATTTTGAGGCCCCTATATGCAGTATACTTACATAAACCCATACACATTGGGCATAAAACTGTTCAGTGGAATCCTGGCATTCATAGAGTGTTTTACCTTGGTAACCAATGATATGTGGCATATATGATGCTGTAGACTAGAATCTTTGAGCTAATTTTTCAAAAAATTCACTAGTTTCTACAAAAAAATTATAATTTTAGAAAAGAATTGCAACTTGGTAGTTTGGAGTACATAGTAGATACCCGCCCTCCCTTACCCCGTGCCCGCCGCATCAGACTTCCGGGTTGCTTTTATAGACCCGCGCCGACCCGAGCATGTGCAGCGTCTATAAAAGACGAAGTCGAAGCCGGCATTTGACAGTGGCGGGTGGGGAGATCAGAGGGTAAACCCGTGGGTATCGGGCCGGCCCGCACATCACTAGTACATAGATATATGTTCTTATTATTTGCCAGAATCTGCTCCTTCTAATAATGTGTAGTTTTCTAGGGTAAACCTACAGTTAGTTGAATGTTTGGCCTTGAAATCAAACTTATGGAGTTTTGGGCAGCAGTGCTTTGGAATTTTAGTAGTGAACTGCTTGGAGTTTTAATCTATACAAGTGAGAAATATTCATTAAATTATATTATTTGGTATTGACGTGTTGAGGAGAAATTGAACTTTCCAAATATACTGTGTCTCGTACATAAAATAAATTATGTGTCTGATGTGTGTGATTGTATTATGTGAAACATGATTTTTTTATTTCAAATCAGCCATATCGGCCTGCAGTGAAAGGGTTAAATCTGTAATTACAGATTTAATTACCATTTTCTTCCTCTAGATGGCAGTGTAGAGATGGGTTAGATTAGACATTAGCTGTATATATAGTGTTTGGCCACTAGAGGGAGTAGTGAGACACATAGGAGGTTCTAAGAGGGTGGAGTTTAGAAGAATATGAAAGGAGACAAGTCACAGGGGCAGATGTGCATCAGAGGAGGAACATCTATTGAAGAAGCCACTTTGCAGGAGAACCACAGCCAGGACCCAAGTAAGTAGGAACTGTAAGGCCTGGTTAGCATAGGATTAGTTTTCTTATAGTCACTGCTCAGCCCTTTAGAGGGGAATGTGGTGACAGGTCCCCTTAGCATTAGGGCTGCGTAAGCATGGTGGTTTTATTCAATGTTATTGAATTAGTGGGATTGCACACTAATTATGGCAGATTTGGAAATCTTAAGTAGCCCAAAAAAAACCCTGGGTTTTTTTAATTAACAATTTTCATTCATTTGTCTTTATCAGGAATATGCCAGTAAGAAGCAGAAGAAAAGAGATAAAGCAGAAGGGATGGAATTGAGATCATAATACAGAAGAAGACAAGACATTTCCCGGGACACTCTCATGGTAAGTATTATGGCTTTTGTTGGTACAGAACATGCTCAGGCTTTGCCCAATAAGACAATTTCTGGTAGTGGGCTATAGAAGTAATTCATAGATAAGGGTTGAGAATGTTTTTTTATTATACTATACAGCAGATAGACAGCAGCCAGATATGCATTTATTTGACAGGCAGTGTCAGAACTGGGGGAACTGGGACCCACTGGCATGTCCTCGTTATTAGTTTCATTATATTTCCAACCCTTGGCTCTACATTGTCCTTTCAGACCCAACTTCTTTCTCTCCGCTGCCTGAGGAAGCTTGATACCCCCCCTCGTGTGCTCATCTTTTTGCAACAGAGGGAGTCAAGGGGGAGGTCCACAATGTTGGCGGAGGGGTCCAGGGCCAATGTGCTCTCTGCGCTAGTATTTAGATTTTTTTTTATCTTGGTAACTAATAGTATTTGAGAGATAAGATACTTCAAGGTGAAAACTTTGAGGGGATTTTTGGAAATGTAACCAAATATAAAAATTTAGGAAAGGTTTGCGGCTTGATGCTTTGGAGTAGAAAGACAAGCATATCTACAGTTATTGGGATTCAGTGGAATGTGTATTTTACAAATATATGTTTTTTGGTGTTAATGTAGCCTTTTCTACCTTTGCCCCTCAAAAGAAATCTGTAAATGTGTTGATTTTGCAGTATCTGGAATGACAGAACTGATAGCTCAAATGGGGTGTCTTCATTTTGGGGCCCCCATATGCCACATACTTAGATAAACCTATACGTATACATGTCCGACCACAGAGTCAGCCTATATCAGTGGTACAAGGATATCTAATAGGAATAATTTCATAAAAATGTTATCTGTAGGTGTATAGAACTGACTCTTTGCTGTGACAGCGGTGCCACCAACCAGTGTGTCAATCAATAGGAGCTGCAGCCACAGAGTGCTGTCCATGGTACTGAATGGAAAAGGCAGTTTAAGCTTCCCTCAATGGCTGCATTAGTGATTGCAGTATATGTACCATAAGTCACATGTTAGATATGTACTTACTATAGCAAATGTGTTTTATGTAACATAGTCACATAGATTGAAAAGAGACACAATTCCATCAAGTTGATCCTGGATCGCCTTGTAGCTATCTTCCATTAGTATGCACTCCATTACTTGCTAAACACCATCCAACCCCTTCTTAAAGCTATCTAATGTATCAGCCTGTACCACTGATTCAGGGAGAGAATTCAACATCTTCACAGCTCTCATGCTGATATATAGAGATAAATCGCTTGTTCAGGACAGTGGAGATCCGTTGATGGCTGGAGGGCTCCCTAGGTTTTCCAACAGTTTGTGCAGGAGACAGAGGAAGGGAAGAAGCACACAAGTTCAGCTAGGCAATGCCTTCAGCACATTTATTTGCAGAAGTATTGAACGCACAAGCTTTCGGGGTCCAACCCCTTCCTCGGGTGCAAGGGAGGGAGGGGTTGGACCCCGAATGGACCCCGAGTGCGTTCAATTCTTCTGCAAATAAATGTGCTAAAGGCATTGCCTAGCTGAACTGGTGTGCTTCTTGCCTAATTGGAATCTGTTGCCGTGTTGGGCTTGGAAGCGGCCTAGGATATGATTGCACCGAGCAACATGAAGTAAGTGGTGTGCGGCAAATCTAAAAGAGTTGCGGAGACAGAGGAAGGCCATATGGCATTTGGTAGTGGCTCTGCTAACATTGATTTCCTTTTAATAAATAAACTCAGTTTTTCAGAAAACTAGATACAACACTAGCATATTCTATTAATTTGGCACAGTTTACCCTGGGGCTTGTTATATCCTACAGACTTGTAGCAATCAGTCCTACCCTCTCTTTACCCACACAGGGAGCCCACCATCCCCTTTACCCACACAGGGAACTGACCCTCCCTTTTACCCACACAGGGAGTCCACCCTCCCTTTTACCCACACAGGCAGTCCACCCACCCCTTTACCCACACAAGCAGCCCATCCCCCCATTACCCACACAGGCAACCCGCCCACCTCTTTACCCACACAGGTAGCCCGCCCATCCATTTACCCACACAGGGAGAATGCCCACCCCTTTTCCCGGAATTCACAAAATTTTGGGATTATTGCATAGATTAGGATATATTCTGGACTTCTCGCATTGATTTATATACAACCTCGTCAGATATGAGATGCCGGATTTTCGGATTCAGACTTTTTCCATCCGGGTATAAAAAATCCTGAAAAATTTTGATTCTTTTTTTTTTTACTAAAAATTCAGATTTTATAGTAAAAAAAAAAATTTTTTTCCCCAAGTTTTTTTTAACCCCCTAAGTGTTTTTTCATTCATTCTCACCCTCCCCACCTCTTATGAGTTACCCCTAGCTTTATACCCAGAATAAAGACTCCGCAGACTGATGGTTAAATCTGTGAAACGCACAGCTTTATTAATAATTATTATAGGATAAATAGGGCTATTTGATCCAGAGGAAGGCAAAAACCCTTTGTGAGGGAAAAATTCCTTCCTGACTCCTTAACGGCAATCGGATTTGCTCCCAGGATCAATTTGCCATATTTAATCAAGAGAAAGAGGGTAAGGGAAACAGATGGTAATATGGCAGCATACACATGAGCGCCTTTAGGCTGCTAGGTGAACTCTGCATTCCATTTCTTTGGTCCCTTGCAGCCTGCAGACCCGGCTTTTGCAGTCTGAGGGATGGAGAGAAAAGAAATGAAGGGTCTACCATGTGGCTTAAGGGGGCTTCTGTCTATGAAACCATATTTAAGATGGGAAGGGAGGGACTGCTGGTGGAATTACAGTGGCAGGAAGGGAAACAAAAAGCAATAAGGCTACGTAAACATGAGCACCGTTTAGCAGCTAGATGAATGCTGCATTCCAATCCATTCCATTGAACCCAGGCAGCCTGCACACCCCGGCATTTGCACACTGAGGGATGGAGTTGAAAGGAATGCAGAGTCTACCGAGTGGCTAAATGGTGCTCCAGTTTATGATACTATATAAGAGGGACAACTGCTGGTGGAATTGGAATGAAGGAAAAGAAAAAGAAAGCAATATGGCAGCATACGCATGAGCGCCATTAAGCTGCTAGGTGAATGCTGCATTCCATTCCATTCCATTGGAGAACTGGCAGCCCAGACAGCTTGCAGACCCGGCTTCTGCACACTGAGGGATTGAGTGAAATGGAATGCAGGGACTACCGAGTGGCTTAGGTGCATCTGCCCATGAAACCATATTTTAGGTGGAAAGGGAGGCACCGCAGGTGGAATTACGGTAAGCAATATGGCAGCTTAAACATGAGCACCGTTAAGCAGCTCGGTGAATGCTGCATTCCGTTTCATTCCATTGGAGCCCCAGCAGCCTGCAGACCCGGCTTCTGCACACTTGGGGGAGGAGTGAAAAGGAATGCAGGGTTTACCGAGTGGCTTAAGTGCGCTCCTGTTTATGATGCTATATTTTAGTAGGAAGGGAGGGCACCGCCGGTGGAGCTACGGTAGAAGGAGATGGGGCACCGCTGGTGGAGCTATGGTGGAAGGAGGAGGGGTACCGCTAATTGCTCTGGATGGAAGAGAAACAGAAAGCAAGATGACCTGATGTG
>R=1328/#DNA/forward
CAGGCCCGGATTTGTGGCGAGGCCACATAGGCCCGGGCCTAGGGCGGCACATTTTTGGGGGCGGCATGCCGCCCAGCCGCCTGTGCTCCCCAGTGCTTCGGCGCTCGCACGCTGGCGCTTTTGCGCCAGCGTGTGGTAGTGCGGGCGGGCGCTAGGACCGCGCGGAGCGCACGGCCTAGGGGCGCCCGCCCAGCGAATCCGGCGCTG
>R=1329/#SINE/forward
TTTTTTATTTTTATTTTTTTTATTTTGATTTTTTAATAAATTTAATGACATTCGTAGTTTTAGAGTTTGTGAGTTTAGTCGTGGTTTCAAAAACCTCTAAAACCACTAAAATCTGACCTTT
>R=1330/#LTR/reverse complemented
CATGGGCGTCCACAGAGGGGGGCAAGAGGGGTCAGTGCCCCCCCCTGGGACCAGCAGACTGACCATCTGTTTATTCGGGCATTTTGTAATGTGGGCCGCTCCTGATCTATAATGTTCATTTCAAACTGTGGGCTCTAGGACCGCTCCTCCGTCCCAGCTCCCACTGTGGCTCCGCCCCTTCCACTCGTCTCCGTTCTCATGCTGTGCTGTGTGCAGGCCTGCCTGCCTGCCATCAGGGGGGAACAAGGAAGAAAGTTTTGGGCCAGGCAGGATTTAGGCTCAAAGGGGGATTAGCCAGCCCCCCTTACGAGCGTGGACATCACTGATGCCGAAGACGGAAGTACAGGAACTGATGTGGTAAGAAGGGGAAGCCAGCAGTCACTGTGCTTCTCATGAATCTCTTTAGCCTGCACTCTGTCTCTCTCTATCTCTCTCTCTCTCTCACTCTCTCTCTCTCTCTCTGTCTCTCTCTCTCTGTCCCTCTGTCTCTCTCTCGCTGCACTCTTTCTTTCTCTCACTGCACTCTGTCTCTCTCTGTGAGTCTCTGTCTCTCTCTGCACTCTGCCTCTCTCACTACACTCTCTCTTTCACTGCACTCTCTCTCTCTCTGCACTCTCTCTCTCTCTCTCTCTACTCTGTCTTTTTCTCTCTCTGCACTCTGTTGTTCTCTGCACTCTGTCTCACTGCACTCTGCTTCTCTCTGCACTCTGACTCTCTCTGTGAGTCCCTCTCTTTCTACAGTCTCTATCTGTCCACCAATAAATTTTTTTTTTAACTTTTATGGGGGGCCCCTATCCTAACCACCAATTGTTTTTTTTAACTTGTATGGGGGTCCCTGGTAACCAGTGGGTTTTTAGTTTTTGTTTTAGCTCCCATGTTTGTGTGGCTTTTTTTACTGTGGTGTTGGGTCTGGGACTGTCATCTAGATTATGTAGGTACCCAGCAGAATGAATTGTAAAAAAAGAACATGTGGCTACATGGGGTATTTATGCATGTACTTGCCCCTGTGCTATCTGTTTGTGAGTTCTGGGGGTATTTATACATGTACGTGCCCCTGTGCCATCTGTTTGTGAGTTCTGGGGGTATTTATACATGTACTTACCACTGTACCATCTGTTTGTGAGTTCTGGGGGTATTTATACATGTACTTGCCCCTGTGCCATCTGTTTGTGAGTTCTGGGGGTATTTATACATGTACTTGCCCCTGTGCCATCTGTTTGTGAGTTCTGGGGGTATTTATACATGTACTTGCCCCTGTGCCATCTGTTTGTGAGTTCTGGGGGTATTTATACATGTACTTGCCCCTGTGCCATCTGTTTGTGAGTTCTGGGGGTATTTATGCATGTACTTGCCCCTGTGCCATCTGTTTGTGAGTTCTGGGGGTATTTATACATGAACTTGCCACTTTGCCATCTTTGTGTGAGTTAGGGTTGCCACTTGTCAGACAACCGGTATTTTGAAGGGTTGCCCGGGTCAAATTAGGGAAACTGTGCAGGATTCCCTTGATTGACCCGGCGATCGGCTGATCGCCGTGGCATAGCTCCACCCCTTGATGGCAGTGACACACCCACCTATCTCACAGGCCCGCCCACAGATGCCTCCTTGCCCCACCCTGGAAAATTTTCTGCGGACACCCATG
>R=1331/#unclear/forward
AATTTTTAGAGATTTATTAAACCCCGAGGATGGAAAAAGTCAGAATCTGAAAATCCGGCATCTCAGACCTGCCGAGGTTGTATATAAGTCAATGGGAGAGGTCCCTATCCTATTTGGAAGTTTCTGTGGTCTGCACTGGAAT
>R=1332/#LTR/forward
TGAAGCAGAGCACACTCTAATATCTTCACAGAGAACGCCTGGTGCACAGGGTAGAGGTACGGCAACCCCCAATATATAATAGAACGAGAAAAACTCTGGCACTCAAGGCAAGTGAAATGCAGGGTTCCCCCTTGCTTTTATTTCTTGTGCAGACGTGCAACGTTTCGGGGTGACCCCCTTTATCAAGCATACATACTGACCACAGTGCAAACAATATAAAGAGTGACCAATTAAATTAATTAGCATACACAATTACCAACATTCAGTTTGAAAGGCAAAGCTCTCGACCAATCACCTTATAACATGTGAGAAAAAGTTTTTTTATATAAAAAAA
>R=1333/#Retro/reverse complemented
TTAAAGGGCACCAATCATGACCAAAATCATTTACTAAGTAAATACACTATGTGAAAGTTCAAGAAATCCGATTTTTAAAACAGTTAGAATTGTTTGTATAATGTAAATGATCAGCTCACTATTCCTTCTGCAAGATCTCCCCTATCTCCCCTGCAGTTCTAGCTGAGGCAGCCATCTTGGATTTCACTGGCTCCTCCTACCTATATCTTCCCAGCCAACTGTAGCTCTGAAATCTCGCACATGCTCAGTTCAAATTCCTTGTTTGCTTATCAACCCTTCTAAGCTATTTTCAAATCAGCCAAACCTGTGTGTTAGCTGCTGTACAGTAGTGCTGCCACCTGCTGGAAGTTAGCAGGTGGCAGCACTTCTAGTGGATACTTCTAGTGGAGGAGTTTACTAAAACAAGGCATTCTGGGTAGAATACTCAAAGCAGTGTTACAATCTGAGCATGCTCCTGAAATTTGCACATTAGAGTCTCTGTTAGAGTCTCAATATGGCCTCCCTCAGTGAAAGAACCCATTTGACAAAGTAAGGGATTTTTTTAAAACCTGCAGTTTTTTCAAAAAACTATATATGTAGTTTGATTAAACGTGTTTAGCTTGTACTGGTCAGATTGTTAATATGTGTTTGATTTTGGCTGTGATAGGTGCCCTTTAAG
>R=1334/#LINE/reverse complemented/ORFs: -2..1236:+1
CAAAACACACACCCAGATGGACTGATTATCATCGCTGGAGATTTTAACCATGCAAATCTCAGGTCAGTGCTCCCTAAATTCCATCAGCATGTGGAATTTGCTACGAGAGGGCCAAACACGCTGGATCAGGTTTACACAAATATTTCCAGTGCATACCGGGCAGAGCCCCGCCCCCACCTCGGATACTCAGACCACATCTCTGTTATGCTAATACCAGCATACAGACCACTCGTCAGGCACTCTAAACCAGTTCTGAAGCAGGTGAAAACATGGCCAGCAGGAGCCATGACTGCTCTTCAGGACTGTTTTGAGTGCACTGACTGGAACATGTTTAGGGAGGCTGCAACCTACAGCGACTACATCAACTTGGATGAGTATACGTCATCTGTAATCAGCTACATCACAAAGTGCATTGATGATGTCACTGTCTCCAAGTGCATCACTACACGCCTCAACCAGAAGCCGTGGTTCACTGGAGAGGTACGTGTGTTACTGAGGGCCCGAGACTCTGCTTTCAGGGAAGGTGACGAAGTCGCCCTGAGAACAGCAAGAGCCAAACTTTCCCGTGCCATCAGAGTAGCTAAGCGTGCATATACTCAGAGAATACACAGCTTCTTCCAGGAGAATGGCGACACACGGCGCATGTGGCAAGGCATCCAGGCTATCACAAACTACAGGTCAACACCATCTGCCTGTGACAGTGATGCCTCCCTTGCAGATGCGCTGAATGACTTCTATGCACGGTTTGAAGCACAGAACAACACAGGAATGAGGAAGACCATCACTCTGCCTAGTGACCAGGCACTGCGTCTGACGGTGGCTGACGTGAGGATGACTCTGGAAAGAGTAAACCCACGGAAGGCTGCAGGACCAGACAATATCCCTGGCAGAGTGCTAAGAGAATGTGCAGATCAGCTGGCAGATGTTTTCACTGACATCTTTAACATCTCCCTGATCACCTCCACTGTCCCGAAGTGCTTCAAAACCACCACCATTGTCCCTGTGCCAAAGAAGTCATCAGTGTCCTGCCTCAATGACTACCGTCCTGTGGCACTCACCCCCATCATCATGAAGTGTTTTGAGAAGCTTGTCAAGAAACACATCAAAACCCTGCTGCCACCAGCACTGGACCCCCTACAGTTCGCATACCGTCAAAATCGCTCAACAGACGATGCAATAGCCACCACCCTCCATCTGGCCCTCTCTCATCTGGACAAAAAAGACACCTACGTTTGAATGCTGTTCATAGACTTCAGTTCAGCATTCAACACTATCATTCCTCAGCATCTGATAGAAAAGCTGAGCCTGCTTGGACTGAACACCTCCCTCTGCAGTTGGGTTCTGGACTTCCTGACCGACAGACCTCAGTCAGTCAGGATTGGAAACATCATCTCCAGAACCACCACACTGAGCACCGGAGCCCCTCAAGGCTGTGTGCTTAGTCCTCTACTGTTCACTCTGCTGACGCATGACTGTGCAGC
>R=1335/#LINE/forward/ORFs: -1..1033:+2
AGAGACCTCAAATACCAGCATAAATTTTCTTGACGTAAAAATAGGGATAGAGGATGGTGCATTGACTACAGATCTGTATAGGAAACCTACGGACAAAAATAATCTATTAAAAGCTACCAGCTTCCATTACCCAAGATGTATCACTGGGATTCCGAAAGGTCAATTTCAAAGGGCTAGAAGGATTGCTTCAAGTGAGGAAAGTTATTGGGAGGCAGCAGGGACCCTAGTGGACAGATTTAAAGCCAAAGGATATAAAGAAAAATCCCTGGTAGATACAGCTAATGAAGTGAGTAAAGTATCTAGGGAGGTTTTACTTACACAGAGGCCACAGGAAAAAGGGATAAGTACCCAGCCAAGGATCCCCTTTGTAAGTAAGTATGCCAAACAAAGTAGGGCAATTGAACGTATTATCAACAGGTTTTGGCCAATACTTCTGAATGACAAAAATTTGGGTAAAAAATGTTCGGAACCACCACTGTTTAGTTACAAAAGAGGGTCTACTTTAAAAGACATATTATGCCCCGCAGAACCAAAGGAGGTAAAAAGGATGGATAGGATTTTTAAGAGCTCTCCAAATATAGGTACTTTCCCTTGTTTAAATTGCATCTGTTGCCATTCGATTATTAAAGGGGGAGTAGTACAACATCCAACTAAAGGCTTTAATATTAAGTTACAACATTTTGCCACGTGTAACACAGAATGTGTAGTGTACATGCTGAAATGCCCATGTGGCAAAGTCTATGTTGGGCAGACATGCAGAGCAATTAAAGAAAGAATAAAAGAACATAGAGGGAATATTAAAAACTTTAAGGCAAATACATACACTGACACCCCTGTGTCTCGACATTTTAATCAAAATAGACATAGTATGTCACAACTGAAGTGGTTGGTGTTAGATGTGATTCAGAGACCACGGAGGGGGGGAGACATCAAGAAATTACTTTTACAAAGGGAAGCAATATGGATAAAGAAACTGTGTGCGCTGGATCCGTTAGGTCTGAATGACAAATGGAGTATAGCCTGTTTTCTATAGTAGGGTGAATTTAATAAATCTTCTTTTTTTGACAGATAGTGCTACCTGAATATGAACTGAATTCTACAGTTAGGTAAGATGCTTTGGCAGCAAGATACTTTGTTATAGATTACTGTAGCAGTAGGTTTGAAACATATGTAGCAATTTTGATACTAAAAGTCTCTCTTTAGGGAAAGTAATTAGTTACGTAGTTTCGGGCAATTAACTCTTGAGCAGACCATTTTATGGTAGTGCTGAGGTTCATGTGTTCAATATTTTTAACTGTTTTTAACTTTTGTTACTTGATTTTAAAGGGAAAACACCCGTGCACAATTCACCTTGGTGTATAATGTGGATGGATTCAATTACACTTTGATATGGACTTTGATGTGTTAACGAGAACATGGACTGGAGTTTTGTCGACTGGCTAGGCTGTAAAACCCTCCCAGCAGTAGCTGAATTATCCAATGTGCATGTGTGAGGTGGTGTTTTGTAATTGTATTTAATTATGTACCACAGAGCATTTTTTCACACTTGATAAAGAGCTTTTAAGCTCGAAACATGTCGTGTATTCAATAAAAGCACCTTGCAGCAGTACACCTGCGCTGATTGGTTTCTTTACCCATCTACTTGGATTGATTGATTACATTGTTTTGGATGGAAACAAGGGTTTGGAGACCAGAAATATACAAGAAGGGTAAATATACCAGTTTATGTGACTTTT
>R=1337/#LINE/reverse complemented/ORFs: -1..922:+2 922..3348:+1 4966..5817:+1 5817..8243:+3
TTTCTTTTCTTTTTCTTTTTCTTTTCCTTTTTTTTTCTCTAAATTTTTATTTTTACAACCAGATTTCATTATGGAATTTTTTGCAGATGACACAAAATGGGCCTCTTTGGCCAAAACGGTTTTTTCAGGATCAATGATGCCAGATGGTAAGGCTTCCCTTACACTGTCTCATTTAATGGTTAAGAGTAAGAATTTACTACGGAGGAGGTTAAATGTGTTCTGGAATGTAATATGTTTGGAGGAATATTTGACACGGGGCATTATTCCAAGAGGCCTGCGGGTGCAAATCTTCCCCTCTTTTGAGGACACATCACAGACCTTTAAAACACAATGGGAGGAAATATTGAGTGAATGTTCATGCAAACTTATGTCCCTCCTTAAACAACATAATATTGAGGAATTGGAATTAATTAAGGTACAACAAAAACAACTTTGGGACCAAATTAAAGAATATGAACCAAGTGAAGAATTCAAAAAGATGGACAGTGATTTAAAAGGGTTTATGGATAACCTCAATATAGAGGTTATGCAGGTGAAAAAACGCAAATTTGATAGAGACACTTTGGACTATGAAAACAAACATGTTTACTTATGGAATAATCAGAAGAAACGCAATTACAACACGTATAATAGAAATGGGGGTACAAAGGGTTTTCAGGGGACACAATATAGGAAGAGCACACAGGGTAATTCGGACCGCGACACTCACTCGGAAAGTGAGATGAGCGGTTCTGATACATCTTTCACCACACGGAAACAATTTGATCGGAAGAAGCGTAAGTTTAACACTGTTTTTCATAAGGAACAAGTTATTGCACAGACAACACAGGAGAGGAGCGTCGGAGCTCCACTCCTGCCCAATCTTCCCCAAAACACATCGTCATTCCCAGGCACGAGTTTTTTACAATCACTGAACCTGTGATGGACACAGGCAATTCAGTTTCACCACCATCACATGAAGATTTACAGATAATAAATCTTTCTCACTTTACCCTCACTCCTAGTTGCACTGCGGTATTACAAAAAGGGCTCACTTTTGTACCCTCTAAATCAATAGATCACTTCACACTAGTAAAAGATGTTCACTTATTTGCACGTAAATTGCTTTTGAAGTTACAATGGACCAAGGGTAATCGGCAAACAGATTTGGATTTAAGTCAATTCAATTTAAATGATTTTAAGACCCTTAAAATCCTATTTGAACTATGGGATGATCCCAGAGTAGAGGAGGAACAGAAAATTTTGCAAGATATTCAGGACCTATGGTTGGAAAATTCAGGTGATAATACCAAATTACCATCTTGTAAAAAAAGGTCTTCTCGATACCCCAGTACAACTGAAAATGGGGCCGTGGACACCTTTGTACAAAGGGTCACGGAAGATATTTTGCATCTGACGACCAATACTAAGCATCCAAATCTCACTTTAGAGGAGATCAATGCACTAAAAACATTGAGGGAGAATCCGGATATAGTTGTTAAACCATCAGATAAGGGTTCGAATATTGTAATCATGGATTCTCCCAAATATGTTACAATGTGCAATAAAATTCTAAACAACAAACATTGGTACCAACCAATTTTGCTACCTCAGGCCCAAAGACACAAGGATAAGTTGTTTGATCTGATAGATCACGCCTATCAGGAGGGAATTATTGACCAAAACACTTTGGAATTTTTGAAAGTTAAACATCCTAGAACCCCAACTTTTTATGCTCTCCCGAAGGTTCATAAGTCCATCAATGAACCTCCGGGAAGACCTATTGTGTCGGGCTGTGGATCACTTACTGAGCCAATAAGTGGATATATAGATATGGTGCTACAACCTTTAGTAACACAACTCGATTCTTTTGTATTGGATACTTCCCATTTACTGAGGGAGATTAATGGACTGACCTTAAGCTCTGACTGCTTTCTTGTGGGTCTGGATGTGGAGGCCTTATACATGAGTATACCACATGCTCTAGGTATTGAGGCCATAAAAAACATTTTTGAGCGCATACACAACCCAATCTCCGAGGAACATAAATTTATATTGCAAGCATTGAGTTTTGTACTACATCACAATGTGTTTATATTTAATGGCATCTATTATCTACAACGCCAGGGCGTAGCTATGGGCGCTAAATGCGCACCCAGCTACGCCAACTTATTCCTAGGAGAGTGGGAGCGCCACGTGTTCTCGGCTGAAGAGTACGACGAATATCTGTGCCACATTTTACGGTGGCACAGATATATCGATGATATTATGATCATCTGGCAGGGCCCCGAACAGAAATTAAAGGATTTTGTGTCTAAACTCAATAAAAATAATTTTAATTTAACATTCACCTTAAATTACCACGACTCCAAATTGGAATTTTTGGATATAGAGATTAAAAAGGACAGTTGTGGACAGGTGTCCACTAATCTGTTTCGCAAGAAGACGGCTGGCAACAGCCTCTTACATGCAGAATCGATGCATCCATTGAAATGCATCGAAGGCATACCAAAGGGACAGTATCTTAGATTACGGAGAATCTGTTCTACAGAGGAAGACTTTAAACGGGAAGCTTACCAACTGTACTCAAGATTTAAGGCACGGGGATACAAAACTCGCTGCCTACGTAGAGCCTACCACAATGCCCTATCTCAGAATAGGGAGGACTTATTATACAAGCCCAAACAAAGCGGCACTCCAGGTAATGAAAAGACTAGACTCATTTTGACTTACAGTAATAAAGACCAAGAAGTCCGCTCATTGATTCGGAAACATTGGCACATTTTGTCCAATGATCCCAATATAGGTCAAATGGTAACCACTCACCCTCTTTTTTGTTATAGGAGAAACAATAGCATTGGCGATTTACTAACTCATAGTCATTTCCAGAAACATTCGAAAACAGCGTGTTGCAAAACAGTAGGTAGCTATAAGTGTGGGGCCTGTGAACAGTGTCAATATATGAGGACATCTAGGGATTTTAGCAATGGAAGAGTAAAATACAACATGTATCATTATATATGTTGTACTACGACTTACGTGATCTACATGTTTACTTGCCACTGTGGGAGCAAATACATAGGAAAAACAAAGAGGCCGCTGAAAAGACGCATATATGAACATATGCGAGATATTAATAATTGCAATTTATTGTCATCTATTGCCAAACACATTTATTGCATTCACAATGGCAAACATATGGGGTCTTATTTTCAGGGCATTGACCGTCTGCATAGTGATGTAAGGGGCGGTGACCTAGATAACAGGTTGCTCCAACTAGAGACCAGTTGGATATTTAAGCTTAATACTTATAAGTCAGAGTTCGGACTCAATGGCCAATTGAATTTTCAGGCCTTTATAAATAAATGAAGGAATGGTCATAACAATAGTCCCTTGATTGGCCCCGCTTTTTTAGACTATTTCAAAAAAATAAAATTTTGTGTTGGTGAGAGTTGTAGTTCTACCTTTTGATTTTCTTTTCATTTTTTTCTCTTTTTCTCTCTTATTTCTTATTCTGATATAAGTTTATAATTATATATCGATTAAATGGGATGATAGTTAAAAATAAGCAATAGTGATTAATCTTACAAATTTTTGAAATATAGTATTGTGTAACCATGCCACAAGTTGATATTGATGTTTCCATCACAGCAAAAGTGAAGCCGCGAGTCCTCTCTTCTCATTTGATACCTATTTGGTTGATCCTTTAAATATATTCTACTGAGATAATACCAAAGGGTTACATAACCACGATTATGGGAAGTGAAAATGATACAATTGTTCATATTGATATTACTATATCCTTCTTATGTGTGGGAAGCGGCTTACACAAAAGACCACCCACTTTGAACATGTGATGGCAAAGATAAAACGACGTCATATCCACCCTTTCGGTCTCTTGACAAAGCCACGTTGAGTGGCGAAACAGCTGTCGAGGCACAGCGCTGACACTGAGTCGTTTGGGATACCCTGCTCCCCTATTTTGGGAACTTAAGTGCGCAGACAGAAGATCTCCTGCCAGTTGATGGAACGCGGAAATTATCGGGTGAAAAACTCTCAAAGACACGTGGTCTGTATACCTTTATTTTCGGGTCTGGTGATAGCCGGGATAACTGTTACACCTGGGCTGGCACAATACGGTGACTGTCAGTGATCGCAGTATCACGAAGCCGCAACCTCTCAGCTGGCCACTGAGAGCAATAGGCGGCTGTAAATATATGGATGGGACAGTAGACATTGGCAAATCCAGTTACCCGCAAAGACATTAAACCTGATATACTGGCTTTGCACCGCAAACCATCACGGGGACTATTGTACCCGCGGGAGATAGTAACCTTCACTAAGCTGCAGCACGCTATTCAGTGTTATATAACCAGGATTTTCTTCTCTGCAATATCTTGCGGATGTGAATTATAAGGATGCACTTTCGTTCCCTCACATGAACAATTGGATTTACATGTGTATCTACTAACGCTTGATTGGAATACTGGCTGTTGAGCCACCTAGACATAATCAAATTTCCACCAAATCCTACATAGAGGAGTCCTCTTTATAAGTGGTTATTTGGGGTTAAAGGGATCCCTGAACCCAGCGCAGCGCTGTTTTTTATTTATTTTAAATGGTTTTAAGTATCTGTGGCATGGTAGTTAAATAAATATTGCCTTTTATCTTTACTCCTTAATACGATTATGTGTGTATTTTGCAAATAATTGGGCCCATACTATTGGAGGATAAGTCCCATCTGGTTTTGTTGAAATTTTGAAAAGTATATGTGGACACCTCCAATTAGGCCATTTCAAATTGGAGAGACACCTTGCGCAATCAATTTAAGTATATAAGAGTCATATGTGTGACTAGTATTCCCTTGTAAGCAAGTTGTCTCCAATAGATTAATTATCGAATTAAAATATTTTTTCTTTTTTTTTTTTTTTTTTTTTTTTTTTTTTTTTTTTTTCTATATTTTTATTTTTACAACCAGATTTCATTATGGAATTTTTTGCAGATGACACAAAATGGGCCTCTTTGGCCAAAACGGTTTTTTCAGGATCAATGATGCCAGATGGTAAGGCTTCCCTTACACTGTCTCATTTAATGGTTAAGAGTAAGAATTTACTACGGAGGAGGTTAAATGTGTTCTGGAATGTAATATGTTTGGAGGAATATTTGACACGGGGCATTATTCCAAGAGGCCTGCGGGTGCAAATCTTCCCCTCTTTTGAGGACACATCACAGACCTTTAAAACACAATGGGAGGAAATATTGAGTGAATGTTCATGCAAACTTATGTCCCTCCTTAAACAACATAATATTGAGGAATTGGAATTAATTAAGGTACAACAAAAACAACTTTGGGACCAAATTAAAGAATATGAACCAAGTGAAGAATTCAAAAAGATGGACAGTGATTTAAAAGGGTTTATGGATAACCTCAATATAGAGGTTATGCAGGTGAAAAAACGCAAATTTGATAGAGACACTTTGGACTATGAAAACAAACATGTTTACTTATGGAATAATCAGAAGAAACGCAATTACAACACGTATAATAGAAATGGGGGTACAAAGGGTTTTCAGGGGACACAATATAGGAAGAGCACACAGGGTAATTCGGACCGCGACACTCACTCGGAAAGTGAGATGAGCGGTTCTGATACATCTTTCACCACACGGAAACAATTTGATCGGAAGAAGCGTAAGTTTAACACTGTTTTTCATAAGGAACAAGTTATTGCACAGACAACACAGGAGAGGAGCGTCGGAGCTCCACTCCTGCCCAATCTTCCCCAAAACACATCGTCATTCCCAGGCACGAGTTTTTTACAATCACTGAACCTGTGATGGACACAGGCAATTCAGTTTCACCACCATCACATGAAGATTTACAGATAATAAATCTTTCTCACTTTACCCTCACTCCTAGTTGCACTGCGGTATTACAAAAAGGGCTCACTTTTGTACCCTCTAAATCAATAGATCACTTCACACTAGTAAAAGATGTTCACTTATTTGCACGTAAATTGCTTTTGAAGTTACAATGGACCAAGGGTAATCGGCAAACAGATTTGGATTTAAGTCAATTCAATTTAAATGATTTTAAGACCCTTAAAATCCTATTTGAACTATGGGATGATCCCAGAGTAGAGGAGGAACAGAAAATTTTGCAAGATATTCAGGACCTATGGTTGGAAAATTCAGGTGATAATACCAAATTACCATCTTGTAAAAAAAGGTCTTCTCGATACCCCAGTACAACTGAAAATGGGGCCGTGGACACCTTTGTACAAAGGGTCACGGAAGATATTTTGCATCTGACGACCAATACTAAGCATCCAAATCTCACTTTAGAGGAGATCAATGCACTAAAAACATTGAGGGAGAATCCGGATATAGTTGTTAAACCATCAGATAAGGGTTCGAATATTGTAATCATGGATTCTCCCAAATATGTTACAATGTGCAATAAAATTCTAAACAACAAACATTGGTACCAACCAATTTTGCTACCTCAGGCCCAAAGACACAAGGATAAGTTGTTTGATCTGATAGATCACGCCTATCAGGAGGGAATTATTGACCAAAACACTTTGGAATTTTTGAAAGTTAAACATCCTAGAACCCCAACTTTTTATGCTCTCCCGAAGGTTCATAAGTCCATCAATGAACCTCCGGGAAGACCTATTGTGTCGGGCTGTGGATCACTTACTGAGCCAATAAGTGGATATATAGATATGGTGCTACAACCTTTAGTAACACAACTCGATTCTTTTGTATTGGATACTTCCCATTTACTGAGGGAGATTAATGGACTGACCTTAAGCTCTGACTGCTTTCTTGTGGGTCTGGATGTGGAGGCCTTATACATGAGTATACCACATGCTCTAGGTATTGAGGCCATAAAAAACATTTTTGAGCGCATACACAACCCAATCTCCGAGGAACATAAATTTATATTGCAAGCATTGAGTTTTGTACTACATCACAATGTGTTTATATTTAATGGCATCTATTATCTACAACGCCAGGGCGTAGCTATGGGCGCTAAATGCGCACCCAGCTACGCCAACTTATTCCTAGGAGAGTGGGAGCGCCACGTGTTCTCGGCTGAAGAGTACGACGAATATCTGTGCCACATTTTACGGTGGCACAGATATATCGATGATATTATGATCATCTGGCAGGGCCCCGAACAGAAATTAAAGGATTTTGTGTCTAAACTCAATAAAAATAATTTTAATTTAACATTCACCTTAAATTACCACGACTCCAAATTGGAATTTTTGGATATAGAGATTAAAAAGGACAGTTGTGGACAGGTGTCCACTAATCTGTTTCGCAAGAAGACGGCTGGCAACAGCCTCTTACATGCAGAATCGATGCATCCATTGAAATGCATCGAAGGCATACCAAAGGGACAGTATCTTAGATTACGGAGAATCTGTTCTACAGAGGAAGACTTTAAACGGGAAGCTTACCAACTGTACTCAAGATTTAAGGCACGGGGATACAAAACTCGCTGCCTACGTAGAGCCTACCACAATGCCCTATCTCAGAATAGGGAGGACTTATTATACAAGCCCAAACAAAGCGGCACTCCAGGTAATGAAAAGACTAGACTCATTTTGACTTACAGTAATAAAGACCAAGAAGTCCGCTCATTGATTCGGAAACATTGGCACATTTTGTCCAATGATCCCAATATAGGTCAAATGGTAACCACTCACCCTCTTTTTTGTTATAGGAGAAACAATAGCATTGGCGATTTACTAACTCATAGTCATTTCCAGAAACATTCGAAAACAGCGTGTTGCAAAACAGTAGGTAGCTATAAGTGTGGGGCCTGTGAACAGTGTCAATATATGAGGACATCTAGGGATTTTAGCAATGGAAGAGTAAAATACAACATGTATCATTATATATGTTGTACTACGACTTACGTGATCTACATGTTTACTTGCCACTGTGGGAGCAAATACATAGGAAAAACAAAGAGGCCGCTGAAAAGACGCATATATGAACATATGCGAGATATTAATAATTGCAATTTATTGTCATCTATTGCCAAACACATTTATTGCATTCACAATGGCAAACATATGGGGTCTTATTTTCAGGGCATTGACCGTCTGCATAGTGATGTAAGGGGCGGTGACCTAGATAACAGGTTGCTCCAACTAGAGACCAGTTGGATATTTAAGCTTAATACTTATAAGTCAGAGTTCGGACTCAATGGCCAATTGAATTTTCAGGCCTTTATAAATAAATGAAGGAATGGTCATAACAATAGTCCCTTGATTGGCCCCGCTTTTTTAGACTATTTCAAAAAAATAAAATTTTGTGTTGGTGAGAGTTGTAGTTCTACCTTTTGATTTTCTTTTCATTTTTTTCTCTTTTTCTCTCTTATTTCTTATTCTGATATAAGTTTATAATTATATATCGATTAAATGGGATGATAGTTAAAAATAAGCAATAGTGATTAATCTTACAAATTTTTGAAATATAGTATTGTGTAACCATGCCACAAGTTGATATTGATGTTTCCATCACAGCAAAAGTGAAGCCGCGAGTCCTCTCTTCTCATTTGATACCTATTTGGTTGATCCTTTAAATATATTCTACTGAGATAATACCAAAGGGTTACATAACCACGATTATGGGAAGTGAAAATGATACAATTGTTCATATTGATATTACTATATCCTTCTTATGTGTGGGAAGCGGCTTACACAAAAGACCACCCACTTTGAACATGTGATGGCAAAGATAAAACGACGTCATATCCACCCTTTCGGTCTCTTGACAAAGCCACGTTGAGTGGCGAAACAGCTGTCGAGGCACAGCGCTGACACTGAGTCGTTTGGGATACCCTGCTCCCCTATTTTGGGAACTTAAGTGCGCAGACAGAAGATCTCCTGCCAGTTGATGGAACGCGGAAATTATCGGGTGAAAAACTCTCAAAGACACGTGGTCTGTATACCTTTATTTTCGGGTCTGGTGATAGCCGGGATAACTGTTACACCTGGGCTGGCACAATACGGTGACTGTCAGTGATCGCAGTATCACGAAGCCGCAACCTCTCAGCTGGCCACTGAGAGCAATAGGCGGCTGTAAATATATGGATGGGACAGTAGACATTGGCAAATCCAGTTACCCGCAAAGACATTAAACCTGATATACTGGCTTTGCACCGCAAACCATCACGGGGACTATTGTACCCGCGGGAGATAGTAACCTTCACTAAGCTGCAGCACGCTATTCAGTGTTATATAACCAGGATTTTCTTCTCTGCAATATCTTGCGGATGTGAATTATAAGGATGCACTTTCGTTCCCTCACATGAACAATTGGATTTACATGTGTATCTACTAACGCTTGATTGGAATACTGGCTGTTGAGCCACCTAGACATAATCAAATTTCCACCAAATCCTACATAGAGGAGTCCTCTTTATAAGTGGTTATTTGGGGTTAAAGGGATCCCTGAACCCAGCGCAGCGCTGTTTTTTATTTATTTTAAATGGTTTTAAGTATCTGTGGCATGGTAGTTAAATAAATATTGCCTTTTATCTTTACTCCTTAATACGATTATGTGTGTATTTTGCAAATAATTGGGCCCATACTATTGGAGGATAAGTCCCATCTGGTTTTGTTGAAATTTTGAAAAGTATATGTGGACACCTCCAATTAGGCCATTTCAAATTGGAGAGACACCTTGCGCAATCAATTTAAGTATA
>R=1338/#LINE/forward
TGTAACGTTCACAGCGGGAAACCGCTGCAACGGGAGTTAAATTCACACTTGGTAGTGCGTGTGGTGGAAGCCCAGGGAAAAAGCCACAAATACTTGAAGCAGGCATGGTGAAATATACAGGATTTAATGGAACTGAAGCAAAACAGGAACAGGTCAAAAATAAAGTCTTTACCAGGCAGGCAATGAAAAGCTGGAACAAAAACACAGGAACAAGATTCAGGAACTTGGAACATGGAATAACAAATAACAGAATCAAGAACAAAAACAAACAAATTCAAACACAAACA
>R=134/#DNA/reverse complemented
ATTCGATGGTCGAATTTCGAAGTTTTTTCCACTTCGAAATTCGACCCTTGATAAATCTGCCCCTAAGTGT
>R=1340/#DNA/forward
CCCCCCCCCCCCCAGCCTAGCTGCTACCCCGGGCAAATGCCCCTAACTTTTTACTTACCCCTCGGTGCAGATTCCGGGCATCGGAGTTCACGGGCGCCATCTTCTTCTCTTCGGTAATCTTCGGAAAGTGAGTGCCATATCGGCGCATGCGCAGTTGGAGCAATTTTCTGGTTTTCGACAACTGCGCATGTGCCGAAAGTCACGAAAATTGCCGAAGCGCCGGTCTCATTCCGAAGATTACCAAAGAGCAGAAGATGGCGCCCGTGAACTCCGATGCCTGAATCTGCACCGAGGGGTAAGTAAAAAGTTAGGGGCATTTGCCAGGGGTAACACTTAGGCGGGGGGGAGGAGGGGGGGGGGTCTATGTAGGGTAGGGGGGTAGGGTTTTTTTAA
>R=1342/#LTR/reverse complemented
GCGCGCCGAAACGGACGCGGGCGCAAAAACGCCCGCTAACGTGAACGTGCGCGGCGTGATGACGCAGGACGCAGGCGTCATTACGTTTGGCGCCAAAATACCCCTTTAAAAGGACGCTCAGGGAAAGGCTCTGTGCTTGTTGATAAAATAACCTGCTCCTGTACCTTTTGGAACCCTGACTTCTTGATTCTGGTTTTGACTTCGGCTTTGGATCTCGACTTTCGACTGAACTCCGCCTGCATTTGACCCCAGCCTGTTTATTCTTTTACGACTGAACTCTGCCTGCATCTGACCCCGGCCTGCTTTTCCGATTACGACTGAACTCCGCCTGCACCGACCCCGGCCTGCCTTCCGACTATTCTTCTGCCTACTCCTTCTTATTACTATTGTCTGCTACAGCTTGTGACACTCCTGCTGGACCTCGTCTCCTCACATCTGGACT
>R=1344/#Retro/forward
TGTAGCACCTATTTGGCTTAATTAGACAAATACCAACTAGTGTGATAGAGCATGGGCTACACACGACCCTCTTTCACCAGGATGGGCTTTCGCTAAATGGAAAGAACACGTGATGATGTTGTTGAACTACAACTCACTACTGCCAAAAATAAAAAAAAATAAAGTTGGATGCCAGGGGTTCTTTGCAAAACAGTAGAACAGGCTTTATTCAATACAAAGCGCCACAGGGTTATAATACTCACACATGAGGTAGTTAAAATAAATGCCAGGTACATTCACAGGTGTAGCAGACACAGCATAGAAAGCACCACAGAAGGAATAGCACGGAGAGTTGAAAGGATCACCTTCCAGGTTTTCAGTACCTCATGTGGCCTGGATCCCCTACAGCAGACTTGGAACAGGGTTAGAACATTGCCTGATTCCCTTGTCAGTACTGTGGTCCCTTCACTACAGGCAAAGCAAAGCCTGGGGGAGAGCTACTCCCTTCTATCCTCCTTGTTGGAGCTTGAGCTGCTCTTTCTAACTAACCCTCTCTGTCTCACTCTCTCTAGAGAGTGCTATAACAAGAGCTATCCTACACACTGGCTTCACCTCGTTCACGGGGTCCCTGTACCCCGACTTCTCTAAAGGGGTTGTCCCTTTAGGGCCTAACACTTCTGGGGCCTTGTTGACTCCAGGCTCAGTGGAACAACTGCCCAGATCAACTGCTGCAGGCCAAAGAGGAAGGACCTCCCCCTGCAAAGCACTTTGTTACAGCAATGCAGGAAATGGTCACTAACCAAAAGCCAATGAAATGGGTATGCAAATAATGTATAATATGTTACATGGGTTTTAACCAAGCAACAGGGAAAGAAGGCACTGGAAGGGAATGAAGCCATAAGGGCCATTACACTTATGGGTCCCTACA
>R=1345/#DNA/reverse complemented
AAGTGCCCCAACAGGCACGAAACGCGTTAGGCCTTTTCCTATTATGTCCTAATAAATTTTTTTTTTTTTTT
>R=1346/#Retro/forward
CAGTGCTTGAATTGGGAACAAAAAGGTGAAGGGATGGTGTGTGTGGCATGTGTAGCCCCGCCCACAGAAAAAAG
>R=1347/#DNA/forward
TTTTTTTCGAATTTTTACCAATTATCTCCGAAAACTTCGGGGTATTGCACGAAACCCAGCGCACATCAAAAAATCATTGGGACTTCTCCCATTGACTTATATGCAACCTCGACAGGTCTGAGATGCCGGATTTTCAGATTCAGACTTTTCCATCCTCGGGGTTTAATAAATTCCGAAAAATTTGTGATTTTTTAAAAGTCAGATTTTATTAAAAAAAA
>R=1349/#LTR/reverse complemented
CCCTGTGTGAGGACAGGTGTTGTTTGTGTGCCTGCTACATGGGAGCAACTACCTCTTTCCAAAGGAGAGGTATTTGGGGGAGGTAGCACTACCTGGGGAAA
>R=135/#DNA/reverse complemented
AGGGGCAAATTTACTTACGGTCGAATATCGAGGGTTAATTAACCCTCGATATTCGACTGTCGAAGTTAAATCCTTCGACTTCGAATATCGAAGTCGAAGGATTTAGCGCTATTCGTTCGATCGAACGATTAAACGATTAATCGATCGATTGAATGATTTTAATCCATCGATTGAATGATTTTAATTCATCTAAAAAAAGATTTCAAAGCCTATGAGGACCTTCCAAATAGGCTAACATTGACTTCGGTAGCTTTTAGGTGGCGAACTAGGGGGTCGAAGTTTTTTTTTAAAGAGACAGTACTTCGACTATCGAATGGTCGAATAGTCGAACGATTTTTAGTTCGAATCGTTCGATTCGAAGTCGAAGTCGAAGTTGAAGGTAGCAGATTCGAAGTTCGAAGTAGCAAAAAAAAAAATTCAAAATTCGAAGTTTTTTTTCTTCTATTCCTTCACTCGAGCTAAGTAAATGGGCCCCTTAATGT
>R=1350/#DNA/forward
ATATCACCTGACGAAGGGGCCTGCCCCCGAAACGTTGTGCTGTTTGACACAATAAATCCATAGGGGTATATCCCCTTTTGCATTCAATTCTGTGTGCCGTTTCCTCAATTCTTCGTTTCCTGTGAACCCAGGGGAGTGCCGTCTCCCTAGAGGACTGAGCACCAGATTATTGCATACGAGAAGGCCTGGGAGTGCATACAAATTCTACTTTGACC
>R=1351/#Retro/reverse complemented
TTAAAGAGGACCTGTCACCTTGAGACATAAGTAATATATATCTTTTCCTCCTTAGTTAAACCCTTTAGTCAGCTGTTTTTGTCTATATCTGAAACGGATTAGAAAATATCCTACATGTAAAAAGTGTTTCATAGGCGCTGCCATCTTGAAACAGGACCCCTTTGTTTTCTGTGTGTGGGCTGTGCCAAACTGCCAAATCTCATGCATGCTTAGTCATAGAGTATACTCTGTGATAGACTAGCTCTGTACCACTCCTGTCACACCAGGTCTTGATATTCTTTTTTGATTGTTTGAAACACATTGTGTTTTTGAGATTGTGTGGGCTACTACTAAAAATCTCATAAACTATGAAATTACCGAAACGCTAAAACCTGCTAAGAATGTGCAGTTCTTGGGGCTCATTCATAAACACTGGGCAAATCTGCACCTGGACAATAACCAATTAAATGTTTGCTTTCAAAGTTCAACCTGCAGCTGCCTGTAAAAAGCCAGTCACCGATTGGTTGCTATGGGCTACTGCCCAGGTGCACATTTGCCCAGTGTTTATAAATGAGCCCCCTTTAGCTTAAAGTCAACCCCAAAATAAAAATGTGCCTAATAAAATAAATAAATAAATAAATAAATAA
>R=1352/#DNA/forward
CTTAATTTATGTGCAAAACTTTAATGGTGTAAGTCGACGTTTCGGTCCTGCACAGAGGACCTTTATCAAGACAT
>R=1356/#DNA/reverse complemented
AAAAAAAAAAAACTTGTTTTCCAAGCTACAGACTGGTGTGAAATTTTCACTCTAATGTTTTGTTTATGCCAGCCCGCCCAAAAGAAAACACCACCTCCAATCTAAATGTGGCCAAACACGGGCCAATAAAAGCTGCCGACAGACCGACAGCTTATTGGCCCGTGTATGGGGGCCCCCGACGGGCTTCCCCGATCGAGATCTGGCCATAAGTCGGCCAGATCTCGATTGGATGGGACTAAAATCCCGTCGGATCACGAAGGCATCTGTTCGTTGATGCGGTCCTGCGATCCGACCGCCCGTTCCTATTCGTTATGATCCGATCGTTGGTCCCTAGGGCCCACAATCGGATCAGTGCGATATTGCCCACCTCAAGGTGGGCATATCGGAGAGAGATCTGCTCGTTTGTTGTGGGTTATGCACATTCCAATATATATACTTAGATTTGATTTTTCTTGTAGGTCGTGCTGCTGCCACTGCTGCTGCTGCAGCAATTGGGGGACCACCACAGGAGGAAGGACGGCGACTGGGTGAGCAACCTGCGGCACAACCGGGGCTCGTTGACGCCATGATGGCTGCCATGCAGCCTATGCTCCACCAGCAGCGCCGCCAGGAACTCTGGATGAGGCGGTGGATGGCCCTAATCCATACAGATATTCCGGAGACGCAGGTGACCGTCCATCGTGGAATCCAGGACCTGGTGGCAGCGATGGCAGCCCAGCCTCATCGACCAGGGGGCTCTGCTGAGGGTGAAGTCCCTGGTCCACCTGCTGCTCCCCCTCCACCCCCTTAAGCTCCTCAACATCGGAGGGAAAGGGGGCATAGAAGGGGACACGGTCCTGTCCGAGGGGACAAACGTCCCTAGCTCCAGTCTGTGTCATTTTCCATCTGACACTGGCCTCTTTGCCTTTTTTTCTCCTGGTAACAAACTTTGCCCTATTGACGCTTCAGGTATCACTTTGTCCGTTACCCAGCAATGGGACTGACTCCCAAACAACACATCCCATTGTTTACACTGTGCTCCATTCTCATCACTGAGGGGTGCCATTTTAACATCTATTGGCACCCTTTCCAATAACACCTGGAAAAGCACTTCAAAACATCTAAGTGCATTTGCTCTAACATATGTATATATGTATGGTGTTATCAGCACCAAGGTGTGCCATATCTAACACCCATTGGCGCCCTTTCCAATAACATCTGGAAAAGCACTTACAAACATCAAAAAGTGCATTTGCTCTAACATATTTCTATGGCGATGCTGCAGTGTTGCCAAACACATTCACTTGGCCAAAAAATGTTACATGTAAGGGTCAATGAATTCTATTGCAAGCATATGACTACACTTTTTTATGGTGTATTTATCACTAGTGCAGTGTTGCTTCAAAGGTTCCATATGCTAATCAAGCTCTGTATTTATGTGGTTTACATGTTATGTGCATTCATGTAACAATGGCCTATATTCTGCAACTGTTAAAGTGAAAACAGTGTACTTTGTGCTTTGCACTATGAAGTATTGTTGGCTACCTCTGGCCTACTTTGGCTACCCAGCACTCATAATAGGTGCTAACGCCTACTACCTCCTCCTCCTCCTCCACCTCTTCTTAATCAATAACAAGTCCAAGGTGTATGATATGCCTTAAAGGCACAAAGCCTTGGTTGTTACTTTGCACTATCAAGTATTGTTGGGTGTCCAACACTCTACCTGGCCAGCACTAATCTCATATTGTTGATACTTTTCAACTGGCCAAATTGTCATATAGTGACAAGTGTCATTTGTAGATCATATTGATTGTTATATTATTGTTTTGGACACAAGCTTATCAAGGGCCAAATTTTTGGATACTGTTTAATGTAAAGTTGGCCATGATGAATCCTGGGGTGCATTATCAATGTCATGCAACAAATGATTTGTAAAACGTTTGTAAAGCTTTTGCCCTTTAGTGGTCTATAGGGGCTGCTATATTTTGAAATATATGTTGAGACCAAATTCCTCCTGTGGCTTCCAGCTAAGGTACATATTTAATGGTTTTAAATAAATATTGTGTGTTCCAAAAACAAACAAACTATATATATATAGATATTTTTTTTTTTTTTTTTTTTATTTATTTGGGTTTTTGACAAAGATTGTGTCAGTAAAGCCACTAAAACATTACCGGGTGTGTTTGTTTTTTTTTTTTGCCAAGGCGCTTGTCCAAAATAGTAACATGGGTAATGTCATTTCAAACAAGAAAACAGAAGAAGCCATACCTGTGGATCAAACAAGAAAAATGCATTAACACAAATCTAAACAAATTTAAGTAGCCACACAAAAGCCTGTCATTGCTAAACAAACACTGCCACTTACTGATATGTTTTCGAAAGGTGACTCCACCCAGGTTCAAATGAGCCAAACAGCTGTCAGTTCATCACATCTGTCGCTTGTGTTGAGTCCAATTTAGTGGTTCAGGAAAAGTTTGCACATGGAGAGGCTGCAAAGTCACACAAATAATATGGTAAGTTGTTAGCAATATCTTTTTCAATTCCCTGAGTAATTCCTAAATACCTGAATAACGGAGTTTGAGGCGTGGCCAATCAGTCAGTGTCCATGTCTGTATCCTCTGTGGGCAAGTACCAAGATAATAAAGTAGAGTTTGACACACGTGAAGTATAACCATAACACAGTAGTAGGCCAGAAAGCTGAAATGACAAGTACAGATAATGGTTTCTCTTGAATATGTGTATACACATGTAAATTTGTTTGTCATCTCATCATTTTTCTGCTTACAGCATAAGATGTTACAGGAAAGCATTCACTGCTAGGGGCACGTCAGCACATCACCATCAGCAGGCTGTTCATTTGGAAGAAAAGTATAAAAAATTGTTTACTTTCCAGATATCCATTCCAAACAATTTCATTTCACATCAATCATATAAGGCCTAATAATTGAGATTGGTTATAAAGACCTGACATATAACACTCATGACAAGGCAAACATATTAAGGCCAAACAACTGACCTAGGAATTAATGGGTTTCAGACATTATTGAGTTGATCTAGATCATGACATTACTAAACCTCATTACAGGGGAGCGCAGGAGTAGACGCATGCAGTTGTTTTCAATGGGGCTGTACAGATTGAGACGCAACATGCTAAATTTTTGTTGTGTTTGTGGAGTACAGTCCCATTTCAAACAACTGAATGCGTCTACTCCTGTGCTCCGCTGGGGCTAAACACAAAAACAGAGCGCAGGGGAGCGCAGCTTCAAATGCTCGTGTGAAAGAGGGCTAAAGGTTAAGCAAATGACCAGATTTACATTGTAAAAACATGGTTTGAAAGGTAACTCACAAGATTGCAAACAATCACAAAAAAAGCACTTAGGAATAGGGCCCAAAAAAAATTTTTCCCCTATTTGGCCCTTGAGAAGTCTTAAGTAGTACAAATTAACTATTTTTGTGTGGTTTGTTCAACTTACAACTAAAAGTGGGCACGGATGAGCCTTTCACGCACTCTTCTTCCCTCTGGTTGGTTGTCCCTCTGTCTGGCAACATACCCCTCAATCTCAGGTTCCAGGTCATCATCAATGTCTGCAGGTAATCCATGCTGCCTTGCCACATTATGCAGCATGGCACAGACAGTGATGATTTGTGAAACCTTCTGGGGGGAATAAAGCAGAGCTCCCCCAGTGACTGAGAGGCATCGGAAGCGAGATTTGAGCACCCCAAAGAGGCGCTCAATGATATTACGTGTCTTCCGATGGGCACGATTGTACCTACGTTGGGCAGGTGTTTGGGCAAACCTCACAGGGGTCATCAACCAAGGCAGAAGTCCATATCCTGCGTCTCCTAAAAATGTAAACCAAAATATATTATAGTAATTGATTCCAGTTGTCTGTTGTGTTGACTATTCCAATGGTGTAGTTATGTCCATTGTGTAGTAGTACAATCTTTACAAACAGATCTACACACAAATTCTTTGCTGTTGGGGTACTTACTTTACCCCTTTTGTTAGCCAAACAACATTGCTGGCACAAAAA
>R=1358/#LINE/reverse complemented/ORFs: -1..1186:+2
TTTACTCAATACAGAAAACAATAACGAAGAAAATAAAGGCCTAATTTTCTGGAAACGCTATATAGATGATTGCCTTTTCATATGGGATGGACCAGAAAATGAATTAAGGGACTTTTTAAACAACTTGAATATTAATAACTACAATATCCATCTCACTAGTAATTACAGTACAAAAAATGTGAATTTTCTAGACCTTACAATTTTTGTGGAAAATGGACGTTTTGAAACCAGCATCTATAGGAAACCAACTGACTGCAACGGATTTATTCTTAATAGTAGCTGCCACTACAACAAATGGTTAAACAACATACCTTATGGACAATTTAACCGCATTAAACGAAATTGCAGCAAACCCAGTGACTACGAAAAAGAATGTGAAATTCTGAGTACTCATTTACGAGAAAAAGGATATAAGGACCATACGATTAAGGAAGCCAAACTCAAATGTGATAAAAAAGAGAGAATTGGATTAATTAATAACACCGAAAGAAAAACTAAATTAAGTAACCCTATTTCATTCATTACAACTTATAATAATTCAAACAAAAAATTAGAAGCAATTATAAAAAAACATTGGCATATTCTGAAAAAAGACAAAGATCTAAAAGATGTCTTACCTGAAAAACCATATATTCTATACAAAAAACCACAAATAATTAAACAACTATTAGCACCAAGTTGTCTACCTCCTGTAGATCAAAAATCAATAAGTAACCATTTCTCTAAAGAAAAAATAAACGGATTTTTCACATGCAGAACCTGTAAAGGCTGTAAAACAAGTACAAACAATGATAGAAATTATAAAACATTTGATTCAAAAGTAACAAAAGAAGAATTTACTATTAAGTCGCTGTTAACATGCAATAGCAACAATGTAATTTATTTATTAGAATGTCCCTGTAATCTCCAATATATTGGACGTACAAATAGAACTCTGAAGATCAGAATAAGGGAGCATATGAATAATATAAGAAAGGGACTATTGACACATAGTGTCTCAGCCCATTTTAAAACTCATCACAACTCAGACCCCTCACTTTTAAAATTCATGGGAATAGTACAAAAGAAAAATCACTGGCGAGGAAGTGATATTATACAAATAATATCGAGAGAAGAAACATACTGGATACATAAACTTAAAACACTCGCTCCCAAAGGTTTAAATATAGAAATTGATTTGAATTGATTTTTAACTTAATAATGTTTTATTACTATTTAAGTATGTTTAAATTAATTATTTTAATGTAATTTATTATAATGGATGTATTCTTAAACGAAATTGTAAATTGTGGAAATGAAACCATGTAGCTAATTACCAATTAGGCTAATGTAATGATATACCCTATTTAATCTGTGACGTGATGTTACACGTGTGATGCCCCTGAGGAAGTATCGTAGGATATGAAACGCGTTGGGCCTTTTTTATTAATGAAATAAAAGTTTGTTATAGATTTAATCCCCTTTCGAATCACTTATTTAACCTTTGCACGGCACCGGAGGCGAGCTGACTGACTGTGGGAGGAGAAACAGCAGTGTTTGCGGACGCGCAGCGGGTGAGCGAGGCTGCCTGAACTCAGGGAACGGTGTCTAAACAGCGCCTGGGAAACACGTCGGCATCGAGCGATCTCTTTGCGAGTCTTCCAACGCTCTCTTCTGACGGCAGTCTGGTAAGTCCTTAGGACCCGCAGGGTCTAAGTCGGATCTCTAACGATTCTTCACCATCTGTAGCGTCTCTTTCCTTTAGAAACATCGCACGCTTCAACATCGTATATACCCTGCTAAAAAAAAAAAACTTTACACGCTCTTGTTTGAGGATCACGATTGTGAGTAGTTCTAACATCAAAGTTATTTCTAGGAAGAGCCGAACGTACTACTCTATGTGTAGTTTCTTTTCATTTTAGGTGCCTGTGTTTAAGGATTTATAAGGTTAATAGCGCACCTCTCTTGCTGACTTATATTACTCACAGTGGAAGTGTGGATCCACTATTTTTTGGTGCTGCTTTCCCCGACCCGACTATTTGTGCAACAGCGCAGCCTTCACTCAATTTTCTTTGTTC
>R=1359/#LTR/forward
AATAAAAAAAGGGGCACTTCCCCAACTGCAGAAAAATAGTGTGTGTGCAGACCTGTGAATATATTGCTGTTGCTAAGGGACCTGGCCGGGTCAACGGAGGACCAGCACCACCATTGCAG
>R=136/#DNA/forward
GGGGTGTCCAAACTTTTTGCAACGAGGGCCAGATTTGGTGAGGTGAAAATGTGTGGGGGCCGACCATTCAGCCTGACATTCTTTGAACCATTAAAAGTAATTAACATATATAAAAAAGAACTAGAATAGCAGTAGCATAAACAGATGGAGATATACACTGGAATATGGGACACCTGGATATTAAATAGACTTATTATTATATTATTATTACTAACTGGGCAATGGGCAGAGTCCCCCCTCCTCCTATATCCTTTGCAACATGACGTTTCCTCGGGAACCAAATTCATCCGCATCCTGGGCCGCATGTGGCCCTCGGGCCGCAGTTTGGACACCCCTGGTATA
>R=1360/#DNA/forward
GTACACAAAAATTAGCTCGAAATTCGAATTTTTTTAATTTGAATTTTCACTTCGACCTTTGATAAATCTGCCCCTTA
>R=1361/#Retro/forward
TTTATTAAAGAATAAAACCACGAAAAGTCGCCAGAAAAAACTTGGCAAGTAAAAGCTGGCGAGGTTGAATAGAAGTCAATGGGAATTGTCTCTAACAACTTTATTTATATATTTATTTTATTAGTTCATTAAA
>R=1362/#DNA/reverse complemented
TCCCCAGTGCTCCTCAGCAAGCGGCTGGGCGGCATGCCGCCCCTAATAATTTGCCGCCCTAGGCCCGGGCCTTTGTGGCCTCGCCACAAATCCGGGCCTG
>R=1363/#LTR/forward
TGTCAAGATCTGCTGGGATTTGAGCCAGGGACCTTTGGGTTTCTGGCTCGATGCCTTAACCACTGGGCCAGGTGAGCAGCCTGCAGGGTTGCTCACTATATGTTACCTGGCCTTTGCAGCCCCAGCCCAGCAGCAGCCTGATTGGTTTGCAGTCAGCCAATCAGGGCTGACTCTGCCCTATTTAAGGCCAGCCCTCCAAACACTCCTTGCCTGAGCATTGGTTCCCATCCTAGCAGTGTGGCATTGTCCCTTGCTACTCGTTCCTGTTTTCTCCTCTTTCCTTTCCTGCCTTGCCTTGTCTTGTCTTGTCTGTACCCTTCCCTGTCTTGTCCTGCCTGGCTCTGAACCTTGTCCTGTCTTGATCTGCCTTACCTTCCCCTTCCAGTTCTGCTCCAGTCCTGCTTTTAACCTTGATCTTTCCTTGCTTTAACCTTGCCTTGACCTTGCCCTGCCCAGCTTTCCTTGCTATTCTGAATCTTGCTCTGCTCCTCACTCCAAACCTGACCTTGCCTTGACCTTACTCTGCCTTGACCTTTCCTTGCCTTTCTTTTTCTGGTTCCTGT
>R=1364/#LINE/reverse complemented/ORFs: -2..2013:+1
TTTGTGCCTCCCACCACTTACCCTGCTGTGGAAACGTATATTAAACAAGTTAAAAAAGATATTAATGAGCAGTGTCTGGGATCTGATGGTCGTAAGGCACCTGCTAATTTGACTGCTGATGAAACTATTGCACTTAATAATTTGAAAACTCGCTCTGACATCACAATTAAACCCTCAGACAAGGGAGGGGCGATTGTGGTATTAGACACTGGATACTATGAATCTGAAATACTAGGACAATTGGCAGACAGTTCTGTATATCTGGAATTAGGGTATGACCCTGTGTTTCGTATAAAGCGCAAAATTTGGGATTTTCTATCCAAGATGTTTACTAAGGGGACCATCTCCATTGAATTAAGAGATTTTTTAGTGGTTGATAAACCGGTTACCCCAGTACTATACACGCTGCCCAAGATACACAAGGATCCTGTCCAACCACCTGGTCGGCCTATAGTGGCGAGCATAGGTTCCTTGTTCTGCCCTATGGCCTCCATGTTGGACAGGATCCTTGCACCATTGGTACAGCAAGGGAAATCATATATAAAAGATAGCAACCATTTCTTAGACAAATTGAGGTCTGTACAAGTGGAAGAAACTGAGGAATTGTTACTAGTTACCTTTGATGTGTCCTCACTTTATACGTCCATACCACATAGAGATGGTGTTGAAGCTTGTGCTATATTATTAAGGGAAAGTAAACAATATGGGGAAGAGGAAGTGGAATTCTTTTTGAAACTTTTGGAAATTATCCTGTGTGAGAACTATTTCAGATTTAAGGACAAGTATTACCTACAGCTCAGGGGAACCGCGATGGGTTCAAATGTCGCCCCTTCATATGCAAACTCCTTTATGCTTAGGCAGGAGGAGGATAACATCTATCGTCGTATATCGTTCACCACACACGTTGTGGTGTGGTGGCGCTATATCGATGATATATTTGTGATATGGAGGGGCGACACGGACTCACTCGATCGGTTCCACCAAGAGATTAATGGAGCACATCCGAATATTGCATACACTATACATAAAGATAGGGGATCTATACAGTTTTTGGATGTCACAATAAACAGACAAGGGAGTACATTTACCACAGAATTATACTCGAAGCCCACAGATAGGAACCAATTACTGCATTATACCAGCTATCATCCAGTGCATACTAGGGACTCTATCCCCATCAGCCAGTTTACTAGGGTTGAGAGGCTAGTTAGCCAGCCAAATAGACGTGATCAACAGTCAAATGACATGTATAATAAGTTTCTTGTACGTGGGTACCCGAAATATGTCCTGGATAGGGCCCAAGCTAGGGCAAGGAAAACTAAGGTTCATCGTAAAGATAAAGAACAGTCTATACCATTTGTCACTCATTATAATGATCGTAGTAATATGGTGACTAACATTCTCCGTAAACATTGGGGGATTCTTCAATCCTCATATCCTGAAATTCAAGAATTTGGACGACCCCCATTAGTGTCATATAGAAGGGGGAGAACGTTAGGTAGTCAGTTGGTTCATTCTGATACGAAAGAAAATCAGGTTTTGACACAAACATATATGGGTACAAAATCGCGGGGGATGTTCCCTTGTTTAACATGTTCCCAATGTTGTTGTGTACATAAGGGTACAATATTTGAGCATCCGACCACGGGTCGTAAATATACTCTAAGGGGGTACTATACGTGTTTGACTAAATTTGCTGTTTATGTGTTAATTTGTCCATGTGGTCTCCTCTATGTGGGGGAGACCACATTACAAATAAAAACACGTATATCCCAACACAGATCTACAATTAGGAAGGGCAATGTGAAGCTGCCAGTCTCTAAGCATTATGTGGAGAAAGGACACAAGGATACAGATTTGAAATATATGGTTCTGGAATGTGTACCCTCCCCCAGACGGGGGGGTGATAGAGAGCTATTGCTGAGGAAAAGAGAGGTATGGTGGATACACCAATTAAACACATTGGCCCCAAATGGGCTTAATAGAGACTATGACCTATATGTATTTCTATGATGGGATAAACATTGGTCTCATTTCTGTTTTTTATTCTTTGTTTTGTTTCTTTTTAGCTGGATTTGGATATGCAGTGGACTAACGCTGAGTTGTTATATGCCTGCATGGATAACATTAAGCAATTAAGGGGTTAATGTGTGAGGATCGTTAATGATGTCATGTTCTATATGTAACTTCCTGTGTTACCTTGTATAAATAGGTGTAAACCAATGCTTGTTACTTGAATGCTGCCCTTGGCTTGAGAAAGGGGTTTGTATACCCCGAAACGTCGCCCTATGGGCTTTGGTATGTTTTTCTACAATATATATCTTTTTTTGCATACAAAACTTGGAGTGCTGTGTCAGTTTTTATTTTTTCTATGATATTGGCTACTTTGGCAGTGCCTTTTTGACTACTTGCACCCAGAAACCAAGAGGGTTGTGCGGCAATATCTCTTTTTTTATATTTTATATATATATATATATATATATATATATATATATATATATATATATATATATATATATATATATATATATATATATATATATATATATA
>R=1365/#LINE/forward
ATAAAAAAAAAAAAAAAAAAAAAAAAAAAAAAAATATTGTCGCAGCAGTTAATTGTTGTTTATAATGAAGTTTCATGTGGAGGTATGCTCCTGGCTAGGTGGTAAATTGGCGGGGCTTAAGGATATTTGTTGTTAATCTTTAAGGCGGTCCGCTGCAGAGATCTGATGCAGAGGCTGGCTGGGAAGATATGTATGAGCAGGTATTAGTATCATTAGCAATGGTTAATGTTCTGATTGATATGATATTTAATAAACAACAGCTGCGGCCATTCTCCACCATGCATGTGTCCGTGTCTATAATTGGTTGTTGTAATTGTGTTTTTTTAAGCAAGTAATGCTGTCTGCAACTCCCATGTATGTGGAGTGACTTAACCTCCCCTAACATGGGAGTGCGGCAGCTCCCCCCCGTTTGATGTATTTTTTACTTACCTCGTGTAGTTCTGTGGAAAAAACTTACCTCTCTTCCGATTGGTCAATTTTCAATCCCAAGCCTTCTGATTGGTCGATTCAAAAAAGGGGCGTGGCTTCACAGGAAAAGCCGCGAAGACCGGCTATAAAAGGACGAACCGGCGAACACTCTTCATTCTTCGCCGGCAGCCGACGTGAGAGGATCGTCTTGGAAATCCCACCCACCCACCCTGTTATGGTATATAATATATGAATGCATATATAATAAAAAAAAAAAAAAAAAAAAAAAACAATGTCGCAGCAGTTAATTGTTGTTTATAGTGAAGTTTCATGTGGAGGTATGCTCCTGGCTAGGTAAAAAAATTGGCGGGGCTTAAGGATATTTGTGGTCAAGCTTTAAGGCGGTCCGCTGCAGAGATCTGATGCAGAGGCTGGCTGGGAAGATATGTATGAACAGGTATTAGTATCATTAGCAATATTAATGTTCTGATTGATATGATATTTAATAAACAACAGCTGCGGCCATTCTCCACCATGCAAGTGTCCGTGTCTATGATTGGTTGTTGTAATTGGGGTTTTGTAAGCAAGTAATGCTGTCTGCAACTCCCATG
>R=1366/#LTR/forward/ORFs: 641..1225:+2
CAAAGACAGCAAATAGGTCCAACTGCTGGGTGTGCTCCAAACCCCCTCCGAGCCAGAGCATCCCGGCAATGGCGGCAGTACATGCCCTTTATGACATCAGGGTGGGCATGAGAAAGTTTAGTCCTTCAGGTAGATCAGCGGAACGCCATCTGTCCATAGAATTTAATCAGACATTCTTAGATGGTAATGTCACCTATGGTCTTGATGTCAGCCCCGAGGCTTGTACTAGACTTAGCAGACCCGTGTGGGTATCCGGTCAATTAGGCCAGTCCGGGATTTGTTTTAATATCAGCTCTGGTTTTGGAGCCAAGTCCCTGGGGAGGACCGAATGCCCATCTGGGATAACCATCCAGATCGACCATAGAATCCCTGACAAAACAACCTAACCACCAGACATGATTATGTCTGCTGGGGGGGAGGGTGTGACATTCAGGAGGGTGCAGCAATCCCATTATCCATCCAGTTGTTGCGCAATGCCCGTAACCGTAACCCCAATGACCTTTGTGTCTCATTAACTGGGCCCTATTACTTTTTGTGCGGCCAGGCTGCCTATAGAGTCGTTCCCCCGAATACTAGAGGGTCATGCTCCTTAGTCAGGTTAGTCCCTGCCTCCTACATTGCCGACGGTCACAAGGACCTGATGGTGCAGAGGAGGGTGAGTGTGGGAAGAAGGACCAGGAGAGAGCTATTCTCCGCAGGGGACCGTGCATGGGCATGGTTTCCGGCATGGACCGGATGGGGTATAGAACTTATGAAGCGGCTAAATAATTTTTCCATCATAATGGACGAGATGTTTAATGAGACAGTCGAAGCCATGAGAGAAATTTCTTCTGAACAACGACAGCTGAAGACCCTTATGCTTCAGGAGAAAATGGCTCTCGACTATCTTTTAGCATCAAAGGGGGGTTTCTGTGAGTTCATCGGGGAGGATTGCTGTACCTGGGTGGAAGATACTGGGGACAAGGTTCAGGCCCATCTTGACAAGGTGAAAGCGTTACAGGGACAAGCACGCGCTATTGCAGAGGAGGGTTGGAACCCCTTTAAAGGTTTAGGGGGCTTCGGTGATATGTTGTTTTCTATTGGATCATGGCTTAAAGAAGTTGGAGTGTATGTCCTGATGCTGCTCTGCTTTCTTTTCCTCCTCTATGTGACGGCGAGAATGACCTGTTGTTTGGTGAACCAAGTTGCAAAGAGCCGTGCAGAGGACCATGTGATGATTCCATAAAGAGCCATCGCCTGAAGCATCCGGAACCCTTTACCTCAGGAAGATCAGCACAGCAAGAACCACCACCATTTTTTTAACACAAACTATGGACTGTCCCTAAAAGAACCGACTTCTTCCCTTCTTGGAGACTTTTTTTGGGCTGTTCTTCTCAAAGAAGACATAACCAGAAACCTTGTATGATGACATCACCTCCCTGAAGGCCAGTCTGGACCTCATGATCAAGATATAAAGAAGATCAAGAATATTAGGCCGGTTCTTCTTGTTAGTGCATTTGTAGTGTAGCATGTTCCCTTTTCTTTCTGTACCCTTTAGAAGCTTTGGTTGGAGTGATTGTAGCGTTAGGAAGCCGTTGCTGTGACGACATATGGCTAAAAAGTAGGGACTGACGTGGAAATTTTTCATATTTCGCCATATGGCCGCCACCGATGCGGGATAAGCGTCTTTACGACCGACCTTTGCACAGTCGCCCGATCATTCCGATTCCCATCCGATTTGTGTTCATCAGGCATGACTGCAGCATGCCGGGTGTGGCGCCGGTTGGGATTGAGGAATACGGACCACTGAACAAAGGTGTACTTTTACAAGATCAGTACAAGCCATGCTAAGATCACTGTGTCTGTGTATATGTATATTACCGGGGGAAGTGCCTTTTGTCCTGGTGTCTTTTGTTTGCCTAGGGAAGTCTACCTTCCCCCCCCCTCTTCTATGGACATGTGTCTGTGTGCTGGTTCCACCAATTGATTCATAGCATAACATGCTCATTGATTGGATATATTGTAAGACCACCTTTTGTCTTGGTGTATAATAAACCACTGGCCATTGTAGAAGGAGGCAGAATACTGGACCCCAGCTAAGAACGACTGCTGTGACGTTATTTCCGGGGGATTGCGCAACATCACCACACGATACATCAAGGTTTCCGGATCGATTGTCCATTAAGGCAAAAGATCATTTAATTCTACTACAACAG
>R=1367/#Retro/forward
TATCAGGTAAGTCATTACAATCCTTGGGGGGGCCCTAACATTTGGCACCCCCCTTGGATTGGAGCTTTCCTTCTCCTTTAA
>R=1368/#unclear/forward
TGGTGGCACATGGGGAGATTAGTCGCCAGCGATAAATCTTCGCTACTGCGGGCGACTAATCTCCCCGAAATGCCTTCCCACCGGCAAGAATGTGAATCGC
>R=1369/#nonLTR/forward
GGCATGAAACGCGTTAGAATTGTACACCCTCCACTGTAATCCTTTTTATGTGTGAATAAAGCCGAATCTTGATGTTAATTGTGCCGGATTCCTGATATTCTTGGTCAGCGCTTGACAGCGATCTGTGGTTTT
>R=137/#DNA/forward
ATATACAGTCATATGAAAAAGTTTGGGAACCCCTCTCAGCCTGCATAATAATTTACTCCACTTTCAACAAAAAAGATAACAGTGGTATGTCTTTCATTTCCCAGGAACATCTGAGTACTGGGGTGTTTTCTGAACAAAGATTTTTAGTGAAGCAGTATTCAGTTGTATGAAATTAAATCAAATGTGAAAAACTGGCTGTGCAAAAATTTGGGTACCCTTGTAATTTTGCTAATTTGAATGCATGTAACTGCTCAATACTGATTACTGGCAACACCAAATTGGTTGGATTAGCTTGTTAAGCCTTGAACTTCATAGGCAGGTGTGTCCAATCATGAGAAAAGGTATTTAAGGTGGCCAATTGCAAGTTGTGCTTCTGTTTGACTCTCCTCTGAAGAGTGACAGCATGGGATCCTCAAAGCAACTCTCAAAAGATCTGAAAACAAAGATTGTTCAGTATCATGGTTTAGGGGAAGGCTACAAAAAGCTATCTCAGAGGTTTAAACTGTCAGTTTCAACTGTAAGGAATGTAATCAGGAAATGGAAGGCCACAGGCACAGTTGCTGTAAAACCCAGGTCTGGCAGGCCAAGAAAAATACAGGAGCGGCATATGCGGAGGATTGTGAGAATGGTTACAGACAACCCAAAGATCACCTCCAAAGACCTGCAAGAACATCTTGCTGCAGATGGTGTATCTGTACATCGTTCTACAATTCAGCACAATTTGCACAAAGAACATCTGTATGGCAGGGTGATGAGAAAGAAGCCCTTTCTGCACTCACGCCACAAACAGAGTCTCTTGTTGTATGCAAAAGCTCATTTAGACAAGCCACAGTCATTTTGGAACAAAGTGCTTTGGACTGATGAGACAAAAATTTAGTTATTTGGTCATAACAAAAAGCGCTTTGCATGGCGGAAGAAGAACACCGCATTCCAAGAAAAACACCTGCTACCTACTGTCAAATTTGGTGGAGGTTCCATCATGCTGTGGGGCTGTGTGGCTAGTTCAGGGACTGGGGCGCTTGTTAAAGTCGAGGGTCGGATGAATTCAACCCAATATCAACAAATTCTTCAGGATAATGTTCAAGCATCAGTCACAAAGTTGAAGTTACGCAGGGGTTGGATATTCCAACAAGACAATGACCCTAAACACACTTGGAAATCTACAAAGACATTTATGCAGAGGGAGAAGTACAATATTCTGGAATGGCCGTCACAGTCCCCCGACTTAAATATCATGGAAAATCTATGGGATGATTTGAAGCAGGCTGTCCATGCTCGGCAGCCATCAAATTTAACTGAACTGGAGAGATTTTGTATGGACGAATGGTCAAAAATACCGCCATCCAGAATCCAGACACTCATCAAAGGCTATAGGAGGCATCTAGAGGCTGTTACATTTGCAAAAGGAGGCTCAACTAAGTATTGATGTAATATCTCTGTTGGGGTGCCCAAATTTATGCACCTGTCTAATTTTGTTATGATGCATATTGCATATTTTCTGTTAATCCAATAAACTTTATGTCACTGCTGAAATACTACTGTTTCCATAAGGCATGTTATATATTAAAAGGAAGTTGCTACTTTGAAAGCTCAGCCAATGATAAACAAAACTCCAAAGAATTAAGAGGGGTTCCCAAACTTTTTCATAT
>R=1370/#DNA/forward
TTTTTGCTCGATTTTATCGAGTTTTTTCCCGATCCGATTTATTCGAGTTATTTTATTAATAAATAAGATAAAATCAGGGATGGGAGTTTGGTTGAGTTTTTTTTATTAAAAAAATAAGATAAATTTGAATTTTAGTAAATAACCCCC
>R=1371/#LINE/forward
ATCAACATTCGCCAATGTGAGACAGGCCTTCAGTTGCTTAGAAGTTACCCTGGGTTCCTTTGTAACCTCTTGGACTATTAGATGCCTTGCAGTTGGAGTTATCTTTGATGGTCGACCACTTCTGGGTAGGGTAACAATGGTCTTGAATTTCCTCCATTTGTACACAATCTGTCTGACTGTTGATTGGTGGAGTCCAAACTCTTTAGAGATAGTCTTGTAACCTTTTCCAGCTTTATGGGCATCAACAACTCTTTTTCTGAGGTCCTCAGACACCTCCTTTGTTCGAGCCATGATACACATCCACAAATGTGTTGTATGTGTGATCAGGCTTTGCTGGATCCCCGTTCTTTAAATAAAACAGGGTCTCTCACTCACACCTGATTGTCATCCCATTGACTGAAAACACCAGACTCTGATTTCACCTTCAAATTATATGATAATCCTAAGGATT
>R=1372/#DNA/forward
AACCCGACCCAGCGTAGAGAGCTTGGGTGCACGTGTGCCTGGATCTGCACGCATCTGGACCCAGCAGTAGCCTAGAAGGGGGGCCTGTGTGGATGTAGCCTAGGGGCCCCACATGTCATTAATCCACCACTG
>R=1373/#LINE/forward
CATAAAGCTGGAAAAGGTTATAAGACTATCTCTAAAGAATTTGGACTCCACCAATCAACAGTCAGACAGATTGTGTACAAATGGAGGAAATTCAAGACCGTTGTTACCCTACCCAGAAGTGGTCGACCATCAAAGATAACTCCAACTGCAAGGCGTCTAATAGTCTGAGAGGTTACAAAGGAACCCAGGGTAACTTCTAAGCAACTGAAGGCCTGTCTCACATTGGCGAATGTTGATGTTCATGAGTCCACCATCAGGAGAACACTGAACAGCAATGGTGTGTATGGCAGGGTAGCAAGGAGAAAGCCACTGCTCTCCCCCAAAAATATTGCTGACCATCTACAGTTTGCTAAAGATCATGTGGACAAACCAGAAGGATACTGGAAGAATGTTTTGTGGACGGATGAAGCCAAAATAGAACTTTTTGGCTTAAATGAGGAGCGTTACATTTGGAGAAAGAAAAACACTGCATTCCAGCATAAGAACCTTATCCCATCTGTGAAACATGGTGGTGGGAGTGTTCTGGTTTGGGCCTGTTTTGCTGCATCTGGGCCTGGACAGCTTGCCATCATTGATGGAACAATGAATTCTGAACTATACCAGAGAATTCTAAAGGAAAATGTCAAGATATCTGTCTGTGAACTGAATCTCAAGAGACAGTGGGTCATGCAGCAAGACAATGATCCTAAACACACAAGTCATTCTACCAAAAAATGGTTAAAGAAGAATAAAGTGAATGTTCTGAAATGGCCAAGTCAAA
>R=1375/#DNA/reverse complemented
AATTTAAATCGAATTTGATTTGAGTTTTCGGGTTGTTTAAATTTGTTCGAGTTTTAAAAATTTGATTTTATTAATAAATTTCCCCAAGTCGAATTTCGAATTCATTCGAATTTAAGGGAGTTTAAAAAAAATCACATGAATTCGAAATTCGACCCTTGATAAATGTGCCTCTAAATGT
>R=1376/#DNA/forward
AAAAGGGAGAATTCCTTTCATACTTACCGTAATTCTCCTTTCCTGGGCACTCTCCATATCAGCATTACACCCGGGAGGCCCCTCCCATCCCTGCCCCCTGACCAGATAGTCCCTCCCTCTCTAAACTTTAAAAGGTACCCCAGAAACTCACCTACCTGGTCTTTTTCCTTTCTGT
>R=1377/#unclear/reverse complemented
TCATGAAATCCTAATGATGCGTTTAGTGTCATGATTGTGCTGGCAAATGAGATGGGTTTGCCGGGGGGTGTGCGTCTTGCGCATGGGTCTGCACCTCCCGACGTCAAGCGTTCTGATGATACGCTGGACGTTTTAGCTGCAACTACGAATCAGAAGAATCCTAAGATCACGTGATAACAACGTAATGACGCATTCTGACAACGAACCCGGAACCTATTTCTACAGCGTCTCAAAACGGATCAATTATTTCGCCTTGAGAAAGCTATTAAGCGAAACGCGTTGGCGAGTCGCTCAAATCCTGTATTTTAATTATTGTATCTTGGTGCTTTTACTGGGGTTGGATCTACTTCTTACTGCTGTGGTTTTTTTTATCTTAAACAATCTTCCTTCCATTCTAAGGGGCCGGTGATTTGTGGCTTATTAGGGTTAACTTAGTCTCTTTAAGATCAGGGCAAGTTAATATACCAAGGCCACAGTCTCGGTTACCCTGTCCTGCCTTCCTCTTTGTGGTGTCCCAGACTTAGAAAACAACAGGCAGTTAGTTTTGGGACAACTCCACCTTCTTATATTTCATTATATCCTCTCTCTTTTCTGCTGACCGTAGCATTGGTATTATTTTTACCCAATTGTGGTCATTTTTTAATCTAATGGGATCTTTTTATTTAATTTATTTTCTAGCAATCATTATTTAAATAATTACAATTAATTAATTTATTATATATTTTTTTTTGTGTTTTTAATAATTTTCACTTAATTTAAGATTTTTTCCCAATTAATTGCACTCCTTTGATGAACTTTTTTATTTTTATCTTTTTAGCTTTTTTTGGTTGAGTTCAACCATGAATTGTTATTTAATTTGAGAATGATAATTGATTAAACACCCATTGGATATTATGCACTAATTGGCACTTTATAGTATTTATGAATTATTTTAAAATCAAGTAGTTGATCAATTAATTAATTAATTGAGTGGGCACTTTTTGCACTTTAATTTATTTATTTAATTAATTTATTTAAATCCTAAGAGATTTAATGTATGCTGGATACTGATTAGGTTGTTACCTACGGGGTACTTTTTTCTTTTTAATTTTTAGCATTT
>R=1378/#nonLTR/reverse complemented
ACCTGGGTGCTCATGCATAAAAAATTAATAGAAAGTATAAAGTGATGGCACTCACAGGATTTAAACAAAAAAAAAAATAAAGATAAAAAAAAAAAAA
>R=138/#DNA/forward
AGGGGCACATTTACTATTGGTCGAATATCGAGGGTTAATTAACCCTCGATATTCGACCATCGAAGTAAAATCCTTCGACTTCGAATATCGAAGTCGAAGGATTTACCGCAATTCGTTCGATCGAACGATCGAAGGAAAAATCGTTCGATCGAACGATTAAATCCTTCGAATCGAACGATTTTAAGGATTTTAATCCATCGATCGAACGATTTTCCTTCGATCACAAAATGCTAAGAAAGCCTATGGGGACCTTCCCCATAGGCTAACATTGGTGCTCGGTAGGTTTTAGGTGGCGAAGTAGGTGGTCGAAGTTTTTTTTAAAGAGACAGTACTTCGACTATCGAATGGTCGAATAGTCGAACGATTTTTAGTTCGAATCGTTCGATTCGAAGTCGAAGTCGAAGTTCGAAGTAGCCAATTCGATGGTCGAAGTAGCCAAAAAAATACTTCGAAATTCGAAGTATTTTTAATTCTAATCCTTCACTCGAGCTAAGTAAATGTGCCCCTTAGTGT
>R=1380/#DNA/reverse complemented
GTTTTAGATATTCAATTTTTTTATTAAATAACCCCCCAATCGAATTTCGAGTATATTCGAATTTAATAGAGTTAAAAAAAATTCACATGAATTCGAAATTCGACCTTTGATAAATGTGCCTC
>R=1381/#DNA/reverse complemented
CAAAACCCTACAAAGAGAAAGCTGGTGGATACATAGGATAAAATCCCTTACTCCTTTGGGGTTAAATATAGATTTTAACCTTAAAGCGTTTTTAGACAAATAAATAAGTAATATAGTCACAAGAATCCTGAATGTAACTATATTCTACTGATAACACTATGGGGATTGAAACTGTTACTTTCGTAATGATAATTGACACTTCCCTTAGACAATTCTAGATAAGGAAATAGCTACTCTTTTCAGGTCTTATCAGAAGACAGAAATAGATACTTTGAATTGTAATTTTAAAAAAATACAGAGCGGTGCCATACAGGTTATATTCAAGAGTGTGACAAACACTGAATGTGACAATTATCGCTTAAACTAATGTTGGAGTCCAAGTTTTTAAATTGTTTTTAAATTGTTTTCTAAATTTTTTTTTAAAAAATTTTTTTTTAAAATTATGGATTTTTAATGCTGTAGAAATGTTGAATACATATGTTTAATCGTTTTATATGTATAAATAGGTGCACTAAATCCCTTCTGGGTGTAGAAACAATAGGGCAGGATTTTTTTGAAGTTATGATACGCACTAGCTGTATAAAGAACAGTGCCTAAATGCACTGAAACACTTGTAAATAAAGTTGTTGTAAGTTTGGTTGAGAGCGCACAGAGAATAAAGGGGCAAGAAAGTATGTGGACGTCATCGCTCAGGAAGAAGCCAGCCAGGCGAAACGCGTAAGCGAAAAGGACCACGCTAACCTTTTGCAGGAGTACCCGATCCAGAGAGACGTCTGTATCTTCCGAGGGACGCCAAGGAGACACAGCGACTTTCGCGGGACTTTTACCAATCCTTTTGCAGTTTTACCGATCGTGTTTGTGAGTGTATTTTTATTCTATTAAACTGTTTTAAAGTGATCCCTGCACATGCCCCTCTCTATTTTTATCCCTCTTGCAACAACCTGGATAGTAGAAAAAGAGTGGAAACAGCGCGAACAGGACCTATCAGACGCTCTCCCTTAACTCACATTTGGTGAGTGAGCTGCACAACCGGTTGTACCGGAATTGTGGCAAAGTATTCTATGTTACCTTTCCTCTAATCCATAGAGTGTGGATCTTAAACGAGAAAAATCTAAGGGGAAGTTGAACCCACACTAAATATTCATTAATCACATTAATATTCACCTATTGCACAATTGAATGTGTTTTAAGTAATGAATAATACTGCATTCACTATCACTTGGAGAGAAATCGTTGGTATTTATTAATTCACTGAATTATTCACTTTTTCACTTTTTTTTTTTTTTTATTTTTTTTTTTTTTTTTTTTTTTTTTTTTTTTTTTTTTTTTTTTTTTTTTTATTT
>R=1382/#LINE/forward/ORFs: -2..981:+1
CAGGGATGCCCCCTCTCGCCACTGCTGTTTGCACTAGCCATAGAGCCACTGGCCATGATACTAAGAAAAACCCAGGAAGTCGAGGGTCTGAAATTAGGTCCGATAAAGGAAAAAATATCTATGTATGCTGATGATATGCTACTATACCTAGCTAACCCTGGTAGAGCCCTACAGACAGCACTAAATATAATTAAGGAATTTGGTAAATTCTCGGGATTAAAAATTAACTGGGCCAAATCAGTAATTTTCCCAATAGACCCACTACCCATAGACTCTCCAAGACATCAAATGGACCTACAATGGGTAGATACATTTAAATATTTGGGAATTATGATCCACAGGGACCTCAACAAATTTGAGGAGCTTAACCTAACCCCAATACTAGAATATATGGAAAACAAAACTAAGGTCTGGCAAAATCTCCCTCTAACCCTACTGGGTAGGATTAACCTATTTAAAATGGTTTTTCTACCCAAATTTTTGTATTTATTTCACAATTCCCCTATACTGATACCTAAACAATTGTTTCAAAATATAGACTCCATACTGACTACGTTCATATGGGCAGGGGAACCTCCACGAATGGCTTTACACACACTGCAGGCCCCAGTGAATGAAGGGGGACTGGCATTCCCAAATCTATATTTTTATTTCCTGGCCACTCAACTAATCTATGTGCGGTGGTGGATGGTACCACACCCTGACAATCCCTCTACTAAACTGGAAGCTACTATGGTGGGCTCTTTTGAAGCCCTAAAAAATATGCTGTATAGGGGAACCTCAGACCAGTATAAAATCACCCCACTTATGACAACCGCGGTCGAGGTTTGGAAAAAGGCCCTAAAACTCGTCCCCAAGGCGAGACACTGTGTTCCCCTGATCACCCCCTTTGGGGAAACCCACACCTCCCCCACTTTCAGACAATACCAGATATCAGTATCTGGGCCAGTAGTGGGATTAAAACCTTGGGGGATGTCATAGCAAATGGGGAATTGCTGACTTTCCAAAACCTAAAAGAAACATTTCACCTACCCAATTCCATGCTTTTCCGATATCTACAACTTAGACATGCCTTTAAAACGCAATTTCCCACTACACCCATTGATTTGGTTGACACCACACTAGAGAAATATTTGCGGAAGGTGGACCTAAAAAAACCAACTTCCCAATTTTATGCCATTCTGAACAAGCCTAAACCAGACCCTCTAGCCAAGGTAAATAAGAAGTGGGTTGGGGATATTCCGGATCTGACAGAGGAGATGTGGGATGATGCTCTGAAGCAGATACCTCATATCTCATTATCACTAAGGACAGATTGATTCAATTTAAATACTTACATAGAATATACCTGACACCCTATAGACTGCATCGCATGAATCCTATGATCCCGGACGTTTGCCCCAAATGCCACCAGTACGCAGCTGGTTTTATGCATATGATATGGGACTGCCCCCAGATCCAGAGATTCTGGGAAAAAGTTATACACCATAT
>R=1383/#LINE/forward/ORFs: -1..670:+2
TCCAGGAAACAGGCAACCCCATCCACTAAAGAAAGTGGCTGAAAAATGGTCTGGTTACTTACAATCTGCAATTACTCCTTCCCATCTCTTAAATTCCATTAGTAAATATAACAAGCACTTAGTGTCCGAAAACTGGAGAGTACAACATTTTAAATTGGTTCACTTGGGCTATGGGAAACCATATAAAAAGTGCTTAGGTGTGGGTTCTCAGACTTTCTGTCCGAAATGTACCCAACTAGATGTGGACCTATTTCACTACTTATGGTGTTGTCCAAAAGTGTGCAAGTTATGGTCATCCTTGGAAAAGTTTTTGATTCTAAAACTAAAGCTTAACATTAAACTTAACCCTAAATTTGCACTCCTACATTTGGATTCCCCAGGACCTGGACTAAAGGAACAACCGAATTCCCTGAGAGACCCATTGTTAAGTCTACTTTTGTTGTTTACAGCTGCTACTAAGAAACTTCTGTTTTTAAATTGGCTGTCCGAGTCCATTCCTTCACTGGCAGACATTCTGTCTCTCCTAAACCAACTCTGCTGGCAAGAAGCAATAAGGATTAAATCAGCAGAACCACATCTCAAACAGTCATTTACTGAAACTTGGTCATTATTCTGGGATCAAATTGACTCTAGTTTCAAAGCACGCACATTGGGTTTGTTACATTTATAAGCTAATCTTTGCTGGTTCAATGGATATGTTTATATATTTTCTTTGTTTACAGCCGTTCATTTATGCTGGTATATTTTAAAATTTAGTAACATTCGCTGATCATTGTTTTTTAATTTACTTTCTTGTTTATATGATTAGAATTTAGATGGCTTCACCAATCATATTTACTCTTCATTTTCCTATTAGGCATTTTTGCTACAAGTTGTATTGGTGTGCCTCATTGTTCTGCTTTGATCTTTTGTTGAAATTCCTGCTTGTTTAACGTGGAAAACAATAAAAACATTT
>R=1384/#LINE/reverse complemented
ATAGTTTCTTAATTCATTATTTTTTCATAATTTATCAAGTGTAAAAACCATAAAATCTACAAATACAAAAGTACAGCAAGTAAAAGCTGTCAAGGTCATGTAGAAGTCAATGGAAGTTCCCTTTCTTTTCTTGCAAAGATCAGCCTTTTGTTTGTGGTTTTAGAGGTTTTTGGAGATCAAAATATTCATTGTTATACAAATTTTTTGTTCATTCACAAAAAATTTTTTGTTTTTTTATTTTTTT
>R=1385/#LINE/forward
GCTGTAACTCCTATGTTTATTGCCTGAAGAAGCGGGTCTGAGCCCGTGAAACGCGTTGTACTGATTGGAGTTCGTTAATAAATTTTGACTGCTTAATTACAGTCGTTTTGTGTCTGCTTGGAGGAGGTAAGTCCACTACTGCCTCCTCTGATTACCAAGTTTTGGTTTTTAAACTCGTTTATATCCTTTTATTCTTTTGGCGCCTCTGTTCTTTTTATACAATACTAAGTCCACCCTGGGTGGAGGGTTGATACCCTTTTTCTATCTACAGAGAGCGACTTCTTAATCCTGAGTGGGGTCAGGACAATCTCCCCACCTGCCTTTACAGTGGTTGCCTATTGGTAACCCTGGTTTGTGAGTATATGTTATCTACTCTTATTTCATTATCCCTTACCAATACATATTACACTATTGGGGCTCTTGGTGTTCCTTTTGTTTAT
>R=1386/#LINE/forward
AATTTTTTGAGATTTATTATACCCCGACCCTGGAAATAGCTTGAATCCAAAAATACACCATCTAAAACCTGTCGAGGTCATGTAGGAGTCAATGGCAGAGGTCCCTTGAACCATTTGAAGATGTTAATAGCCTTCATGATGTTTGAGTTTTTTTTGGAGGGTTTTGCCCGAAAA
>R=1387/#DNA/forward/ORFs: 1386..1252:-1
CTCCCTCACATATACACCCCCCCCCACTCCCTCCTATACACAACCCCCCACTCTCTCTCCCATACAAAACACCCCCACCCTCCCTCCTATACACAAACCCCTACTCTCCCTCCTATACACAACCCCCACTCTCCCTCCTGTACACAAACCCCCACTCTCCCTCCTATACACAAACCCCCACTCTCCCTCCTGTACACAACCCCCCACTCTCCCTCCTGTACACAACCCCCACTCTCCCTCCTGTACACAAACCCCCACTCTCCCTCCTGTACACAACCCCCACCCTCCCTCCTGTACACAAACCCCCACTCTCCCTCCTTTAAAAAAACCCCTACCCTCCCTCCTGTACATAAACCCCCACCCTCCCTCCTGTAAAAAACCCCTACTCTCCCTCCTGTACACAAACCCCCACCCTCCCTCCTGTACATAACCCCCCACTCTCCCTCCTGTACACAACCCCCCACCCTCCCTCCTGCACACACCCCCCCACTCATACACCTACACACCCCCTCTCCCACTCCCATCTATACACCCACCCCCACTCCCCCCCCTGAACACTCACCCACACTCCTACTCATATACACGAACCCCAACTCTCCATCCAATACCTTACCCCCCACTCTGCACTCAATACAAAACCCCCTCTCTCACTCCTATACAAAACCCCCATTCTTACTCCTCTAAATAACAGACAGACACACACACACACACACTTTCGGCATATGTAGGTTAAAACGAAAGGATTTAGGCGGTGGTGGTGGATCGGCAGCAGCAGGTGAGTCTTTGGGTGGAATGCTGAAAAGAAAAGATTTAGAAAGTGTTAACATAAGAATAAAGACATACTTTTGTTTTTATATGATATTAAAGGCTCTGTGTTTCTTTAAGAACGCACTATTCGTTGGGCCTGTGGGGACTGTTTGGGTCTCTCTACACATGGAATGCCTTGGCCTATTATGAATCTCAGTCTGAGCCTGTGCCATTTATTCTTTTATACGCTTTGATCACCTGGTGCCAGTCCATTACCCAGTAGCAACCCATTTCCAAAGGTGGATATCTAAGCCAGATGTCCAGCAGCCCTATAAGCGTTACCTACCTCCCCTGTTATTGGCCTACTATAGAATCAACACTTTATCTGCAGACTTAGATCTCTGTCAGCAACCTCTTACAACCTAAAGGCAGCCAAACATTGGTCTATGGGGTGCCCTCAAAGTAATCAGCCTGCGGGCTCAACAGACAGTGTATGATTTCCTTTTATTGTTCTGATTGAAAATGCTCAGAACAGCAGGAAGTAAAGTGGAGCTGCATTGGACAACATGAGGCATCTCTAGATAATGGGTAATTGTCAGTAAATTGATACATTACCCAAACTCTCCGGAGCCTCTTCATGATGGCCTTCCTGAACTGTTTTCGGAGGGTCGGCCTCTCCACCACCGGAGGATCTTTGATGATCTCTTCCACCTCAGGAGCTCCTTCTTCTTCTTCTTCCTCTTCTTTATCCTCCTCCGCTGCAGGAGTCTCCTCTTCTCCAGGGGCTTGATGTTCTTCCTCATCATCTTCTACTGCAGCTGCCTGTTCTTCCGCCTCCTCTTCCTCCACTTCCTGTTCTTCAGCGGGAGGAGCTGCTTCTTCATTTGCTGGAGCTTCCTCTTCTTCCTCCTCTTCTGCATCTTCTTCTTCCTCAGGGGCAACAGCTTCCTCTTCTTCTGCTCCAGGAGCTTCTTCTTCCTCTGCAGGAGCTTCTTCCTCCTTCTTCTCCTCCACCGCAGGGTCTTCAGCGGGAGCTCCTTCCTCTTCCTCTTCTTCCTCTTCTGTATCATGTGCTTCTTCTGCTGCAGCTGCATCATCTCCTCCTCCTCCTCTTC
>R=1390/#DNA/forward
ACATTAAGGGGCCGATTCACTAACTTCGAGTGAAGGATTCGAAGGTAAAAAACTTCGAATTTCGAAGTTTTTTTTGGGCTACTTCGACCATCGAATGGGCTACTTCGACCTTCGACTACGACTTCGAATCGAAGGATTCGAAGTAAAAATCGTTCGACTATTCGACCATTCGATAGTCGAAGTACTGTCTCTTTAAAAAAAACTTCGACCCCCTAGTTCGCCATCTAAAAGCTACCGAAGTCAATGTTAGCCTATGGGGAAGGTCCCCATAGGCTTGGCTAACTTTTTTTGATCGAAGGATATTCCTTCGATCGTTGGATTAAAATCCTTCGAATCGTTCGATTCGAAGGATTTTATCGTTCGATCGAAGGAATTATCCTTCGATCGTTCGATCGAACTATCTGCGCTAAATCCTTCGACTTCGATATTCGAAGGATTTTAATTCCTAGTCGAATATCGAGGGTTAATTAACCCTCGATATTCGACCCTTAGTGAATCGGCCCCTTAGTGT
>R=1392/#LINE/reverse complemented
ATCTTATATATTTTTGCACTTATTAGTGGATTAACCCTTTGGGGAATTGAGTGCCACCACTATGGCCTTTTGCTATAATTCACAGAACTTAATGTAGTTTATCCCCATGATGATGCTTCTTATATGATCCTTTTAAGTTTGAATACGATCAATTTTCAAGCATCTGGGGCAGACTACTTAATTCAGCAAACAATGTGCTCCTCCTTTTTGTAATTTTAATACTTTTTGATTTTTCACCCTTGGGTTATTTTAATACATACCAATAAAGGTTAAGTTTTACCTTCTGTTTTTGGGATTTATGGAATAATAAATGGGGTGGTGCAATTTTTGGGTCATTCTTTACTCTCTATTGAATATTTATTATATA
>R=1393/#Retro/reverse complemented
ACTTTGAGAAAGGCTATAGTATTAGCCGAAACGTCAGTTTTTTTTTTTAAAAAAATTACACTTTTTTTTGCATCATAAGACCTGTGAGTGCTCGCCTTTTTCCTGGATATCTTACTTATTTTGCTGATAGCACCCAGGCACCAAACACTTTTCTTACGAGTAGTGCCGGCCCAACATGGACTCTATATATATATATATATATATATATATATATATATATATATATATATATATATATATATATATATATATATATATATATATATATATATATATATATATATATATATATATATATATATATATATA
>R=1395/#Retro/forward
AATCCCAAAATTGGAGTGCTGTCACAGGTCTGTATCACCGGGTTGGTGTCAGGTGCCTTCAGGTGTCGGGCTCAATACTGCCCAAAAAGGCCAAAAATTGTATATCACAAAGCAAGAGACCTGCGGCACAACTGTTGCAATTGATTAAGTGATTAGTATTTATTCATCTCACAAACAAAACGGCAACGTTTCGGGCCTCCACTGGGCCCTTTATCAAGCCTATTGGTGTAAACATGTGCCAAACATTTATAGTGGAAGAGGGGTGTAGTCACGCCTCTCATCCCTCCCCCAAGGTCAAAGTTCACAGTGTCCATATTGTATTTTCCGTGATTCATAGTCCATAGCAACCATTATCAAAAATATTATTTTCTGTTGGTATGGCATTATACAGTTGCAAAAATTGTATCCCAATTAAAATGTATCAAAAACATTGTAACACACAGTGATAAAAGTGATATTAAAATTGAAACATCCAAAAGCTAAATGTTATAAGGAATTGATCTATACAGGCCTGAGATATCATCTGGCACCCATGTGGCATAAAATACTCAGCACTCTCCATGAGACACTTCATTGTATGTGCAAATTGGTACCGATACTCAGGAAATTTCCTGCAGATCATGCTCCTTTGAAAAAAGAAAAAAAGA
>R=1396/#LTR/reverse complemented
ATGCTTGACAAAGGGGTTTTATTCCCCGAAACGTTGCATTTGCAATCCGCTTTGAAATAAAATTTGGAAGAATTCCTGTAGTCCTGTGTGCCATCGGATTTTGTTGAGTTGTACCCTATTGTGAGGTGGCCGAGCCTCTACCCTTGTGCACCAGGCGTCTCTTTCTTTCTACAGGGTGTGCGAGGTCCTACACTGCTTTGAACCTT
>R=1398/#DNA/forward
TTAAAGGAGAAGGAAACAAAAAAAATGAAACCTACTTCATTATGTTTACCATCAGGCCCCCTCCTGAAACGCCACATTAAAAACTCTCATATCACTACTGTTTTTGTGCACCAGCGTTCTGAAGTTTCGCCGCTGTTCAAAGTTTGGCGCCGCCATTTT
>R=1399/#LINE/reverse complemented
GGGGATGCAAGAGTTTTGAATCCCGGAACTTTCTTTTGCTCCTCTCCACTTTTGCATGCAAATAAAATGCAGAAGTAAAATAAAATATAGTTAAATATATAAAAGATAAAAGGAGAGAAAAGATTGCAGGGAGAGAAATAGAGAAGAGATAAAAAGATAAAAAAGATAGAGGAATCAGAGAGAGTTATAGAGAAAAAGAGAAAAAAAGAAAAAGAGAAAGAAAAAGAGAAAATGAATGTATTAAACAGCAGCAGATTAAGGAATAGTGAGAGAATGATATATATGAAATAATCTTGGGTAATATAGAATATGATGGGGTTGTGCTATGTTATGACACACAATACACAGGCAAGGTGCTGTGTTTGCAGAAGCTGAATTGGCAGCCAAGAAAAGTCATATGCACAATTTTCATTTTGGGGTCCCTACAGGTCACATAGGTAAATCTATGCATACTGGGCATCAAACTGTGCATTAGAAGGAAATACCAAAAAGGAAATAGCAAAATGGCTTTGCTTTAAAGTGGGTGAAACCAGAAAGTATTGGTGCGTGAGGCTTATTATAACAATGGGTGTGGCTTATGGTTGTGGGAGGGGCTTGTTTTAGCACGCCGCGCTACGCTCACCACACAGAGCATCCCTCCACTTTTTTCACTCCAATTCAAGCACTG
>R=14/#DNA/forward
TTAAAGGAACAGTAACACCAAAAAATGAAAGTGTTTTAAAGTAATGAAAATATAATGTACTGTTGCCCTGCACTGGTAAAACTGATGTGTTTGCTTCAGAAACACTACTATAGTTTATATAAACAAGCTGCTGTGTAGCCATGGGGGCAGCCATTCAAGCACAAGATAGAAAATAGATAACAGATAAGTACTAAAAAACACCATTATATACTACAGAGCTTATCTGCTATCTGCTGTGTAACTTGTGCCTTTTCTCCTTTTACTGCCTGCCCCCATTGCTACACAGCAGCTTATTTATATAAACAATAGTAGTGTTTCTGAAGCAAACACAGCAGTTTTACCAGTGCAGGGCAACACTGCATTATATTTTCATTACTTTAAAACACTTTTATTTTTTGATGTTACTGTTCCTTTAA
>R=1400/#LINE/reverse complemented
GTCAGATGTTATTTTGTGATGAATATGTGTATTCATCAAAATGCGAAATTACGTCTCAGCAAAAGAATGTTGGCGTACTTTCATCAACGAAAATTCATTGGTGCGAAAATTTCTTAGCAAATTTTCTCTAGCGTTACTTTCTTCCTAGCGAAACTTTATTAACTTACTTATGCTTATGTCAATTTAAATTCAGTGGGTATATAAAGGTCATATGTATGTATTTATTAGTGATGTTGGTGAAATTGCTGGAAGTGGCCACTTTTTATTAAAAATGTCCAAGGAAGCAAAATAAAGACA
>R=1401/#Retro/forward
TTATTTATTGTGTTTTTCCAACAAATACATACATTGTATCTTCATATACTTCTCTAAGGAGTAAGATCTAGTATTAACTATAAATCTAACAAAAAAAAA
>R=1402/#LINE/forward
TTAAAGGGGTTGTTCACCTTCAATGTACAAATCTTATGAAACCACTAACAATGTTCTCAATGTGTTAGAAAAACCATTTTCCATAACAAAAAGAAAAAATGCCATTGTAAAAGCTAATTTTTATACCTATTAACTCAGTCCTTCTCCTGTCTCTCTGACCAGTTTTCTGAAGTGATGGGAGTGGCCTATTTTGAACCTGACACACCAAGAACTTCCTATATGATGACATCATCATGCCCAGGCTTTGCCCTTACTTGTTTCCTATTGGATGTTGATACTGCCCTCCTCCTAGTAATTTATTGGGTGCTTGTGAACTGTAACCAGTCACATAATTTGAATGATCATTGGTTGATTACTCAATTGTAATGGCAGAGGTTAACAGACGCAGCATATAAACAAACCTGCCTTGTAACAAACAATCACACAGCCATGCAGACAAATACTGCAGAAAAGGAAGGAGCAACATTGTTCTCCCAATTCTGGCACTCTCCTTCTGCCTAGACTAAAACTGAATGGAGTGCCAAAGGGGTGCAAACTTTTCTGGGAATAAATACTGGCGTTTCTATATTTTTATCTTTTAATACCTTTGGCATTAAGCATAATGTCAGTTATTTACAAAATTGCAACAAAACCAGCACTGACTTGCTTAGAAACGTATGTAACTTACACATCTAGCAGGGACAGTAGGGCTGCCACCTCACCCTTTTAAAACCAAACACATATGAAATCCACAGCCTGCATGGCTAATTACCAACTCATTTAGATGCCGCAGACTGAACTGGTTACTTATCAACTCATTAACATGCAGCAAACTGAATTGATATCAGCCCAGCAATCTGTCAATTACATAAATGAATGGTTAATTAGGCATGCAGTGTGTGCATTTAGTGTGTGTTTGAGTTTAAAAGGGGGAAGTGAAAATTTTTAAAGATTTTGTGCGCTCTCGGGGGGGGGCGGTAATTTACCTAGGAAAACGATACCTTTTTTAAGTGTTTAAGTGTTCCACTTCTGGAACAAGATTTAGAGCTCTAAATACCAAAAAATTAAAAAGTTATATTTTTCATGATATAGGGATCTATACCAGAAAAATATTTTACTTTATGCACAAAAATTCAACTCATTTGGAAAGCCTCAAGCTCATACAAATAGT
>R=1403/#LINE/forward
TATAGGTCTAGGCCCCTGTAATTCTATTGGGGGATATTGCTGGGAATAATCCTGTATAGAAATGTGTAAGTGCTTAATTCCAGGGTCACTTCCAGGTCTGCCCCTCCCACACGAAGCCAATGGGAATGGGGGAGAGAGAGAGAGAGACGGGGAGGAAGAAGAAGAAGAAGGATAAAAATGAGGAGGAGGAGGAGCGGGGGAAGAAGGAGAGAATGGTGAATCTGACACTGGAGATGATCTATCTGCTGACTGGAGAGGTGAGGGGCACTGTGACTGGCACACTGACAAGAGACTGTCTGTCTGTACAAAGGGGGTCTCTCTGCAGCTCAAACACCATTCTCTCTTCCTTTCAATATTTAGCACTACATCCCTAGGAAGAAGTCAGATGATGGGGGGGCCCTGCATGCCCCTGGCTCCGTCATACAGAAGGAAAATAACAAGAATGACAAGAAGATCCTGGAACTCATGTCCAACATCATCCAGCTGCTGACTGGAGAGGTGGGTACAGCGGCCCCTTATTGTTTAGTAACAGTGGATGATAATCCCTTTCTCTGGCTGGGGGATGACTGGAACATTGTGTGTGACAGGTTGCCATAAGGACTCATCATGTTTCCATCTATTTTTCCTTGGACGAGTGGGACTATATAAAAGGAAACAAGGACCTTTATGAGGAAGGGATAAAGGAGGAGCCACAGCAGCTCCGCCCACTGGGTGAGTAATGGGTGCAGGGCACAAAATATCAGAACCTGGTGTCTATG
>R=1404/#LINE/reverse complemented
ATTTGAAAAAGGGCTACAGGTGAGCCCGAAACGTCATGTTTGTTGCAGATCTTAAAGCCATGTGCAAATAAAGGCTTTTTAAATTATTATCTTGAATGGAGCTGTGTCATATATTGGAATACTTGGTGAAGTCGGTTGGACAGTGGGCCACTGGACACGTGCACCGCCAGAATCATTAAGAGGTTAATAAGTGGGTGAGTGCTGACTAAATAACTTATTT
>R=1405/#DNA/forward
CAGTGTCGGACTGGGCCGGCGGGAAACCGGGAAAAAACCCGGTGGGCCCCGGCCCACTTGGGCCCCCGCCGGCCCAGTCCCGGTCCTAGATTGGCCCCCGAACGGCAGTAAAAGATTTTCGGCGCTGTTGCGCATGCGCGCGTTGGGGCTCACGTGCGCATGTGCGCATTGGGTCTGACGTTCGCGCATGCGCACTAGTTTTTGCGCATGCGCACGGGGCCCCCGAGGTTCACAACCCGGTGGGCCCCGACTGCGCCAGTCCGACCCTG
>R=1406/#Retro/reverse complemented/ORFs: 859..-1:-2
GCGGAGGCATAGCTGGCGCTGGACCAGGAGCAGACTGCAGAGGCATAGCTGGAGCTGGAACAGGAGCAGACTGCGGAGGCATAGCTGGCGCTGGAACAGGAGCAGACTGCAGAGGCATAGCTGGCGCTGGAACAGGAGCAGACTGCAGAGGCATAGCTGGCCCTGGAACAGGAGCAGACTGCAGAGGCATAGCTGGCCCTGGAACAGGAGCAGACTGCAGAGGCATAGCTGGCCCTGGAACAGGAGCAGACTGCAGAGGCATAGCTGGCCCTGGAACAGGAGCAGACTGCAGAGGCATAGCTGGCCCTGGAACAGGAGCAGACTGCAGAGGCATAGCTGGCCCTGGAACAGGAGCAGACTGCAGAGGCATAGCTGGCCCTGGAACAGGAGCAGACTGCAGAGGCATAGCTGGCCCTGGAACAGGAGCAGACTGCAGAGGCATAGCTGGCCCTGGAACAGGAGCAGACAGCGGTGGGGATTTCAAAGGCCAAGAAACTGGAGGTGGACGACCAGACACAGGCCAGATAGCAGTTTGTAGCTCATCTTCGCTCGAATCTGAATCTTCCCAGCCCACATCGAAGACTGAATCCTCCCAGTCATCGTCAGAGAGAAAATCCTGATAGACATCATCACAGAAATGGGAGCTGACTTTTGCCTCATTCTCCCCACCCCAAGGGAGTTGTAGTTCCACATCGGGACAAGAAAGCATGGAGGGCTTTCCCAAGGGCTTCTTGTTTGGCTGAGTCATTCTGTAAGGGTTACAGCGTGGAACCGCTGTGATAGTGGATAGCCATTCCATTGGGAGAGGATATGGCGGAAGCCCAGGGGTGTACCCATAGATGGTAAGGGAGGCAGACATGGTGAAAATAAAGCAGGTTTACTTGGAGCTTGCAAATAACACAGGAACAGTTCAAAATAAGGTAATTACCAGGAAGGTGAGGATAAGGAAACAATGCTGGAACAAGGCAACACAGGAGCTTGGAATCCAGGAGCTTGGGATACAGGTAAGGAATCACTGGAACAAGATACAGCGACCAGATACAGGATACGATTACAATTAATGACTCAGCCCTGAGCAAGGCTCAGGGCGGGGTTAATAAAGGGACGGTAATTGGGAATGGGAAACACATGAGGGTAAACGAGGTGGGTGGAGAATGGGGAGGAACACACTAGAAACTGACAGGTACATGAAACACAAGACACACAAGGGTAAGGATCAGCCTCAAAGAGCCCCCAGTGGCTCAAAAGAACACACAATGTCCAGAATCTGGGAAATAAAGGTTCGAGTCCCGGGCTGATCCTTACAGTACGCCCTCCTTAAGGGTCGACTTCCGGGCGACCCAACGAAAGACCCCCATCCTTTTTAGTCCAATGACTGGAGATGGGGACAAAAGTTTGCCAGGGTCAAAGGCTGGAGAGCCGCCAGGGTCAAAGGCTGGAGAGCCGCCAGGATCGGAAGCCAGATCAGAGAAGTCGCCAGAGGCAGGAGCCAGATCAG
>R=1407/#LINE/reverse complemented
CATGGGTGTCCACAGATAGGGGCAAGGGGGGGCACTTGCCCCCCCCTGGACTTGTACTTTATAATAAAGGATATTCTCTTTCTATATATATATATATATTGTTTTGTTCTTTTTTATATGAACACATTTCTTAAAATTACCATTAAGAACCTGCAATAAGCTTATAAAAGGCTTACATCTTATGGTCAGCACCCCTTCAAATAATGGACCATCCCAATGCCTATTCTACTGCTCAGAGCAGCAGTCTGGTTTTAGCTCCGCCCCTTCCCTCTGTGAGACGCTTCCTGCTCCTCAACTGTGTGAGGAATGAGAGAATCAGAGTAGATCATCTCCTCATGAAGAAGCATCTT
>R=1408/#LINE/reverse complemented
AGGAAGATCACTATGATGTGATCGAAACGTTGGAATTTCTTTTGTTTTTCTATTAAAATCAGTTACTCTAACTGAGCCTGTTGAGTGCGGTATTTTTTTGCTATTTTATACACATTTTACCTGCACCCAGGCATGCTGTGTTTTTGTTTGTTGAGTGCTCCTCCATGTTTTATATATATATATATATATAT
>R=1409/#Retro/forward
AAAGAACCTTGTTTTGTAACTGTATCAATTACTACACCTCTTTAATTCAACCACTTCTCTCAAAATATAGTTTCAATTCGTTGTATAGTTTAGATTAGGATACCCTTAATTATTTCAGTAGTCCGAATTGAAACTATGTTGGTAATCTTTAAAATAAACTGATAACACCAGATTAGCAAGTTACAATGTTGCTTATTGTTAAAGTCTAGTGAATTTAACTCCTCTCTACTGGATATGGCAAATCATGTGCAACATTCACCTTCAAACACCTTTTAATAATGATTCTAATAAAGAAAAAACTTTACAATTGGTATCATTTGTTATTTTATTCCGGTTTGACCCACACAGTCGATAACCAATTAAACTAAAAATTAGGAGTTGATTACTCCCTATTCAATCACTTATAATTTAAGGTGCCGTTTATCTTATAAGGATTCCAATTCATTCAAAAAATTATTAAATTCACTCTCAATATTCTTAATCAATTTAACCAATAAAAGGTTTACTATTGTAATTCATTAAAATATACAATATAAAGTGACCTGTGCAATCGATTCAATTTTGAATAATTCTGATGTGCTCTGATTAATAAAGTGCCATGTGCAGTTAATTAATTCACCATTCCATTTAGTGACTTGTGCATAAATTAATTAAGATCTAAGAGTTAATTACTATGGTCACAATTAAAAAACATCCTGGTTATCAACCTCTTGATTAAAAGTTGAGGAAAAGTGAAAATGTATAGAGGGTGGAGTTGCTCCCAAGAATATAACTAAACTTTTTTCTAAGTCCCTAGGAGCACCACAAAGATGTAGAACGACAGGACCTGTAGGGCTGCGGTCTCAATTGTACCTTTCTATCTGTTTGAAAGAGGC
>R=141/#LTR/forward
TACAATGTAATTCTCCTACCGCACACCTGTAGTTCACCAATCCTGCAAGCTGGTGGTGCGTTTCTTCCGTTGACCCGGCCGGGTCCCTTAGCAACCAATGTGTAAAAGAAACGGATCCGCACACACACCGATTAGTGCAGTCGGGGATTATCCCTTTTTATTCAACCACCAAACATCAACGTTTCGGGGGG
>R=1410/#LTR/forward
TGTTATGTTTTGGGTAGCCGAGGATGAGTAGAGTATAATATTGATTTACTCACACAGGCATGCAGACACAACAAAATCATACACTTTCACTTTCAAGCTGTACAGAAAGTCCTGTGTATGCACAGTACAAGTCCTGTGCACAGTGACACCCGCAGGCCATTTGTATAAACACCACA
>R=1413/#DNA/reverse complemented
ATCACTTGATAAAGGGCTTTGCCCGAAACATGTCGTGAAATAAAACTTTTTGCAGTTAATCTGCGAGTGCCTGGCTCTACTT
>R=1414/#LINE/forward/ORFs: 1436..492:-3
TATATATATATATATATATATATATATATATATATATATATATATATATATATATATATATATATATATATATATATATATACAAATTCCAATGGTTTAAGCACTCCCACGCTGAGGTATAATATACCCAGGTGCTATTCCTTGCCATTTGTATAGAATTGTTTGAATATAGGAATGCACACTGGGATTTTAATAAAATCTTCATTTTTTATTAAATCATATTAAAAAAAAAAAGTAGACCATTTTTTCGGTCCCCTGCTTGGACCTTTATCAAGACCCAGATTCAAATTTAAAATCACTATAAATAGTTAAAAACATATAAATTAACCAATCAGTATACAGCCTCATTTTGGTGCATGACATCACATAAAATCTATCCTTCAATAGGTTAATTATATAGCTTTATTAGCTGAGTATGCAACAAAATAACAAAAGGAACCACACATTATATTGTATCTGTTACAATCTTATTATTGTTAAAATATAGATCCTTATCTCTGATTAAGGAAACAGGAAAAGGAACAGTGTTCATTTAATCCACCTGGTGAAAGAGTATTTAATTTTCTTATCCAGAAAACTTCCCTCTGTAGTAATGCCTTTGATCTGTCACCACCTCTGCGTAAGGGGGGTACATGATCAATCGCAATATATTTAAATGTAGGGAGTCTGTGGCCCATTTCTAAAAAATGTTTCGCTACAGGTTTTTGTGTCTTACCATCTCTAAACGCCACACTTATTGCAGATCTGTGTCCGTCCATTCTCAACCTCAGCATTAGATCAGTTTTCCCAACATAAGACAGACCACAAGGACAGGTAACCAAATAAATCACATGAGTTGTTGAACAAGTGATATGATGTCTAATAGCAAATCTTTCACCTGTATGTGGGTGTGTGAAACTACTACCTGGATTCATATATCGACATGAGGTGCAGCTGGGACACCGAAAACAACCATGTTTAATGTTAGTAAGCCAACTATTACTTACTTTTTGATAGCAATACAAAGGATCATTTTTAACTAACAAATCTTTTAAATTAGTTCCCCTCTTAAATCCCACCATTGGTGGATTTGGGATTTTTGCAGATAAATAACTATCTGATTTAATAATATTCCAATTCTTTTTGATACTTTTACAGATCTCTCTAGAAGCACCATTGTATGTGGTACTAAAAATTAAATTTGGAGGCTCCCTAATACTTGTAACTGGATTACTAACCCTATCCTTAGCAATTTTTAAAGCTCGCTTGAGTACCTTAACAGGATATCCTTTCTGTCTAAAGCGCTCCCATGTATCATTGATCTGACTAGATCTACGTTCCTCCTCGGTATTATTTCTCAATACCCTACAAAATTGTGAAATTGGTAGGGAACATTTGGTGGCCCAGGGGTGATCACTATTATAATGAAATAAAACATTTTTGTCCGTTTTTTT
>R=1416/#LINE/reverse complemented
GGGTTAATGTCCAGCTAGTAGAATAGAGCATGGGTTACATTGGACTCTAACACTCCAGGCAGGGCCTTTGCAAAATGGAAGAAATGAAGGTATGGTGTAGTGCAACTACAACTCCCACAGGCTACTGTGCATAAAACAAAAAAGAAATGGGTGCCAGGAGGTTCTTGCAGAAAAAAAAAAGAAAAGTTTATTTGTCAGAGACAAATGATCCACAGGTTTTGTACTTACAAGCCACAGATGCCCCAGCAGATAATCATGACATGGCTACAACATGTCCCTCAGAGACAGCACAGTGGAACTCCCTGAGGCGATAGCGTAACACCTGGATAGATACACCCTCAGGATCTCAGCACCGTGACCTGGATCCTCACACATTGGATCAGGGAACTCACTAGCCCTAATTCCCTATTAGGCTGTGTCCCTATACTACAGGCCAGTCTTGCCTGAGGGGAGAGCTACCTCCTTGCTATCCCTCCTAGTTGGAGCCAAGCTGCTCTTGCTACTTAACCTACCTATCTTACTCTCCTAGAGAGTACTATTACAGGTAGTATCCTATCTCTAGCTGGCCTCATTCACGGGGTCCCTGCTCCCCGACTTATCTCTCTAGAGGTACTGGTCCCTCTAGGGCACATGGCTTTACTGGGCCTTGTTGTACCCAGGCTCCCTGGAAACATCCAGCTGGATCAGCAACCAGAAGCCAAAGAGGAAGATCCACCCCTTCTCACTCACTATACTAAAGTGTGACAGGACGTGGTCACAGCGCCTCTTGGCCAATAATACAACTATGCAAATTACAACTAGCTACATGGGCATCTGCCCAGCAACTAGGGAGATCAGGAAGTGTAGGGATTTAAAGCCATAGGGGCACATTAACCCTATGGGTCCCTACA
>R=1417/#DNA/forward
AGGGGCAGATTTATCAAGGGTCGAAGTGAATTCGAGGGAATTTTCGAAGTAAAAAAATTCGAAATTCAAAGTAATTTTTTGGATACTTCGACCATCGAATAGGATACTAAGACTTCGAATTTACTTCGAATTCGATTCGAAGTAAAATAGTTTGAATATTCGACCATTCGATAATCGAAGTACTGTCTCTTTAAAAAAACTTCGACTTCAATAGTTCGCCAAATTAAACCTTCGAAATCCTATGTTAGCCTTTTGTGACCTTCTAGTAAACTTTTTTAAGTTTTTTGTAATATAAGTAAAATCGTTCGATTCGATCGATTAAATCGTTCGATCGAACGATTTTACTTCGACCGCAAAACGGTCAAATTCGGTAAAAAAAACTTCGACTTCGATATTCGAAGTCGAAGTATAGCCATTCGATGGTCGAATTTCGAAGTATTTTTCACTTCGAAATTCGACCCTTGATAAATCTGCCCCTTAGTGT
>R=1418/#DNA/forward
CAGCGCCGGATTTCACTTTTGGGCGCCCCTAGGCCGCGCGGTCCGACCAGGCGGCCGCGCGGTCCTAGCGCCCGCCTTCCCAGCGCGCCGGCGAAAAAACGCCGGCGCAGCTGGTGCAGTTGAACGGCGGCTGGGCGGCATGCCGCCCCTATTTCTTTGCCGCCCTAGGCCCGGGCCTATGCGGCCTTGCCGCAAATCCGGGCCTG
>R=1419/#LINE/reverse complemented
ATGTATTTGATTAAAAGTTGTGATGTATAAAGAAGCAGTTAAATTAAGTAGTGAGAGACACATGTGGAAGAATTGAAAAATGTATTAGAGGTTAGCGCAGGGTTGCCGTGGAGACGCGTCCAAAAGACGGAAGTCCAGATACTAGCAATGAGTGGACGCGTAACTATGACAACCATATCCGTTTAAGAGGCATAGCGGGGACTACAGGTACGGAAGCCTCTGATGAAGTCGGTAAGCGACGAAACGCGTAAGGCATAGTCGGCAGACGTCACATCCAAGCGTCCAGAAAGCAAACAAGCAGCAAGCTGATCGTGGAGGAAACGCTGGTCGGGACCCCAACAGCAACCGCTAGAAAAGACTTGCAGCAGTACGGACTTGCACGGATAAGTGACTATATGCCTGGTTTTAACTACTAAAATGTGAGTGTAACCAATTGGTTTTTTAGATATTTAATAAAAAGGGTTTTACACTATATTTGCGCATTTTTAACCTCTTCCAGCTCAGAAGAAATACCCTACAATTTTATTCTCTACCAATCGTGATGTGCATATGCTAAATTTAAACGTTTGTAAGTACCCATCCAATAGCCACATGTGGTGAATCGTAAAGGGTAACTGCACCAAATAGTTTTTTTTGGTTGTGGAACTACAACTCCCAGTAAAATACTACACTATAAAAAATTCATCTTTTTCCTTTTTCCATCATACTTTTTCCCTTGAGCTTTTAATTAGCGCTGACCTTTAAAGAAAATTTTGGACTGTTGTTTTGTACTCGAGGAGAAACGAGGATCGTTGGGTCGGACAACCAAGGGGAAGACTCAGAGACTTTGGTCATTTAACTTTTTATAAGTTTATATTTTTATT
>R=142/#LTR/reverse complemented
ATACAAATGTAGGGATGTGAAAATCTTAGACACCCTTACACTTTACAGACAGGCACATCCCTAGTAATATGGACACCTCAGTGGGTCCTTATGGGGACCTTGTGCTTATGTAACCCCTGCAGTTCACACAGTGTACACCAGATGGCACTGTGCCAGAGTATAAAAGGTTTAGGAACCATGTGCTCTGGGTCCATTGCTTTAGCCCAACCAAGCAGGCTGGAAGGGAATGGGTAGTGCTGACCCTAGGCGCCTTGGCCCTAGTAATTAGACAGCTATACTTGTTTTATAGATCACTCTAGGAGTGATAGAGAGGTTATTTAGTTGAGCAGCTCAAGGCTCCGCCGAGGAGATTAGAGGGATTAAGATCCCAGGGTATTACTGACCCAGAGTAAGGAACCAAGTGTTGAGATAGGGATGTCAGGAGTTCCCCTAGTCTGCCACTGGAAGATATCCTGAAAACTGGGCAATACCCATCACATGCTGTCAACTTACTCTCTGCTGTATATTCCCTAGCCTGTGGGGATTCAGCCTATACGTGCTGTGAGTATATGCTTCTTTTATGCTGCTTTTTATGTTCTATTCTTCATTGTTGTTTAATGTGCTCAATGATCTATGTGCTTTTGTTCAATAAATCTGTTCTTTGTTTAAAGTTAAAGAACTACTGGCGCCCAATCATTGTGCCATTGCATCCAGTTACAGTTACACTACACCCTGCCTCCACCCCGTTGCGAGGGCTTACCCCTGAGAAAGAGAGCTCATCTGTGGTATCAGCCCAACAAGGAAAGTAGCTAAAACTGACTAAGGACAACTCAGTTTACTATAGCGCTACA
>R=1420/#LTR/reverse complemented
ACCTTCCTGTTCTGTGCCCTGCTCAGAGAGACCTTCCTAACATTTTCACTACAATTAAATACCTTTCCACAGGACAGCCTTCCTGTGGAAAGTGAGCTCCAACATGAGAACTGGACCACTGGAATGGATTGCCTGTTCCTTCCAGAACACTATAGCTTCCAGGGCCAGACAGCAATATCCTTTAAACAGAGAAACCATTCTCTGTTTAGTAACATCTCCCTTGCAGCTTTCATCTCCTATTGGGGAGAAATTAAAGGCAAAACACACCTTTTTACACATTTCTTTGGTCATTCTACCACAATATATATA
>R=1421/#DNA/forward
CATAGACAGAGGGTGATTTTTTTGTTTGGGTAGGCTAAGTCTAATGTTACTTCAACAGTTTCTTCACCAGCGATTTTCCACTGGCAGAGAAACAGCTGATTCAGTCCCATATTATAAGCATTGGCAAAAGTTGTAATTCACCTGTCTGAGCACACAGGGAGGATTTTTGTCTAAAAATGCACTACAATCTGAAATCTGTCCCATACATGGTCTGACTTAAGAGCTACTAACTGATGGGCCCACAGGCTGCATGGTTAAGTACTAAGTAATTTTTCACTTGACATGGACAAAGCCCAGACTATTTTGAAAATAATATTCATAGCACTCTTTTATTATCAAAATTATAGAAAAAGTTCAGTTCATCCACATTACTGGAAATCAGGGCTAATGATTGGGTTGTTTAACATTAAACCATGTTTATTGGTCTACTTTCACATAAAACACAAGGGATATGTTAACTGTCATTTATGAGAGATCTTATATATAGAAAGTATAATGCAGATATATTTTGGTCCCCTTGCAAAAAACAGTAGCTGCCTTTTTACTGCAGTTTCAAAGTAATACAATATAATAGTAGATGAGGTTGAGAAAAAACTTGCATTCAACCATCAACACA
>R=1422/#Retro/reverse complemented
GAAGTGACGTTACACAGGAAACACAGGAAGAGCCACGAGGGGGATACACACGCCGGCAGGGCCCCTAGATCGAGAGTGCAACCTGTGCAAATATCTTTTCCTATGTGCGATCATTCTTCACACTAAATGTGAGTGCAAATTTGTTTTAAACTTTTTTATACTTTTTAATAAATGGTGTTACACTATCCTGGCTTTATATCTCTCTATGGGAACATGAGGAGCTGACAGGAGAAGGAGGGAGAGACCTGCTAAACACTACGAGCCATATACTATACCTACAGTTTGTAAGTAGGCAATCCAGCCAAACGGTGGTGGAAAAATTGGAAAAACTTTGCATGTCACCAATAACAGTGGAAATTTAAAGGGGAAATACACCTCAAAAAAAAAATTTGGACACTGGGTGTTGGTGTGATATTGAAACATATTGCGCTATTTTTTTTTTTTTTTTTCTTTGTTGCTGTAGGCGCTGATCTGCATATACATTTTTGGATACTTTTTTTGTGCAGCTGAGAGACTGTGGGAAGATCGGCAAGAGAAAGTGATTTTAAAGGACTTTTTTCATTTTTCTTAATTATTCTCTGTTA
>R=1423/#DNA/forward
TTTTATCGAGTCTTTTCCCGCACCAGATTTTTTCAAGTAATTTTATTGATAAATAAGGTAAAAATGTGGATGGGAGTTTGGTCAAAGTTGTTTTAATAAAATAATGAGAAAATTTTGGATTTTAATAAATAACCCC
>R=1424/#DNA/reverse complemented
GCGAAATTCGCGAAACGGCGAAAAATTCGCGAAACGGCGCCAGCGTCTCGTTTTTGA
>R=1426/#LTR/forward
TATTCAAAAAATGAGAAAAAGATAGTAAAAGCCCCCGCACTCTCAAATAAATTAAATTAATTATCTAAATTATATAGTGAACCAATCAATTGATAAATATAAAGTGCTTGTGCTAATAAAGAAAACTTGCTTGGTTAATTAAAACCTTCTAATAGGTTTAAATAAATATTAAACAATTAACAAAACAACAAGTTCAGAGAAGCATAGAGTTGCTTTTTCTGTGTATTAAAAATAGCCAGTGCCAACTTGTTAATTTATATACTGAGTCTATAAGCGATAGATTCAAAATTCCAATAAGTTATAAAGTGCAAGTGCTCAATTATTTACAGTCACCGACTGGGTGTGGTTCAAAATAAATAATTTATGCAAGTGCTAGTGCATTATAAAATCACAAGGTAATTCATTAACAAAATTAGTTAAAAAAAAAGGAACCAGGACCGTCATTCAAGGAAAATTAAGTAGGAAAAGGAAAATAGTGTAGAGGTGGAGAAGTCCCAAAGAAACTGCTGCCTATTATTTTCTAAGCCCTGGGACCCCACACGGGGAGAAAGTAGTACACTGAGGACTGTGGTCTCGTATATTACATAACCTATCTCTTAAAAAGCTAAAATATCCTAAAAAACCACAAATCCACCAGTGCCATATAAATAACAGAGAATAAAAGAAATTGAATGCGGTTCCCTGGACCAGGCTATGAGTATTCAAATTCAGTTAAAAAAGTTTTTAAAAAAA
>R=1428/#LTR/forward
TACCGTATATACTCGTGTATAAGCCGACCCGTGTATAAGCCGAGGTACCTAATTTACCTAAGAAAACTGGAAAAATGTATTGACTCGTGTATAAGCCTAGGGGCCCCATGTCAGATTTCAAAATGTGAATGTGACCCAGCCGCAACAATTGGGGGACACTGGGCAGGTACCTGTTACTGTCTGTGACTGACTGTGTCGCCGACCGGATTTCATGTTTGCTTCCCTCTGCCACCCCTATTTCATGTTTGCTTCCCTCTGCCACTTCCCCCCCCATCTGTCGCTCTCCCCACCCTGGCTGCTCTTCCCTCTGTCCTTCCCTCTGTCACCTCTGCTCTTCCCTCTGTCCTTCCCTCTGTCACCTCTGCTCTTCCCTCTGTCCTTCCCTCTGTCACCTCTGCCCCAGCCGGACTGCCTGTGACTGCCTGTGTCGCCGCCCGGAGCAGGTCCAGGAGCTCCGGGCGGCGCGTCCTTCCCTGCCGGCGTTCGCTTTCAAAATGGCGGCGCCCATGGCCGCCACGTGGGTAGCGGCCGGCGCCGCTACCCACGTGGCGGCCATGGGCGCCGCCATTTTGAAAGCGAACGCCGGCAGGGAAGGACGCGCCGCCCGGAGCTCCTGGACCTGCTCCGGGCGGCGACACAGGCAGTCACAGGCAGTCCGGCTGGGGCAGAGGTGACAGAGGGAAGGACAGAGGGAAGAGCAGAGGTATGACCCGCGTATAAGCCGAGTTTGAGTTTTTCAGCACATTTTGGGTGCTGAAAAACTCGGCTTATACGCGAGTATATACGGTA
>R=143/#unclear/forward
CCCCCCCCCCCCCCCCCCCAGCCTAACTCCCCCCCCGGGGAAATGCCCCATACTCTATACTTACCCCTCGGTGCAGATTCTTGCAGCGGAGTTCACGGCAGCCATCTTCCGGGTCTTCGGTAAGCTGAGTAAGAGATCGGCATATCGGCGCATGCGCAGTTGGAGCAATTTTCCGGTTTGCGACAACTGCGCATGCGCCGAAATTGACGGAAATTGCCGAAGCGCCGGAAGAAGACCCAAAGATCCGGAAGATGGCTGCAGTGAACTCCGATGCACTAATCTGCACCGAGGGGTAAGTAAAGAGTAAGGGGCATTTCCCCGGGGGGGGAGTTAGGCTGGGGGGGGGGGGGGGGGGGG
>R=1430/#LTR/reverse complemented
GGGACTGACTGGGAATTGTTCCCTGCTGCTCCCTGTAACTCCCTGCTACTCCCTCCTTCACTGTCCCTGCCACTCCCCTCCCCTCTACTCCCTCCTCCCCGCCTATCTACTTGGTTCTTCCTCCTCCTCCTCCTCCTCCTCCTGTACTGTCTGTGGGACTGGGGCTTAATCCTGCTGCAGGGACTGATAGAGAGGGGAGACTGTGGGACTGGGGGATAAACTGGTCCCAGTACAACATGTATTTATTGTAGTGATATGAGAGGGGGGATCCCCACAGGCAGCTTTATATGGTGGGTTTGTGTTCCTTGCTGTCAGGTTCTCCAGAGATGGAAACAAGGAGGTTAGAGGGGAAATGGGAGAATGAAGAGCCGGACACTGAGGATCCTCTGGACACAATAAAGAGGGAAATGGATCCCGTTCCTGGGGCCGGTGAGTAACGTTTGTGTATGACACAGGTGGTTACTCAGAGCTCAGCTCTGCTGTAGGGACAGGAGGGGTTAAACCCCAGCAGGAGGTTCTGCCCTACAGACATAATTCCCAGTAGAATTCCTTACTCCCAGCTTTACTTGCCCCTGTCCCTTCCTTACTCCCAGCTTTCC
>R=1433/#DNA/reverse complemented
GAAAAGCCAGAATTTTTCGGATTTTTGCCCGAAAAGTCCGAAATAGTCGGATTTTCGGGCTAATTCCAGCGCAGACCACAGAAACTTCCAAATAGGATAGGGACCTCTCCCATTGACTTATATACAACCTCGGCAGGTCTGAGATGCCGGATTTTTAGATTCAGACTTTTTCCATCCTCGGGGTATAATAAATCTCGAAAAATTTGAGTTTTTT
>R=1434/#Retro/forward
AGAAAGTAGACTGAGCCTGAGCACATGGCAGCTCAGCTATTTAAAGTAATTGCACAACAGTGACACCTTCTGGCCAAATCTGGAATCTGCCAGGGCACACTCAACAGGGACAAAGGACTCACTCCCCCTCCCTTATCCAATTTAGGTCCAACACTTAGCTGGCCACAGCAGGGGATTTCCAACCATGTGGGATTTTTAGACCATAGGGGAACTTAACCCTATGGATCCCTACA
>R=1435/#LTR/forward/ORFs: 4522..4818:+1
AATTTAAATTTTCTAGTTTCAAAATTCACACATTCAAATTTTAATCCCCCTATTCGAATGTAAATTTGAATGTGAGATTTATCACACCTCGACCATGGAAACAGTCCTAATTCGAATATTCGCCACCTAAAACCTGCCGAGTTCATGTACAAGTCAATGGCAGAGGTCCGTTGAGCCATTTGGAGATGTTAATAGCCTTCCTGACATTTAATTTTTTTTTCGGGAGAAAAACTTGATTCGTACGAATCGAATACGATTCAAATTTTATTTTAAGAACCATTTGATAGAATATTAGACATTCTAATTTTTTCTTAAATAACCTCCCAGTCGAATTGTGAGTATATTCGAATTAAAAAAAAAGTTAACATGAATTCGAAATTCGACCTTTGATAAATGGGCCTCTCCTCCTAGATCCCTACAGGAAAGAGTCAGTGGTGGCAAAAACTCTCTAAAATATCATTTGTCTCATGGTCTGGTTTTTCATGTGACTCTAGCACTTAAACTGGGACATGCCAATCACTGTATCTTCCGTGTAGAAGTGATGCTACAGGGATTGTGGCCCCTGATCTAAGGCATTCCAATAGATTCAAATACGATTAAAATTAGGGATGCACCGAATCCAGGATTCAGTTCGGGATTCAGCCAGGATTTGGCCTTTTTCAGCAGGATTCAGATTCGACCGGATCCTTCTGCCTGGCAAAACTGAATCCTAATTTGCATATGCAAATTAGGGGTGGGGAGGGAAATTGCATATGCAAATTAGGATTCAGTTCGGTATTCGCCCGAATCTTTCGCAAAGGGTTTCGGCCGAATCCAAAATAGTGGATTTGGTGCATCCCTAATTAAAATACTAAATTGCAAGATAAAACAATAAAAGGCAGATCAAAAATACATGCACTGAACATACACCTACCCTTCCCCACAATGGAGCAGACAGGGGAGCTTTTGGGTTTTGCTGCAGAAGAAGACCTGATGCTGCCTCCCAACACTGAATACCTAGAGCTTGAAGCCTGTGACCATATTTATTGCCTCTGGGCTGCAAAGTGAGATCTTTCTCTTTAGTTTTGGCCTCTAAAACTGGCTACTAGTTATTAGAAGCTTTGTACCCTGTTTTTCTGTACCAGGATTCAATACAAGAGTCTGTGGTTAGATTGTAAATGGACTTCACACAGAGCTGTGGCACTTGGTGTCTGCCGGCAGTTACTCACCCAATGTGACAGTTATTCACTCCTATAGTTCCATGCCAAAACCCTCTGTGTGTGTCTGCACTCAGGCCCATACAGCACCTGTTTCTCAGCCCGATTTTATACACAGACCAAGAAACACATCTGCCACTTCTTGAATTAGAACATAAATGTCCACAGGACTCAAACCCAGAAGTGCAGTCACTTCATTTGTGCGGCTTGTGAGTCCCAAACCCTTGCGGTCTGGGTCCAGTAAGTGCCGCTCTTTGAGAGATGGTAACTGTTTTAGTGAGGCAGATATCACCACCTGTATACGGCCAGTGAAACTCCTGCAAGCCAATCCCATTATTCCTTGTGACAGGCAGGGCTGTTCTAGAGAAATGGCCAGATTTCCATCCGCAGGAAATAGTACAGGAGCACATGAATGGCCACTCAAGCAGCATCTCACCAGAGTGTGATAATGATAAAGACTTCTCACGGTATATTTGTAAAGACTGCATAGGCACAGCCCCTGAACATTTCCTGGCTTGCTGGGTGCTTTATCTTGACTGAGAATTACAGTTCCTGGAGGGCCACCAGTTCCCCATCACTGTATTAGACAGTCCCAATATGGTTATAAATTAACTGCATGAAGTAATATGGGTGCACAAAGATGGCCGCTGAGCCAGCCGTCTGCAGCATCAGATGAACTCCAGATTTATCTGCCGGAACCTCTGCACATATCGCTGTGGAACAGTATCTGATGAAAATCATTTATTATGGAGAGTTTTAAGACTTTTCTTGCCCCTCCTGGTAGCTTGTTATAAGGGGGTAGTTTTGTCACAGCAGGACACTAAAAGATGCTCATGTAGTTCATTTATTACCATGACCTTGTTATTATGAAATGTTATGTTGCCCACCAGCTGCTGAACCCCCAGTTGAGCTCCCAGAACCCCCAAGTTAATTTCCCAGAACCCCCAGTTGAGCAAACAGAACCCCAGTTCAACACAAACAAGAACCGCAGCATTATGGGTTGCAAGTAACTAATTTATACTGTTTTCTTTGCATTCAGCTCCAGAACCCCAAGTTGAGCTCCCAGAACCCCCAGTTTAGCTCCTAGAACCCCCTTCCAGCTCCCAAAACCTCCACCAGTCCAGCTCCCAGATCCCCCAGTTCAGCTCCCAGAACCCCCATCCAGCTCCCAGAACCCTCATTCAGCTCCCAGAACCTGCAGTTTAGCTCCAAGAACCCCCCCGTTCAGCTCCCAGAACCTCCAGTTCAGCCCCCAGAACCCCCAGTTCAGCTCCTGGAACCCCCAGTTTAGCTCCCAGAACCCCCAAGTTCAGCTCCCAGAACCCCCAAGTTCAGCTCCCAGAACCTCCAGTTCAAAGCCTTTAGATAAACACAAAAAGAGCCACAGCATTATGGGTTGCAAGTAACTAATTTATACTGTATTCTTTGCAGTAACAACATATTTATTTTATAGACCGTGGAATTGTAAATAAGCGTTCGTATATGAAATATGAATTATTGTGGAACAGAATATCAGGACTTTGCTCACAGCTGTGCAATACATTCAGGAAAAGAAAACTTTGGCAAAGAGAACTTTCAAATCATCTATACACATAAAGACTTCCACAGAAAAGAGATTCTATACAGGGATATACATAAGTTAAATAATTTTAAAGTTGGAATGTTTCTTTCGCCGGAAACCTTTCACAGTTGCGGTGCGTGAAATGCGTCGTTTCGTTAATTGTCGACGCCAGCTGGATTGTTATCTTTCCTGTATTTAGTTACAGCTTTCCAGATCCGACAGAGATCTCCTCCCCTGAAGTGCGGAGAACAGAATGGAAGGGGTTAAGAAACGCATCACACAAGGGGGTGTTGTCATTTTTTTTTTGCTATAGTATCAAACAGAATATAAAATTGTCTAATAAATATTATTACAGTGCACATCTGTTTATTGGTTTGGGAGGGTTTTGGAAGGACATGGAGCACATTACATTCAATTTCTTCACTTATTTCATTCTATGCTCAAGGTCTATTGTTTTTTTCCCCGACTTTACTGGGCACAGACTAGTGATGTGCCGGCCGGGCCAATAGCTGCAGGAACCGCGGGTCCGGGAGTTCGGGCCGACCCCACACTTTTGGCGAATGGCAGGAGGGCGGGTGCAAGTTGAGCTCTTCTCCTGCCACGTTGCACGGCTTTCGACTTCCAGGTTCTTCTTTTAAAGATGCACTCGCCTGCTCGTCCCGCCCCTTTTGTGATGTCATCGGCGGGGCAGGTCGGGCGCGGGTCTATAAAAGGAACCCGGAAGTCGCACGCTGGTGGGCGCAGGCAGATGTCAGGCGGGGGAAAAACCCGACCCACACAGTAGTAGCGCAGACACCCTACAAAAGATGCACCTAAATATTATTGGTGACAGTAAAGATACAGATATAGGATCAGTTATCCAGTAAGCTCCGAATTCCGGGAAAGCCATCTCCCATAGACTCCATTTTAATCAAATACAGTAGAACCCCCATTTTACGTTTTTCAGGGGACCAGACAAAAATGGTGTTAAATTCAGGAAAATGTAAAATCAGGGAAATGTGTTACAGTGGTGTGAAAAACTATTTGCCCCCTTCCTGATTTCTTTGTCACACTTAAATGTTTCTGCTCATCAAAAACCGTTAACTATTAGTCAAAGATAACATAATTGAACACAAAATGCAGTTTTTAAATGAAGGTTTACGTTATTAAGGGAGAAAAAAAACTCCAAATCTACATGGGCCTGTGTGAAAAAGTGATTGCCCCCCTTGTTAAAAAATAACTTAACTGTGGTTTATCACACCTGAGTTAAATTTCAAAGGTTATAAAGCCATTTCTAAAGCTTTGGGACTCCAGCGAACCACAGTGAGAGCCATTATCCACAAATGGCAAAAACATGGAACAGTGGTGAACCTTCCCAGGAGTGGCCGGCCGACCAAAATTACCCCAAGAGCGCAGAGACAACTCATCCGAGAGGCCACAAAAGACCCCAGGACAACATCTAAAGAACTGCAGGCCTCACTTGCCTCAATTAAGGTCAGTGTTCACAACTCCACCATAAGAAAGAGACTGGGCAAAAACGGCCTGCATGGCAGATTTCCAAGGCGCAAACCACTTTTAAGCAAAAAGAACATTAAGGCTCGTCTCAATTTTGCTAAAAAACATCTCAATGATTGCCAAGACTTATGGGAAAATACCTTGTGGACCGACGAGACAAAAGTTGAACTTTTTGGAAGGTGCGCGTCCCGTTACATCTGGCGTAAAAGTAACACAGCATTTCAGAAAAAGAACATCATACCAACAGTAAAATATGGTGGTGGTAGTGTGATGGTCTGGGGTTGTTTTGCTGCTTCAGGACCTGGAAGACTTGCTGTGATAGATGGAACCATGAATTCTACTGTCTACCAAAAAATCCTGAAGGAGAATGTCCGGCCATCTGTTCGTCATCTAATACTTTTAGGATTGTGGATGTTGGTATTTGTCACCACAATGTCCTTGCAAAACAAAACACAAATTTGCAGAATGCCGATATACAGTAGGACGATATACTGTAAAAGGACTACTGCAGGAAGTAGAACACTTAAACCCCAGTCACTGGGTAATCAACATAATTCATACTTGTGAATCCCAAACAGTGCACAGGAAGGCAGTAAAGCTTTAATTAACAGTTCAGTGTGAAAATAAAAACTGGATAAATAAAAAATGTTGCCAATACAGTAGG
>R=1436/#Retro/forward
TGACGAAGGGAGGTGCAAACCCCCCGAAACGTTGTTCTGTACTTGGAGTGGTAAAACTGGCTAAAATAAAGGATTATTTGCACAGCAAGAAGTGGTGAAGTGCTTGCCTTTCCTGTGAAATTTTGCTGAATGTGGACGTGGCCATACGTCTAAGGAATAGCACCACCGTATGCAACAACACCTGAAGAGTGTAAGTAGTGCTCCCCATATCTCTTATTTG
>R=1437/#LINE/reverse complemented
ACTTGATAAAGGAGGTTGTACCTCCGAAACGTTGTGTTTGAGATCCAAATAAAGCACTTATGTTTTAGCACAATTGCAAAAGTGTGTGCCATCCTATTTTTTTACTATATGGAATAAGGGAACCAAGTCAAGCAGCAAGGTTTCTGGATAGAGCACCACCACCATACAGCCATAGTCTTTTGAACTATTGTATGTTAC
>R=1439/#LTR/forward
TTAAAGGAGAAATAAAACCCCCAATAAGAAAAACCCCTACCTACTACCCTAGATAATTCCCCCTCCCTGCTTCCCCCCCACATAGTTCATTACCCCTGAAAGTGCCCCTAATACATTGCTCACGTATAGGTGCAGAGTAAGTGCAGCGGAGCTCATGGGCGCCATCTTCCGGATCTTCGGTCTTCTTCGGGTCCTCTTCCTTCCCTT
>R=144/#DNA/reverse complemented
ACTTAGGGGTCCGTTTACTAAAGTGCGGTAAATCTGACTTTAAGTTTCCGCATGTTATCGCTGAGAATATTTTTACGCCAGAATATTCGCAGCGACTAAGTTTACTAAACAGCGATGCGCTCAGAAGTCATTGCGATCACTTGCGGTAACTACGTTAAGGAACCAGCTTACGTTAGCGGTAATTTTAGCGAGTTGCGAATTTTCTGGCGAAAAATTAAGTTTTTGCGAATATTTATGCTATAAAATAGTCTTGTTTTATGGCGGTTATTATGGCAATTTTTACTGTGACATTTATGGCCAGAAATGCATCTTCAAAACTCATAAACTTTATTGACTGATGATTATACCATCCAACAACATCACCAGAGTAACACCAATCAAACATGTATGCATCATATAAACCCTTCTGCCAATAGAATCATAAGAACAAGAAATGATACCAGTCAATCTCTTTGCTTCATAGAAATGCACAGTTTAATGTAGCCAATCACAATGAAACCAAAAAAGTGTAGAGGCTGACGAATCCTTGGACTGTGATGCCGCTGCCAATAATACGACTCTGAGCTGAAACTGCTGCTGTTGCACCAGATAGAAGCAGAAGCCAAAACATCCTGTCAGCAATAGCTACAGATCTCTCTCCTGTCAGCAAAGAATGATGGGGAAAAAAAAAACAGTATTATGGGATATTTCCTGCCCCTTGAGAATTTTCTGGCGGAAAAAATACTTTTACGCCACTACATAGGTGGCGGTAAAAGTTTGCGAATATTCTGGCGTTAATTTTGTCTTTAGCACATTTCGCTGTTTAGTAAACCATGCGTTAATGTGTACGTAGCGTTATTTTCAGCGAATGCGATAACTGGCGAACAATTATTCTTGCGCAAGAAAATTTGCAAATTTATATTTACCGCAGGTTAGTAAACTGGCGATAACATATTTGGCGACAATTATGTCTATATATTGTGCAGATATTTTTACCGCACTTTAGTAAACGGACCC
>R=1441/#LINE/forward
CTGCACGGCACCTCCCCCTCACCCTTTAATAGTGAACGAGACTGATATCTTGAGGAGACTTATGCTGGAGGGGTGCCTCACATATATTTGGTGACTTTGGCACATTTTAGACCTGGGGATATTTCAGCATCATGCTTTGGCTACAACTAATTGAACATCAATATCGGATTGTCTGGAACTGTTATCTTTCTCAATAGACTGAGATTGTGGCATATGATTGGAGCGCTAGAGTTGGTTCCAGATACGCCACTTTTACATTACAGCATATTAATTATTATCCATGCTGGGTTATACTTAGAAATTATTACAAGGGATCCCTTTGTACATGCAGCGCTGCTTAGTTTGGTTTTAATTGGTTTTAATTTGATATTTGGCATAGTGTTGAATAATAAATATTGCCTTTTATATATTTGAAGTATTTATTTATAATTGAGTAGTTGGGGGTCACATGGGCAGGGAGTTATAGTCCCATTTTTTTTGTGTATATATGTTAAATTGTTGGAGGACACCCCAGCCCATCTGCCCCCACATATATTAGCATTATTGCATTTTGGTGCCCACACTGCACTTATAGTTCGTTGGTGTTGTTC
>R=1442/#DNA/reverse complemented
CTAAAGGTGGCCATAGACGCAAAGATCCTATCGTACGAATCGAGGATTCGTACGATTTTCGGACCGTGTGTGGAGAGTCCCGACATTTTTCGTCCGGCGGAGATCGGTCGTTTGGTCGATCGGACAGGTTTGATTTTGTCCCGACCGTCCCGCCGGAGCCCATTGCGCTCTCATCGTAATCTGATCGTTCGGCCATAGGGCCGAACGTTCAGATTACCCCCGATATAGCCATGCCCGTTAGTGGCATATCGGGGAAAGATCGGCTCGTTTGGCGATGTCGCCAAACGAGCGGATCTTTGCGTCTATGGCCACCTTTA
>R=1443/#DNA/reverse complemented/ORFs: -2..1875:+1
TTAGATAATTTAATGAAGGAAAACATGATCACAATCAAACCCTCAGACAAGGGGGGTGCGATTGTGATTATGGATACCACTTACTACATTGATGAAATTTTGGGCCAATTAGCGGATAAAGCTGTCTATATGAAACTTGATAGAGACCCCACTACAGAGATTTCAGGGAAAATTACGCACATGTTAAATGCTAAAGTAAACAACAATGTGATTTCTGAGAGTTTGAAAACATACTTAACTGTCACTTTTCCACGTATACCAACTCTATATACATTACCCAAGATTCACAAGGATCCTGTCCATCCTCCGGGTCGCCCAATTGTTTCAGGCATTAACTCTGTTTTTTGCCCGTTGGCGATTCTGTTGGACAGGATTCTTGGACCCTTGGTTACCACTACACAATCCTATGTTAAGGATAGTGGACATTTTTTAGCAAGACTGGATGGTCTAAATATACAGGATAATGAGGATATCATGCTGGCCACATTTGATGTGTCCAGTCTGTACACCTCTATACCCCATGATGAGGGGCTAAGGGCCTGTGAATGGTTATTACGTGCAAGTGTACAATATTCTGCTGAACAAATTGAGTTTTTTCTTGAAGCTCTTGAAATCATATTGCGAATGAATTATTTCACTTTCCAGGAAATTTTCTATTTACAGTTACGTGGAACCGCGATGGGATCAAATGTCGCCCCGTCATATGCCAATACCTTCATGGTTTGGCTTGAAGAACTGTTTATATATCGCGATGATCTCTACCGGACACATGCAGTGGCCTGGTGGAGATATATCGATGATATATTTGTAATATGGCGGGGTGACATTGATTCCCTATCGCGGTTCCACGTACGTTTGAATGGATTTCATCCGTCCATTAAATTTTCACATGTGTTCAATGCTCATGAAGTTTCTTTTTTGGATGTCCTTATCTACAGGGACCAGGGCCTACAAACTAGGCTATATTCCAAGCCCACTGATCGTAATCAAATATTACATTTTGACAGTAATCATCCGATACATACTAAGCGATCAATACCGATTAGTCAGATGATGCGGGTACAAAGAGTAGTGAGTAATCCCACGGTAAGGGAGGTACAGGTTGGACAGATGAGAAACAAATTCAGACAGAGAGGTTATCCCCCACAGGTTCTAGAGAGAGCTGAGAAGATAGTCAAAAGTAAGAAAACAAGAAAAACTAGAGAACCAAGGACTACTTTTGTTAGTGAATATGGACCAATGAGTAATAAGATCAATGTGATTATACGCAAACACTGGTGCATACTACGTAGAGCTTATCCCACAATAAGAGAGTTTGCCCTACCTCCTATGATTTCATACAAGAGAGGTAGGACAATTGGCTCTGTTCTGTCTAGAACCAAGACATCTAAAGCGGAAGTCGGTTCTAATATTTTTTTGGGTATTAGGAATACGGGTATGTACCAGTGTCTGAATTGTGTACAATGTAAACATGTGATTCGAGGAAAGAATTTTGTACATCCCAACACTGGGGAGACATTTCAGATTAGGGGATATCACACTTGTTTGTCACAGTATGTGGTTTATGTGATCATATGTCCATGCAACAAATTATATGTTGGGGAAACCGTGCAGAAAGTGAAGTCACGGATTTCCCAACATAAATCTACAATTAATTCAGGCAATCTAGCATTGCCACTATCTAGGCATTTTCGTGAGCTTGGACACACAAGTGACCAGCTGCGGTTTATGGTGCTGGAAACAGTACCTCCACTGAAAAGAGGGGGGGATCGGGAGCTAAAACTTAAACAGCGGGAGGTGTGGTGGATCAAAAAGTTAAACACACTTCACCCAAAGGGTCTTAATAAGGATTATAATTTATATTTATTTTTTTAATTAATCTTTTATAATTATTATAATTTGTATATATGTTTGAAACTATGTGTTATTATATAAATATTATTTATTTTATTTTAATTTTATTCAGGATATGGGGTGGAAACCCTGCATAGAGTATAAGAAATACTTTCTATGTCACTTCCTTTGCTGGACTTTAAATACCCTTATGGATATTGGTTATATCTTTATACCATTGATTCACATGGCTTGAGAAAAGGCCATATTGGCTCGAAACGTCGCTCTTTGATATGTGCACATATATGGTGATGTAATGTTTTTATATTTTAATAAACATTTTGAGCATTAATAGTGAGTGCTGTTCTTTCTTTCTATTTTATATATTATGGAGGGCTAACCGGAATACCCCAAGGGACGCGCACCACATAAAAATACAATAAAGCGTGAGTGCTGTTACTAACCTTTTCAATATATATATATATATATATATATATATATATATATATATATATATATATATATATATATATATATATATATATATATATATATATATATATATATAT
>R=1444/#unclear/forward
AGGGGGTTATTTATCAAAGTCCGAATTTATCTCATTATTTTTATTAAAAAAGTCCGACCAACTCAGAATTGCCGATTGGACCTTATTTAT
>R=1445/#DNA/reverse complemented
AATTGATGCTCGATTTTGTTGCAACGTTTTGTCACTCTGATTTTTTCAAGAAAAATTATTGATAAATGAGTTCAATTTGTGGAAGGGAGTTTGGTCGACTTTGTTTTAATAAAAAAATTGAATAAATTTGTATTTTAGTAAATAACCCCCTAAATGTACAGAGTTAAAAATTATGTAAAGATCACTTATCAGGAAAACCACAGCTCTCGAGCATTCTGGATAATAGGTCCAATACCTGATGTAGCTACATTTTGACCTCACTTACGTTATCACCATATCATGATGGGTGCTATCACTTTCTCCACTTGGATTGGCCGACGTGATAGCTAAAGGCCCAGTCATGTCTGTGAGATGAGCGGTGACTGTGTGGTCTGGGACCCTTATCATGATGGAGTCATTAGTTCCGACTGTTTCATAGGCAGGACCGACACCTGGAACACAATTGAAGAATAATCAGTAAAAGTCCTGTGGCTGTTGAAGTGATGTCCGCTATTAGAAATATATTGATTCCCAATTGCCAAATGAGATATATTAGGGAGATTGCCTACAGAGGTGAAAAGGGAAGACTTACAATTCATCAGAATAAATCCCAGATGTTCATTTGCCAATAAAATCTCCTAAAAATAAATTACTACTGACTGTGTTTATTAATTATTTAGCCAATCATTTTGTGTTTATCAATTGGCCTGTTCTTGTTTTTATTGCTTTGATGGTCATAATGTTTGATGGTATATGTTGGGTTTAAAATTCACAAACTCATTTGATTTTTTGTGAAAGTGACCATGTTCAACAGAAAAAAAAAAAGAAATATTCACATACCTAATTTTTTAAGCCATTCTCCTTTCTGTACTATGCAGCTTATGCCTCCAGGGTATACAAGATCCATGAAGTTCCACAGCAAGGGGCTGAACGGGGGATTGATGACCCTCAGCTGGTCAAGGTTGGAAATGCAGATACAGATAGGCTTTTCCGATGGACGTTCCTATAAAAGAAGCCAACATATATAGAATATTTAGCTTTATACTTCTCCCGGAGAGTGTATGCAGTCATGCAGATGTTTCCTGCACCTTTTATAGTCATGTTAAATTCTGCATTTCAGTATCACCCTGTATAACC
>R=1446/#DNA/forward
GCGTCAAAAAAATTTGGACGCGCGTCAGAAAAGTCGCTCGCATCAAAACTGTTGCGCGTCAACATTATTCGGACGCCCATTGACTTTAATGCCGGTGTCAAAATT
>R=1447/#LINE/reverse complemented/ORFs: -2..777:+1
ACTCATACGGATCAATATCTGTTGTTTGATTCCCACCTTCCACTGGAACACAAACTGGGTGTCATTCGAACCCTGCACCACCGGGCGGAATGTGTGGCAACTGATACAGAGTCCAAAGACAAAGAGCAAAAACATCTCCGAGGAGCTTTGAAAGCGTGTGGCTACCCAGACTGGGCCTTTGTCAAAACAGCAGCAACCAAGCCCAACAGGAACACCAATAGAAATAACCGCCCGGAGACACATAGTAGGCGAAACATAGTCATCCCATATGTAGCTGGAGTGTCTGAGAAACTCAGGAGGATTTTCAACAAACACCATGTCCCTGTGTTTTTCAAACCTAGCAACACACTGAGACAAAAACTGGTACACCCAAAGGATCCAACACCAAAAGAAAAACAAAGCAATGTGGTATACGGAGTCCAGTGTAGCGAGGAGTGCACAGATCTATACATTGGGGAGACAAAACAACTGCTCTCCAAGCGAATGGCTCAGCATAGGAGGGAGAACTCTACAGGGCAAAACTCAGCTGTCTTTCTACACTTAAAAGACAAGGGACACTCCTTTGAAGATAGCAAGGTCCAAATCTTGGATAAAGAAGACCGCTGGTTTGAACGAGGCGTGAAAGAGGCGATTCATGTCAAGGTGGAGAAACCATCTCTGAACAGAGGCGGGGGCCTTCGACACCACCTGTCTGCTACATACAATGCTGTTCTAACATCTGTACCCCGGCGGATTCAGAACACTTCACACATCCATTCATGCAACTCTCACAAGTAACACCTGTATCTAGGAGTTGCATGACACATTGGATAATCCTATCACAGTAACTACACAGAATCTACACCTCTGTGAATTTCTTCAGATGTCACCTCTTTGAAGAGTTACAATGTGCCATTGTGATTGGATTAGTGGAAGAGTTTATATGCCGAGAACTTCCCACACCAGTCAGTTGAACTGAAGAAGCTGCTCGGATGAGTAGTGAAACGTCTTCATTGATTACTCAGCAAGTCCAGTTGTTTTTAGATTTACCTATACTAGATATACCATGACCTGGATGAATGAAAATCTTCATAGTCAA
>R=145/#DNA/forward
GAGTTTATGGGAGTTTTTAAAAACTCCCATGAACTCGAAATTCGACCCTTGATAAATCTGCCCCTAAATGT
>R=1450/#Retro/reverse complemented
TATCCTTGAGAAAGGTCCCCAGGAGGGACCGAAACGTCGGATTGTAATGTGATAAATAAAAGTTGTTATACTTTGAAAATGAGAGTGCGGATCCTCTATCACTTATATCTAAAATATTGATCAAGCACCTCCAATCAACTACTGTCAGAGGTGCGGGCACTCCAGGAAATTATTATATATATATATATATATATATATATATATATATATATATATATATATATATATATATATATATATATATATATATATATATATATATATATATATATATATATATATATATA
>R=1451/#DNA/reverse complemented
AAAAAAAAAAAATTTTTTGAGATTTATTATACCCCGAAGCTGGAAATAGCTTGAATCCAAAAATACTCCAGCTAAAACCTGTCGAGGTCATGTAGAAGTCAATGGCAGAGGTCCCTTGAACCATTTGAAGATGTTTGTAGCCTTCATGATGTTCAGGTTTTTTTCGGTGGGTTTCGCTCGAAAACTCAATTAATTCGAGTAATTCAAGTTTTTTT
>R=1452/#LTR/reverse complemented/ORFs: 4264..5394:+1
TCTAAATATCTTAAATAGTAATATCCATAGAACTTCAAGTGGGACTGATGTTGATGTTTCATAATCAAATCAGGTTCACAAATGTTTAGATGTTGACTTGGTTTTTCCCAAATTATAAATCTATACATTGAATATTCTAACTCGTAAGATTTGGCTCTAAAGAGCATACTAGTAATACTCAGGTTACACCACTGAGTGATTTACATAACTGTTCAACCAGAACATGGTGTTTATGTAATGAACATATGTCTACAGTATAAAAGGGGGGCAGATAGACAAATCTTATTTCCTAAATACTGCGTTATATTTCCATGTAAATTGGTAATAAATTTAGGGACACTAATTACAGTGAATTTTTGGTATATTTGCCAATGATGCAATTATTTCACTTACCTTTGCTGAATAAGTACAGAGCTTAAAGATTAAATACATCTTAGTATATAATGAGATTAGTAAAACCCAAATTTTTGGGTTCACATGTTTTAACAGAAAAATATAAATTTAAGTGTGAGGCAGGAAGCATGGGAACAAAAGCATTTGCTAGTGGGATTCACAAGAAAGTAAAGGCTAAAGCTTAGACCCTGAGTGATTTGTAACAGGATATGTAAATGTTGGAAAGATACATTTCATGAAGGACTAAAGAATTTTGAGACCAGTAACTTTTTGTTTGTTAAATGAAATGTGCTCTAACTTGTTATGATTATTGTAGGATCTGGATTCCTTTTCCACATTAAAGCATCATGGATAAAGAGGATATAAAGGAGAAGCTTTCTTGTAGTACATAATGGGGGAAAGCATGCATGATATGTAGATTTGTGTGAAAATTATTTTTACATTGGAAAATGTAAAGACTAACATGAGCATGTTTGCATGGTAGTAATGTAATAAACTCTAATATCAACTAATTTTTCTTAGTTGACTATACTATGCATATTTTTTTTTTTTTTAGGTGCACATATGGAAATCCTGCGCAGGTCAATGAATTGGAAATTTTTTTCTTTTTGAACATACATAATAACGTACGTATTGATATGATCAGGTTAAGGAAAAGGAATTTAAAGAGTACTCTATATACATCTTATAAACCTTTGATAGTTTGGATTATTATATGACCTGGCCAGTCATGTGATAAAATATTTGAAACTGTCAGATATATTATAAGATGTATATGTTTAATAACCATGGAAGTGATGAATATGGATCCATTATATTATTAATAATTATATTATTAATAATAACTTTTTCTTTGAAAGATTATGAACTGTAAATATATAAGTTTAGGTTTGGTTAATCCTATTGTTGTGATATACAATATGAATTCAAGCTCAGAATTGTTTTTTATTCATAACAGGGAAAAAGTAATGTCCATGAGCCTTTGTTCTGAAATTGTCAGAAATCTAACCTATAGTACCATACTACTATAGTATCAATATCATTGTAGTCAAAACCTTGAACTGGTTTCCTACAGAGATGAGTAGTTCAGCAAGGGATTAGATCATTTAAGTACGAAATGTATCTAGAAAGATAGTTTTATAGAAATGTCATCCTTAAGGTATATTTTTAAGATGTGTTATTTGAACAACGGTCAACTTTTATGCAGACAGAATTTATTAAAGCATGGGGCAAATGCTGGGAATAGCATTTTATTTGAACATACAACTCCTATATCATACATGGATTTCATTTTAGTGTTCTTGAGGGTACATTTAACTGTGACTGATGTTTAAGGTGGTCTACAAAATGGAATACACTTATTTTGACTATGTACAGTTATTTGCTTTAATAACCGATATCTGATTTATTGGTTGGATACCTTTGGTTTTAAGAATGTCTTGAACAGATGGGTTTTGGGATCAAATGACATGAGGTCACATAGTTGACCTTTGGTAATTAAAGCTCATGAGAACTGTGGGACATATGTTTTTTTTTTATGATACGTGTTCCGAATTAGTTTTGACTCCATTCTTATAAACATTAAGGAAAACAAGAAGAACTCAAGATAACCGTAAAGTGCTTTCTTTCATCAGAGAAAACAATTAACTTTGCTTCTTACAAACATGATATTTATAGGACAATGTATATTCTCACCACTATTTGCAAAAATAGGAGAACTGTTTGTTTCCATGTCTAATATATCTGCTGTGCAAAGTAAAATTAAAGCTAGGAATTAATTAAATACACATATTAATAAAGTTTCCCTTCACATGTAATTATACTGAAACCAGGATTTAGATATTGTTTACAACATTTTTAAGGAAAGGTTAAAATGGACAACTACTTTTTATATGGACTCATATGAATGTTTTATTTTATCCATTGGGAATGTGAATACATAGTTTATGTTTGTTAATTTTTTTTTTTTTTGGTATTCACAAAAGGTTTAAGTGATTTCACTGTGGAGGACATTGTTTGAATGTGAGATGTATTTAATATACAGTATAATATCATATTCATGAGAATGGCATGGTAAGACAGTGATAGTAGTTTAGATTAAATAAATAAGTGCATCTTTTGCACTAGCTATAGATCGAGATGGATGAAATTCTGTGAGACTATGGAAGAGACAATCGACAATGGAAGAGGAGCACCATCGTTCAAGGAGAAATGCAAGTTCCAGAAGTAAAGTTGTTTGTAATACGGACTGTGATTCAGGATGACTTAACTGAAGGATATCAATAATTTCATGAAAAATTATTTTCATTCTGAACTATAAGAACTTTTTACAAAGTGTCTCAATCTTTTTAAATTTGCTTTTGTTTGGTTCCATTACTGAAAGTCTGCAGTTTTCCAAGAGCCTGCCAACGACTGTGGTGTTTATTGCTTATTCAAGTCACACCTTCGTTTCACACTGTATGGACTAAAATATGATTGTTCTGTATCAGGGTAACTGCAAAGTGACCAGGGGCCTTAAAAAATGGCATTGATAATACATGTACTGGTGCAATTCCCTGATTCTATACAGATGATTCATGATTGATCAACTATGGAAGTCAAGGCTTACATCTGCCAGACCCAACTGGACCAAAGGGTCGTAGGAAGCCTCTGCATAGGCAAAGGACACACACATCTGTCATCAATCACAGGAGGAATGTTTGCCATATATTGTGTTGCAAAAGAAATGAAATGACTGTAACTTTGTGAAAGTGACTCCCAGAACAGAGTACTTGGCTCTTAATTTTCCATTTTTGATGTTTATGGATACATTTTATTGCAAGATCGTGAAAGGTGTGATAAAGAATTCAATGTCAACTGCAACTAAACACAGTGCTATGAGTAAAGGCTGTAATGAAAGATTTTTAAATCCACATCAGGAGGACATGATTGAATAACTAGAAGATGGAACCAACTTTAGAATATAGATAGGATATTTTTAATTCTGGTGAACTATCACTACTTACCATCTCATTACATGATATTAAATCAATTATGTTATGTTATTTGCATCAGACTTTGGAAATATGAAAACATTTCTGGATGTCTTTTGGGATGTAGTTTGAAGGACTATGGGATAATATGTTCTTGGCAAGTCAAATGTGCAAAGGGGGATTTGTTAAATATTGGGTATTGGAAAAATGGTTATATTCCAGTATTGATTAAGTTTGAATATGTTTCATTTGTGCACTCATGACTTGTCATTCACACATCCTTCACACACTGGTTCCCATACTCCATTTGTTCCTTAAGTCTGGAGGGTTAGGTTACAGGAAACATATGGAATGTCTTATGGGTAGGCTGGGGGAGGTGTATCTCACAGATTTTGAATAAATTCCTGGACAAAGAGAAGTTCGCTCTCTCACTGGACACAGACACACACACAGACACACACTGACTCTCACATAATACAGACATACACAAAACTTTTATACAACATATTGATACATACATATTATTTTGGTAGGCTGTCAATAGAGCATTTGACTGGCTAGGTATTTGTTAATTTGTATGTATTTTCTGTAACACATTTTCTACACATTAAATATATTTAAATATCACCTTGGTGAGTTGTGTTTATCGACCATAGAACTTATACAAATTATTAATAAGACAATAGTTTCTAACAGATGGCGAGCCTAGTCAGATTATAGACCTGGACATTAGACATATACACATTCTGTCAGCTTCAAAGGGGGACAGGAGGGTGTAGCTGAACTAAAGCTTCCAGATGTCTATATGAGTAAAAGAACCTAGAAGTATTTTGTGTAAGTATTACAGGCATTGACATAATTGCGGACGCAGTGAGAAAGATTCTGCTTTCCGGTGAGTATGGATTTTCTTGATAATTTGGCTAATAAGAGCAAATTCAAGTTTGATATCCCTCATAGTGTTATGTCTGATGCAGAGATATGGTCAGATCTGTATACTCAATGTATGAATGCTAATGTGTTGGTAGAGAGAAAAGATATTTCATTTTCCAGATTGAAACATAAAATCCAGAATGTAATGCTATTAGTGAAAACGTTTAATACTTTAATGTGCTCAGAGAGGAAGGAAAATGATGTAGAAAAGATTACTGCTCCAGATAAGAGAGAAGTAGAATGTGACAGAGTTAGCAATGACTGTCTGGCTAAGGAAATTTCTAAGCATGAACTTAGACTGTCAGAAATAGAGTCAGTTTTGCAAAGGAATAACCAGGTTTCGGTTATTACAAAGGAACAGAGATCCATGTTGGTTCCGGATCTCAATAATCCAGAATTAGACTATGACAGGGCAAAACTGCAATTAAAAATTAATAAACAGTTATTTAAAATTGTGAAAGAGATTCCACATTTCAACCCCAAGTTAAATGTCCTCATGATTTCTGATTTATTTGAATCTCATATAGAGAAATATGATTTAAGTGAGGAACAAAAGAACAAAGTGTTTAAACTTTGGGTGCCAATACAGATTTCCAATAGGTTATCAATACCAGTGACTGAGCCAGGGATTGATATAGATGGGAATCTAATATATGGCTCTAGAAGGGAGAGGCTTTTGCAGCTTAATTATATAATTAATGGAGAAGAGTTTTTTAACACTGCACTGCTTAATGATCTGAAGACCTCCATAGACGATGACCCCTTTGTGTTTATGGGTATATTTGAGCAAGCGTACAGGCTGGTTATGGGTATTAAAGAAGATCAAGTTCCTGAAGAAATGGTGAGAGTTTTTGTAAAGAAGTTTCAATACTTAGATACAGGAGCTGTTGTCCGTGCTTCAATGTTTAACACTCTTACAGAGGCAGCCACTTACATTGATAAGTATAGGAGACATCTTGTACTGCAGAGCTCAGACCCCTCAAACAAGCATGTGATCAGAGAAATATGCCAGTTACATGAAGCCGATATGCAGCCTTATAAGTATTCTTCTTGTTTTTTTTGTGATCGTTTTGGTCATTTTTTAAGGAGATGTTTT
>R=1454/#DNA/forward
CAGGCCCGGACTGACAATGTGCCCATACGGGCAATTGCCCGAGGGGCCGCTCTGTTTCTTACTAAGTGGGCCGCTCTACTGTCCGGGAGTCAACTGCCCGTGCAAGTCCCCTTCCCTGCCCTTTTCCCTGACTGTGTGGAGCAGTGAAACAGACCTCTCTGCAGCCGTGCTGTCTCCTGTTCTATCTCTTCTAATAATCCTCACTATCGGCTCTAAGCCGGCAGGCTGCAGACAGCAGACATGATCAGTGGATTGCAGAGTGAGCATCAATTAGAAACGGTCTGCTGTTTGCAGCCTGCCAGCAGAGAGCTGATTGTTAGGAGAAGTACAGGAGACAGCAGGGCTGCAGAAAGGTCTGTTTCACTGCTCCACACAGTCACTGAAAAGGCAGAGGGAAGGGGACTTTCTTGGGCATTTCTCAGAGTACTGAAAATTACAAGTTGGCAATACAACAAAAAGGGTGTGGAGCTTGGGTGGGCTGAATTGTGAATCAGAACATTACTGTGTCTATTAAAAATCACATTTGAACATTTTGCCACCCACTCAGCTGGGAATCATGCATGTGTTAAACTGCTGGAACTGGCACTGTGTCCTTTAGGTGATTACTTATTTACTGTTCTGGATTCTCATGGAACTACACTACAGCACTTTGGGGCAAATTCACTAAGCGCCGAAGCACTGAACGCTAGCGTTAATTTGCTAGCGTTTGGCATTTTCGTTACTTCGCAAATTCACTAACGAACGCTGGCGTAGTTTCGCTAGTGTTACTTCGCACCCTTACGCCTGGCGAATTTTCGCTACGGACGTAACTACGCAAATTCACTAACTTGCGCAGTGTACTGAACGCTACCTTTTACGCTAGACTTCCTTCGCCACCTCAGACCAGGCGAAGCGCAATAGAGTAGATAGGGATTGTTTAAAAAAAATCAAAATTTTTTCTAAGTCCCAAAAAACGCTGGCGTGTTTTCTATATTATGGGTGATAGGCTGAAAAAGATCGAAATTTTTTTTGGGGCTCCCCTCCTTCCCCCCTACATTTCCTGACTCATGGCAACTTACCTATACAGTGGGCACATGTGTAGGGCAAAATAAAATTTTTATTTGATGTTTTGAAGGTTTTCTAGCCATTTGTAGTGCTGATACGTATTCCTCCATTGAAATTTGAATTTGGCGCCGTATGCAAATTAGCCTTCGCTAGCGTAACTTCGCTTCACTTAGCGAATCAACGCTAGCGCAACTTCGCAATCTTACGCTACCCCTGTGCGCAACTTCGGATTTTAGTGAATTTGCGGAGCGCTGGCGAAACTACGCCTGGCGAAGTGCAGCGAAGTTGCACCTGGCGCAACTACGAATGTTAGTGAATTTGCCCCTTAGTCTTCAGGAGTAGTTCAAACTTATAAAGATATAGCCAATGCAGCACTGCATAAAAG
>R=1455/#Retro/reverse complemented/ORFs: 983..2611:+2 2657..3382:+2
TTGCTTATTGGACTATGAAAGAAACAAATTTGGTGGATAAACAAAGTTTTCCATAGAATAAGACACAAATTATTTACTACTGATGATATGGACTTGGTTTGCATCCTGGATAGGGTGGGGCATGAAATTCTGAACAAGTGGGTGCATGTACCTTCATCCCTGATAATGCGGATGTCATTCTAAGCCACATGGAGTAGGTTAAACTGTTGTAGGAAAAATCTAGAGCTATTGCTAAGGATGGTCAATTATTTATTTTATGCTTATGTTTAGCTTTTTCTATTATTCTGAAACTGATTTAATGTATCAAGGCTAGTACCATATCTGACAAGCGTCAGCTATTGCCCATATGTGCCAATGCTTTTGAATTGATTTCCTATCATACTTCTCTGTGAATCAAGGGGTGGAATGTAAGGAAAATGAGTGATTCACAGAGCAGAAGATAGAGAGAATAGAACAACACCTTAAAGATGGCGTCTAGAGCTTTTGGCAATTCAAGGAATGTGACACTGGTTAATGCTTGATTTTCACCATATATAGTATGCTAAGTGTAGTTTTTACCATATATAGTATGCTAGCTGCTAAAATGTATAAATCTTCTTATATCCTGTGTGGGGGAAACATATATAAAGCTTCATTTGGGGGGAGGCTCTTTGACTTCTGCCTGGACTTCAGAGTGCCTGGTTATGTTGGAATTGCTGCTGAGCCATTTTATGGAGGGGTCCCTCAGCTAAGTATCAATAAATCTCTTATGTTTGTTTTACTTGTGTGTGTCAGTTTAATCACTCTACAGACTGAACAAGAGCCCTTCTCAATACATTTGGTACCAGGAGTGTGGAGTGTAATTTGATTACTGACGGTGTCTGTATGTCTACTCTGTGTCTCTACTCTACCTCTTTTCCTTGTCTAGGTCTGGGGATAGTAGGTATTCTTTGTGTATTGTGTATTTGTATTTGCTGTTTGAATAGGAGATATTCTTAAAAAAATGTCGTGGATAAAAAGGCTGAAAGGGGTGGGGAAAAGCACTAGTGAGAGAACGGGGATATTGCCCAGTTGGGTGTCTGTCACAGGACAGTGGATATCAGTAGCCCGGGAATGTGCTAAGTACTCCCCCGCCATTGAGGTGGCTAACCCAAAGTATGTAGTAGCGAATCTTGACTTCTCAAAGTATGATAAGAGGGAAAGTAGAGCTGCTGCAGAGGTGGGTTGGTTGTGTTTTCAAGTGTTAGAGCAACAAACTAAGCAGATACAGGATTTAGAGTTACAACTTCAAACTGTCAAAGACCAATTGCAACTGTTAAGGTTATGCAGTCAGAATGCAGAGCAAGAAAAGGAACAATTAGCTGCACAGTTTGAACAGTATATTATAAAGACTGTTAATAGGAAAAGGAGGAGAAAGAAGCAGAAGCTCGTTAGAAATCACGTAGAAGTGCGGGCTTTGATAACCTCTCAGGATTGGGAGGGGGTGAATGAATGGTCAGGGTCTGAAGAGGGGATGGATGATGACATTTGTGAGGTCAGACCCATTGTAACTCATAGACAAAAGAGAGAGGTGAGGGAGAAAAGTGGACAGCAGGCAGAACACACATATTCCACATCTGGAGGTGATGTGTCAGCTGAGCAACATTTAACTGAGGAAACTCGGTCATGGTCAGCTAGTGAATTAACTGAAATTGGGCAAAAGTTTACACAAAAGGTTGGAGAGGGATTACTGGAATGGGTTTTACGTGTCTGGGATTTAGGAGGTGATGGTATTATGCTGACGGACAGAGAAGCAGTAGGTTTAGGAAGTGTAGCCAAGGATCCCCGTGTGCGTTTATACATGAAACGTGGGCGTAACACAACTGGGACATTTTCCTTATTGCATTTAATTAGGGATTCTATTGCACAGACTATAGACAGTCCCTATGAATTAATAGACCAGACCCCCTGGGAAGTTACAACAGAGGGGATGCAGAGACTGAGAGCAATGGGATGTATGTCTGGTATCACTCCCGATCCTTTACCTGACAGAGGGGTGAGACATGTAGTGGTTGACTGGGGGGGTCCTGACATGGCTGCTTTTACACCGTTGATCAAAAGGAAATTGCTTATCACAGCCCCAGAACAGTTAAAAGCCCCTCTTTTCACTATGTTGAGTGCTTTAGAAGCAAAAGAAGGAAGTACAATTTATGATGCGGCTGTGCTCTTGGGTCAAATGGGAGAAATGAATGTTGACAGAAGTGAAAGGAAACAGCAACGGAGTTTAGCTAAGGGGGGCCAGGAGGGGCATACACGTGTTAAAATTACTCGCAGACAAATGTTTCTAGATTTGCTAAACAGTGGTGTTCCAATAGAAACTATTGATGGAAAGGAGACTAAAATTCTGCTCGCTATGTGGAGGGAACTAACAGCAAAGGGGAAGTTGAGGCCAGCCAAACCTAAAAAGGTTGCCCTCAGTGATGTTGAGGAATTAACTCTGTCAGCTCCTCCTATGATTGATTTAGATGAGGAGTTGAGCCCAACCCCATTAACTCTTCCCTCCACATCGCCATATGCAGAGTGTAAGAATCTGTTAAATGACATGAAACACACAGAAGGGAAGGGGTGGCAGTTGCCACAGCCAGTAGACTGAAGGGGTGGCAGATTCCCAGGGCCTGCCATAACAAAAATCAATGCTATGAAACCTGGGGATCCATGCCCTTACATACCAGTCACTTTATATTGGCAGGGACACAACTCATTCCAAGGTACAACTCAGCCAGACCAACAAAATGCAGTTGCAATGACTGAAGGGTTGGGAGGCAAAGCTGCTGTTGCTGTACCGGTTGGAATGCAGTTATGTAAAAGTATTATTTTTGAAGCACAAATCTTTATATTCTTATTACCAGATAATATTGTGGGAATGGATATTTTTAAGGTACAATATTTGGTTATACGGTTGGGAACATTTATTGTTGGAGTCAAGAGTTTCACTATAAATGCTGTAATGCCCATTGTGTATGACAACATTGAATGGACTCCAATTCACATATCACCTCCACCAAACCAAGTGAACCTGAAACAATGCCATCTTCCAGGTGGTCAAAAGGAGATAACAATGGCAACTGAGATGATGGTGGAGGTGAGAGTTTTCAGACTGGTAGTCAGTCTATTCAGTGCCCCAATGTGGCCAGTAAAAGAGACAGATAGCTCTTGGCTTTTAACCATTGATTACAGAGAAGTGGATAAAGTAGAGTCTCCTTTGGCCGTATCAGTGAAAGAAATGGTAACAGCCGTGGAACAAGTGACTGATGGATTTACCAGTTTGGTTACAAATCAAGGATTGGCTCAAAGTATGACTTTCATGACTATTATATGGACTGGTCCAATCAAAGTTATTCCACAACTGGTTTTGGACTGTA
>R=1457/#Retro/forward
TTTCAAATAAAGGAATGGGTGCGGCTCACCAAAAGTCTTTGTTGGTTTAATTCCACGGGTTATCCTGTGTTCGATATCCCAAATCAATGTATCAATAATGCAGTTGGTTGTGGAACAAACCCAAGGCAGCAAGTTGACTGCAATACTCTTTATTGGGAGGTAGAGTTACACAACATGTTTCGGGCGGAGCCCTTTGTCAAGTGT
>R=146/#DNA/forward
GGGGCAGATTTACTAAAGGGCGAAGTGGCTAACGCTAGCGACAATTCGCCAGCGTTACCACCCGCAGGGACATCGCCAATTCACTAACAGGCGCAGGCGCCAATTCGCTAGCGAAAGAGACAGTCGCTAGCGGTCATTCGCACTCTATCGCCAGGCGACTTTTCGCTCTGGCGAACGGTCGTTACTCCGCAAATTCACTAAAATGCGGATTTTACTGAACGTTACCTCTTTCGCCAGAGTTGCCTTCGCCACCTCAGACCAGGCGAAGTGCTAAAAAGAAGCTAGATCTTCCTCAATCTTCTGTCACTTACATCATATCCTGTGTGCCGAAAATGCATTAAAGTTCAAAAAACGCTGGCGACTTTTCCTTTTTTTAAGCGGAATTGCCTGCAAAAGTCCTAACTTATTTTTTTTGGTAACCGGTTTTCTCCATACATTTTATAACATATGGAACATTAATTTTACAGTGGGCTCATGTGTAGGGCATTATATTAACTCTCTTGTCTTTATTAAGGTTCCCTGGACATGTGTAATAAAAAGTGGTAACTTCAAGCATTTGCACCAACATTTATAATAAAGACGTCCATACAACTTTAAATTTCCCGCCGTATGCAAATTGACCTAAGCGCAAGATCACTAGCGAATTTTCGCTAGGCACAAATGAACGCTAGCGCATCTTCGCTATGAAATGCTCGCACTGCCGAAGTAACGCTAGCGAAAAGTCGCCAGCGTTCGGCGCCCAGGACGAAACTTCGCATTTTAGTGAATTAGCGTAGTCGTAGCGAATTTGCGCCTGGCGAAGTGGTGCGATGGGTGCGAAGCGGACGCTGGCGACAATTCGCCCGTTAGTGAATCTGCCCC
>R=1460/#DNA/reverse complemented
GAAAAATTTGCGAAACACATAAAAGTCAATGGGCATCAAAATAATTTTGACGCACATCAATTTTGACACCCGCGACAATTTTTATACGCGCGACTATTTTGTCCAAATGCATTAAAGTCAATGGGCGTCCGAATAATTTTGACGCGTGACAATTTTTATGTGCG
>R=1461/#LTR/forward
TATATATATATATATATATATATATATATATATATATATATATATATATATATATATAAATATATATATATATATATATATTGTGAGACACCAGCTGGAAAAGTTATAAATGGTGTCTATATTTCACCTAGGTTTCTTACCTATACATGGTGAGGGGCTCCAGGGAATAGATATAGGGAGAAAACCAGCTTATGGGTTTTCTCTGAGTTGTTTTGAATTTCTGGTCTGGGTCCTGGAGTCCGGAGGCTTTGTAGAGCATTGGGTGGGATGAAGCTTCCATTCCTAGGTCCATTACGGATTTTGTGCCAGGAGCATGTTCAGCTGACTGAATGGTAAAAGGAGTGTTACAATTCAGAACAGTGAGAAGGGGGAAGCACTGAGAGGAGAGATCAGGCTCCCTAAAACCAAGCCAGCCACACTCATTGGGAGAGGTACTGGGGCTTGTAAGGAGGCATTGAAAGTTCCTGACTGTTTGGATTTATGCCATGCTGAAGTAAGCTGTTTTCATTTTACACTTGAACTGTGTTATTTTGCTGAATAAACGAGCAGGCCCAGTCCTGTTTACAAACTCCACTTGCTGATCACTTCATGTTATGCAAGCACTGCAGCCACCAATTGAGCAAATCCCCACAATATATATATATATATATATATATATATATATATATATATATATATATATATATATATATATATATATATATATATATATATATATATATATATATATATA
>R=1462/#DNA/forward
ACAGGGGCGTAACTACAGAGGAAGCAGACCCTGCGGCTGCAGGGGGGCCCAGGAGGTATAGGGGGCCCCATGAGGCCCTAATTAATGAGCAATTTCAATATATATTGGTAAAACAGGACAACCTCTGGATATGTTGGGGGCCCTAAAATTAATTTGCTGTGGGGCCCAGTAACATCTAGTTACGCCACTG
>R=1463/#DNA/forward
ATCGGAAACTTCGTGACTTTCGGGCGCATGCGCAGTTGGAGGCATTTGCCGGTATGGATCTACTGCGCATGCGCCCGAAAGTCACAAAGTTTCCGATTTCTTTTTTCGGAAACTTTGTGACTTTCGGCGCATGCGCAGTAGATCCGTACCGGCAAATGCCTCCTACTGCGCATGCGCCACCAAATGCCGATGAATACAGGAAGAAGAGCGCTCGGGAGAAGATGGCTGCCGTGAACTCGGCAGGAGAGGACCTGGAAGGAGGGGTAAGTAACAAGTTAGGGGCATTTGCCCGGGGGGGGGG
>R=1464/#LTR/forward
AATAAAGCCTTTTGTTTTTTGTTTTGTTCAAGAACCTTCTGGCGTCCAATTCTTTTATTTAGTCACACAGCACAAGTGAGGTGTAGTTGCACAACACCATTCCTTCACCCTTTCATGTAGCAAAGGCCCATCCTGTGGAGAGAGGGTCAAATGTAACCGGTGCTCTGCCTGTTTCTTAGCCGGACAAGGTCTAGCCTAGCCTAGAT
>R=1465/#unclear/reverse complemented
TAGTGTTGCCACCCGGCCGGTATTTTACCGGCCTAGCCGGTAAAACACCAGCCAAGGCCGGGGCCGGTATTACAAATTTACCGGCAATGTAGCTGCCGGTAAATTTGTAATACACCTAAAAAAAGCCCGTGGCCTGCCCCCAGCCTGCTCCAAACTTACCTTTTTTCCTGGGCTTCTTGCCAAATGCGCGCGTTTGGCTCCGCCCCCTTTGACGTCACGACCCGGCCAGCCAATAGCGCGTCACGGCCCGCCCCCTTTAGCGTCACGCCCCGCCCTTTTAACCCCGCCCCCTCCACCTGCCGGTAAAGATTATTTTAAAAGGTGGCAACCCTA
>R=1466/#DNA/reverse complemented
GCGCACATGCGCAGAAGCACCAATCGCCAGAAAGAAGACGGGGAGTGAGAGGACCGGACATGGGGTAGGCGACAGAGCAGGTACGTGCCTGGCGCCCCCCCAGCTTTGCGCCCTAGGCACGTGCCTACTCTGCCTACCCCTAGTTCCGGCCCTG
>R=1467/#DNA/reverse complemented
GAAAACCCCAAATTTTTCGGATTATCGGACAAAACCCAGCGCAGATCACAATATCTTCAAATTGGAAAAGGGACATCTGCCATTGACTTATACATGACCTCGACAGGTTTGAGATGGTGGATTTTTGGATTTTGGCTTTTTGCAGCATCAGGGTATAATAAAT
>R=1468/#DNA/reverse complemented
AATAATATGGCATTTCCTTGGCGTATTGGCGTTTCTGCTGAAAAACGCAAATACTGGCGTCTCGTGGCGGATGTTGGCTCGCAAGCGCCCTGTGGGAATTGCTATAGTGCGTATTCCATTATTTTCAATAGGGCTTCATTTTGTGCGTATTTACGCTCGGCTGCACGTTTTTAAAAACGCAACGTAAAAACGCCACGTGTGACCTTGCCCTTA
>R=147/#LTR/forward
GGGGAAAAAATACCCAAGTTGATGCAAAAGGCAAGGTGCTAGATGGGAAAGCCCTGGCCTGAAGTAGAAGTACATAGCGGCGTAGCTTAGAAGGACAGCCCCAGTTGGAAAAAGGGGCAGCCAAATGGAAGGCGGATGATGGACTACTGGCACTTGCCCTTCCATCACTCTCGTGAGACAGTTTAGGCACAGCTGACTGGAGCTGCGTTTTTGGCAGAGGTGGGAATCGAACCCACAACCTTTTGGACCAGGTTATCAACCATAGCCGCGCGCTCTACCAACTGAGCTATTCAAGCAGGCTCTTTTAGGACTGGGCCTCAGGTTGGTATTGACTTTATTAGGCAGAAGATTGACTTCCAGCCCTGCCGGTCAATGCAGAGGCACAAGAGGACAATGGGTTATTACAGTCATCCAGAACCAATAGCATAAGGTCTAGTTTCCTGTGGTGTAATGGTTAAAACGCAGGTTTCTGACCGTGGGGTCTTGAGTTCAAATCCCGGGTGGGTGACTTTTCAGGTTTCTTTATGGCTGTACAGAACCCTTTATTCTATGCAGATCTGCAATCTGCAATCAAGAGCGTACTCTACTTTCTTTTCGGCAGAATCGCACCAAAGCTGCACTCGCTAGTCAGCTTCTCAAATGCTTGTTTTTTTTAAGCTTGGCACAGAACCACTGTCCTCATTAATCAATTTGCCAAGGTCAACTTCAGGCTGATGCTAGGCAAACCCCAAAAAGAGTTCTGTATGGGGAAAAAATACCCAAGTTGATGCAAAAGGCAAGGTGCTAGATGGGAAAGCCCTGGCCTGAAGTAGAAGTACATAGCGGCGTAGCTTAGAAGGACAGCCCCAGTTGGAAAAAGGGGCAGCCAAATGGAAGGCGGATGATGGACTACTGGCACTTGCCCTTCCATCACTCTCGTGAGACAGTTTAGGCACAGCTGACTGGAGCTGCGTTTTTGGCAGAGGTGGGAATCGAACCCACAACCTTTTGGACCAGGTTATCAACCATAGCCGCGCGCTCTACCAACTGAGCTATTCAAGCAGGCTCTTTTAGGACTGGGCCTCAGGTTGGTATTGACTTTATTAGGCAGAAGATTGACTTCCAGCCCTGCCGGTCAATGCAGAGGCACAAGAGGACAATGGGTTATTACAGTCATCCAGAACCAATAGCATAAGGTCTAGTTTCCTGTGGTGTAATGGTTAAAACGCAGGTTTCTGACCGTGGGGTCTTGAGTTCAAATCCCGGGTGGGTGACTTTTCAGGTTTCTTTATGGCTGTACAGAACCCTTTATTCTATGCAGATCTGCAATCTGCAATCAAGAGCGTACTCTACTTTCTTTTCGGCAGAATCGCACCAAAGCTGCACTCGCTAGTCAGCTTCTCAAATGCTTGTTTTTTTTAAGCTTGGCACAGAACCACTGTCCTCATTAATCAATTTGCCAAGGTCAACTTCAGGCTGATGCTAGGCAAACCCCAAAAAGAGTTCTGTATGGGGAAAAAATACCCAAGTTGATGCAAAAGGCAAGGTGCTAGATGGGAAAGCCCTGGCCTGAAGTAGAAGTACATAGCGGCGTAGCTTAGAAGGACAGCCCCAGTTGGAAAAAGGGGCAGCCAAATGGAAGGCGGATGATGGACTACTGGCACTTGCCCTTCCATCACTCTCGTGAGACAGTTTAGGCACAGCTGACTGGAGCTGCGTTTTTGGCAGAGGTGGGAATCGAACCCACAACCTTTTGGACCAGGTTATCAACCATAGCCGCGCGCTCTACCAACTGAGCTATTCAAGCAGGCTCTTTTAGGACTGGGCCTCAGGTTGGTATTGACTTTATTAGGCAGAAGATTGACTTCCAGCCCTGCCGGTCAATGCAGAGGCACAAGAGGACAATGGGTTATTACAGTCATCCAGAACCAATAGCATAAGGTCTAGTTTCCTGTGGTGTAATGGTTAAAACGCAGGTTTCTGACCGTGGGGTCTTGAGTTCAAATCCCGGGTGGGTGACTTTTCAGGTTTCTTTATGGCTGTACAGAACCCTTTATTCTATGCAGATCTGCAATCTGCAATCAAGAGCGTACTCTACTTTCTTTTCGGCAGAATCGCACCAAAGCTGCACTCGCTAGTCAGCTTCTCAAATGCTTGTTTTTTTTAAGCTTGGCACAGAACCACTGTCCTCATTAATCAATTTGCCAAGGTCAACTTCAGGCTGATGCTAGGCAAACCCCAAAAAGAGTTCTGTATGGGGAAAAAATACCCAAGTTGATGCAAAAGGCAAGGTGCTAGATGGGAAAGCCCTGGCCTGAAGTAGAAGTACATAGCGGCGTAGCTTAGAAGGACAGCCCCAGTTGGAAAAAGGGGCAGCCAAATGGAAGGCGGATGATGGACTACTGGCACTTGCCCTTCCATCACTCTCGTGAGACAGTTTAGGCACAGCTGACTGGAGCTGCGTTTTTGGCAGAGGTGGGAATCGAACCCACAACCTTTTGGACCAGGTTATCAACCATAGCCGCGCGCTCTACCAACTGAGCTATTCAAGCAGGCTCTTTTAGGACTGGGCCTCAGGTTGGTATTGACTTTATTAGGCAGAAGATTGACTTCCAGCCCTGCCGGTCAATGCAGAGGCACAAGAGGACAATGGGTTATTACAGTCATCCAGAACCAATAGCATAAGGTCTAGTTTCCTGTGGTGTAATGGTTAAAACGCAGGTTTCTGACCGTGGGGTCTTGAGTTCAAATCCCGGGTGGGTGACTTTTCAGGTTTCTTTATGGCTGTACAGAACCCTTTATTCTATGCAGATCTGCAATCTGCAATCAAGAGCGTACTCTACTTTCTTTTCGGCAGAATCGCACCAAAGCTGCACTCGCTAGTCAGCTTCTCAAATGCTTGTTTTTTTTAAGCTTGGCACAGAACCACTGTCCTCATTAATCAATTTGCCAAGGTCAACTTCAGGCTGATGCTAGGCAAACCCCAAAAAGAGTTCTGTATGGGGAAAAAATACCCAAGTTGATGCAAAAGGCAAGGTGCTAGATGGGAAAGCCCTGGCCTGAAGTAGAAGTACATAGCGGCGTAGCTTAGAAGGACAGCCCCAGTTGGAAAAAGGGGCAGCCAAATGGAAGGCGGATGATGGACTACTGGCACTTGCCCTTCCATCACTCTCGTGAGACAGTTTAGGCACAGCTGACTGGAGCTGCGTTTTTGGCAGAGGTGGGAATCGAACCCACAACCTTTTGGACCAGGTTATCAACCATAGCCGCGCGCTCTACCAACTGAGCTATTCAAGCAGGCTCTTTTAGGACTGGGCCTCAGGTTGGTATTGACTTTATTAGGCAGAAGATTGACTTCCAGCCCTGCCGGTCAATGCAGAGGCACAAGAGGACAATGGGTTATTACAGTCATCCAGAACCAATAGCATAAGGTCTAGTTTCCTGTGGTGTAATGGTTAAAACGCAGGTTTCTGACCGTGGGGTCTTGAGTTCAAATCCCGGGTGGGTGACTTTTCAGGTTTCTTTATGGCTGTACAGAACCCTTTATTCTATGCAGATCTGCAATCTGCAATCAAGAGCGTACTCTACTTTCTTTTCGGCAGAATCGCACCAAAGCTGCACTCGCTAGTCAGCTTCTCAAATGCTTGTTTTTTTTAAGCTTGGCACAGAACCACTGTCCTCATTAATCAATTTGCCAAGGTCAACTTCAGGCTGATGCTAGGCAAACCCCAAAAAGAGTTCTGTATGGGGAAAAAATACCCAAGTTGATGCAAAAGGCAAGGTGCTAGATGGGAAAGCCCTGGCCTGAAGTAGAAGTACATAGCGGCGTAGCTTAGAAGGACAGCCCCAGTTGGAAAAAGGGGCAGCCAAATGGAAGGCGGATGATGGACTACTGGCACTTGCCCTTCCATCACTCTCGTGAGACAGTTTAGGCACAGCTGACTGGAGCTGCGTTTTTGGCAGAGGTGGGAATCGAACCCACAACCTTTTGGACCAGGTTATCAACCATAGCCGCGCGCTCTACCAACTGAGCTATTCAAGCAGGCTCTTTTAGGACTGGGCCTCAGGTTGGTATTGACTTTATTAGGCAGAAGATTGACTTCCAGCCCTGCCGGTCAATGCAGAGGCACAAGAGGACAATGGGTTATTACAGTCATCCAGAACCAATAGCATAAGGTCTAGTTTCCTGTGGTGTAATGGTTAAAACGCAGGTTTCTGACCGTGGGGTCTTGAGTTCAAATCCCGGGTGGGTGACTTTTCAGGTTTCTTTATGGCTGTACAGAACCCTTTATTCTATGCAGATCTGCAATCTGCAATCAAGAGCGTACTCTACTTTCTTTTCGGCAGAATCGCACCAAAGCTGCACTCGCTAGTCAGCTTCTCAAATGCTTGTTTTTTTTAAGCTTGGCACAGAACCACTGTCCTCATTAATCAATTTGCCAAGGTCAACTTCAGGCTGATGCTAGGCAAACCCCAAAAAGAGTTCTGTATGGGGAAAAAATACCCAAGTTGATGCAAAGGGCAAGGTGCTAGATGGGAAAGCCCTGGCCTGAAGTAGAAGTACATAGCGGCGTAGCTTAGAAGGACAGCCCCAGTTGGAAAAAGGGGCAGCCAAATGGAAGGCGGATGATGGACTACTGGCACTTGCCCTTCCATCACTCTCGTGAGACAGTTTAGGCACAGCTGACTGGAGCTGCGTTTTTGGCAGAGGTGGGAATCGAACCCACAACCTTTTGGACCAGGTTATCAACCATAGCCGCGCGCTCTACCAACTGAGCTATTCAAGCAGGCTCTTTTAGGACTGGGCCTCAGGTTGGTATTGACTTTATTAGGCAGAAGATTGACTTCCAGCCCTGCCGGTCAATGCAGAGGCACAAGAGGACAATGGGTTATTACAGTCATCCAGAACCAATAGCATAAGGTCTAGTTTCCTGTGGTGTAATGGTTAAAACGCAGGTTTCTGACCGTGGGGTCTTGAGTTCAAATCCCGGGTGGGTGACTTTTCAGGTTTCTTTATGGCTGTACAGAACCCTTTATTCTATGCAGATCTGCAATCTGCAATCAAGAGCGTACTCTACTTTCTTTTCGGCAGAATCGCACCAAAGCTGCACTCGCTAGTCAGCTTCTCAAATGCTTGTTTTTTTTAAGCTTGGCACAGAACCACTGTCCTCATTAATCAATTTGCCAAGGTCAACTTCAGGCTGATGCTAGGCAAACCCCAAAAAGAGTTCTGTATGGGGAAAAAATACCCAAGTTGATGCAAAGGGCAAGGTGCTAGATGGGAAAGCCCTGGCCTGAAGTAGAAGTACATAGCGGCGTAGCTTAGAAGGACAGCCCCAGTTGGAAAAAGGGGCAGCCAAATGGAAGGCGGATGATGGACTACTGGCACTTGCCCTTCCATCACTCTCGTGAGACAGTTTAGGCACAGCTGACTGGAGCTGCGTTTTTGGCAGAGGTGGGAATCGAACCCACAACCTTTTGGACCAGGTTATCAACCATAGCCGCGCGCTCTACCAACTGAGCTATTCAAGCAGGCTCTTTTAGGACTGGGCCTCAGGTTGGTATTGACTTTATTAGGCAGAAGATTGACTTCCAGCCCTGCCGGTCAATGCAGAGGCACAAGAGGACAATGGGTTATTACAGTCATCCAGAACCAATAGCATAAGGTCTAGTTTCCTGTGGTGTAATGGTTAAAACGCAGGTTTCTGACCGTGGGGTCTTGAGTTCAAATCCCGGGTGGGTGACTTTTCAGGTTTCTTTATGGCTGTACAGAACCCTTTATTCTATGCAGATCTGCAATCTGCAATCAAGAGCGTACTCTACTTTCTTTTCGGCAGAATCGCACCAAAGCTGCACTCGCTAGTCAGCTTCTCAAATGCTTGTTTTTTTTAAGCTTGGCACAGAACCACTGTCCTCATTAATCAATTTGCCAAGGTCAACTTCAGGCTGATGCTAGGCAAACCCCAAAAAGAGTTCTGTATGGGGAAAAAATACCCAAGTTGATGCAAAGGGCAAGGTGCTAGATGGGAAAGCCCTGGCCTGAAGTAGAAGTACATAGCGGCGTAGCTTAGAAGGACAGCCCCAGTTGGAAAAAGGGGCAGCCAAATGGAAGGCGGATGATGGACTACTGGCACTTGCCCTTCCATCACTCTCGTGAGACAGTTTAGGCACAGCTGACTGGAGCTGCGTTTTTGGCAGAGGTGGGAATCGAACCCACAACCTTTTGGACCAGGTTATCAACCATAGCCGCGCGCTCTACCAACTGAGCTATTCAAGCAGGCTCTTTTAGGACTGGGCCTCAGGTTGGTATTGACTTTATTAGGCAGAAGATTGACTTCCAGCCCTGCCGGTCAATGCAGAGGCACAAGAGGACAATGGGTTATTACAGTCATCCAGAACCAATAGCATAAGGTCTAGTTTCCTGTGGTGTAATGGTTAAAACGCAGGTTTCTGACCGTGGGGTCTTGAGTTCAAATCCCGGGTGGGTGACTTTTCAGGTTTCTTTATGGCTGTACAGAACCCTTTATTCTATGCAGATCTGCAATCTGCAATCAAGAGCGTACTCTACTTTCTTTTCGGCAGAATCGCACCAAAGCTGCACTCGCTAGTCAGCTTCTCAAATGCTTGTTTTTTTTAAGCTTGGCACAGAACCACTGTCCTCATTAATCAATTTGCCAAGGTCAACTTCAGGCTGATGCTAGGCAAACCCCAAAAAGAGTTCTGTATGGGGAAAAAATACCCAAGTTGATGCAAAGGGCAAGGTGCTAGATGGGAAAGCCCTGGCCTGAAGTAGAAGTACATAGCGGCGTAGCTTAGAAGGACAGCCCCAGTTGGAAAAAGGGGCAGCCAAATGGAAGGCGGATGATGGACTACTGGCACTTGCCCTTCCATCACTCTCGTGAGACAGTTTAGGCACAGCTGACTGGAGCTGCGTTTTTGGCAGAGGTGGGAATCGAACCCACAACCTTTTGGACCAGGTTATCAACCATAGCCGCGCGCTCTACCAACTGAGCTATTCAAGCAGGCTCTTTTAGGACTGGGCCTCAGGTTGGTATTGACTTTATTAGGCAGAAGATTGACTTCCAGCCCTGCCGGTCAATGCAGAGGCACAAGAGGACAATGGGTTATTACAGTCATCCAGAACCAATAGCATAAGGTCTAGTTTCCTGTGGTGTAATGGTTAAAACGCAGGTTTCTGACCGTGGGGTCTTGAGTTCAAATCCCGGGTGGGTGACTTTTCAGGTTTCTTTATGGCTGTACAGAACCCTTTATTCTATGCAGATCTGCAATCTGCAATCAAGAGCGTACTCTACTTTCTTTTCGGCAGAATCGCACCAAAGCTGCACTCGCTAGTCAGCTTCTCAAATGCTTGTTTTTTTTAAGCTTGGCACAGAACCACTGTCCTCATTAATCAATTTGCCAAGGTCAACTTCAGGCTGATGCTAGGCAAACCCCAAAAAGAGTTCTGTATGGGGAAAAAATACCCAAGTTGATGCAAAGGGCAAGGTGCTAGATGGGAAAGCCCTGGCCTGAAGTAGAAGTACATAGCGGCGTAGCTTAGAAGGACAGCCCCAGTTGGAAAAAGGGGCAGCCAAATGGAAGGCGGATGATGGACTACTGGCACTTGCCCTTCCATCACTCTCGTGAGACAGTTTAGGCACAGCTGACTGGAGCTGCGTTTTTGGCAGAGGTGGGAATCGAACCCACAACCTTTTGGACCAGGTTATCAACCATAGCCGCGCGCTCTACCAACTGAGCTATTCAAGCAGGCTCTTTTAGGACTGGGCCTCAGGTTGGTATTGACTTTATTAGGCAGAAGATTGACTTCCAGCCCTGCCGGTCAATGCAGAGGCACAAGAGGACAATGGGTTATTACAGTCATCCAGAACCAATAGCATAAGGTCTAGTTTCCTGTGGTGTAATGGTTAAAACGCAGGTTTCTGACCGTGGGGTCTTGAGTTCAAATCCCGGGTGGGTGACTTTTCAGGTTTCTTTATGGCTGTACAGAACCCTTTATTCTATGCAGATCTGCAATCTGCAATCAAGAGCGTACTCTACTTTCTTTTCGGCAGAATCGCACCAAAGCTGCACTCGCTAGTCAGCTTCTCAAATGCTTGTTTTTTTTAAGCTTGGCACAGAACCACTGTCCTCATTAATCAATTTGCCAAGGTCAACTTCAGGCTGATGCTAGGCAAACCCCAAAAAGAGTTCTGTATGGGGAAAAAATACCCAAGTTGATGCAAAGGGCAAGGTGCTAGATGGGAAAGCCCTGGCCTGAAGTAGAAGTACATAGCGGCGTAGCTTAGAAGGACAGCCCCAGTTGGAAAAAGGGGCAGCCAAATGGAAGGCGGATGATGGACTACTGGCACTTGCCCTTCCATCACTCTCGTGAGACAGTTTAGGCACAGCTGACTGGAGCTGCGTTTTTGGCAGAGGTGGGAATCGAACCCACAACCTTTTGGACCAGGTTATCAACCATAGCCGCGCGCTCTACCAACTGAGCTATTCAAGCAGGCTCTTTTAGGACTGGGCCTCAGGTTGGTATTGACTTTATTAGGCAGAAGATTGACTTCCAGCCCTGCCGGTCAATGCAGAGGCACAAGAGGACAATGGGTTATTACAGTCATCCAGAACCAATAGCATAAGGTCTAGTTTCCTGTGGTGTAATGGTTAAAACGCAGGTTTCTGACCGTGGGGTCTTGAGTTCAAATCCCGGGTGGGTGACTTTTCAGGTTTCTTTATGGCTGTACAGAACCCTTTATTCTATGCAGATCTGCAATCTGCAATCAAGAGCGTACTCTACTTTCTTTTCGGCAGAATCGCACCAAAGCTGCACTCGCTAGTCAGCTTCTCAAATGCTTGTTTTTTTTAAGCTTGGCACAAAACACTGTCCTCATTAATCAATTTGCCAAGGTCAACTTCAGGCTGATGCTAGGCAAACCCCAAAAAGAGTTCTGTATGGGGAAAAAATACCCAAGTTGATGCAAAGGGCAAGGTGCTAGATGGGAAAGCCCTGGCCTGAAGTAGAAGTACATAGCGGCGTAGCTTAGAAGGACAGCCCCAGTTGGAAAAAGGGGCAGCCAAATGGAAGGCGGATGATGGACTACTGGCACTTGCCCTTCCATCACTCTCGTGAGACAGTTTAGGCACAGCTGACTGGAGCTGCGTTTTTGGCAGAGGTGGGAATCGAACCCACAACCTTTTGGACCAGGTTATCAACCATAGCCGCGCGCTCTACCAACTGAGCTATTCAAGCAGGCTCTTTTAGGACTGGGCCTCAGGTTGGTATTGACTTTATTAGGCAGAAGATTGACTTCCAGCCCTGCCGGTCAATGCAGAGGCACAAGAGGACAATGGGTTATTACAGTCATCCAGAACCAATAGCATAAGGTCTAGTTTCCTGTGGTGTAATGGTTAAAACGCAGGTTTCTGACCGTGGGGTCTTGAGTTCAAATCCCGGGTGGGTGACTTTTCAGGTTTCTTTATGGCTGTACAGAACCCTTTATTCTATGCAGATCTGCAATCTGCAATCAAGAGCGTACTCTACTTTCTTTTCGGCAGAATCGCACCAAAGCTGCACTCGCTAGTCAGCTTCTCAAATGCTTGTTTTTTTTAAGCTTGGCACAGAACACTGTCCTCATTAATCAATTTGCCAAGGTCAACTTCAGGCTGATGCTAGGCAAACCCCAAAAAGAGTTCTGTATGGGGAAAAAATACCCAAGTTGATGCAAAGGGCAAGGTGCTAGATGGGAAAGCCCTGGCCTGAAGTAGAAGTACATAGCGGCGTAGCTTAGAAGGACAGCCCCAGTTGGAAAAAGGGGCAGCCAAATGGAAGGCGGATGATGGACTACTGGCACTTGCCCTTCCATCACTCTCGTGAGACAGTTTAGGCACAGCGGACTGGAGCTGAGTTTTTGGCAGAGGTGGGAATCGAACCCACAACCTTTTGGACCAGGTTATCAACCATAGCCGCGCGCTCTACCAACTGAGCTATTCAAGCAGGCTCTTTTAGGAATGGGCCTCAGGTTGGTATTGACTTTATTAGGCAGAAGATTGACTTCCAGCCCTGCCGGTCAATGCAGAGGCACAAGGGGACAATGGGTTATTACAGTCATCCAGAACCAATCGCAGAAGGTCTAGTTTCCTGTGGTGTAATGGTTAAAGCGCCTGTTTCTGCCCGTGGGGTCTTGAGTTCAAATCCCGGGTGGGTGACTTTTCAGGTTTCTTTATGCCTGTACAGAACCCTTTATTCTATGCAGATCTGCAATCTGCAATCTAGTCCGTACTCTATTCTCTAGTCACCAGAATCGCAGCAAAGGCGAACTCGCTACTCAGCTTCTCAAATGCTTGTTTTTTTTAAGCTTGGCACAGAACACTGTCCTCATTAAGCAATTTGCCAAGGTCAACTTCAGGCTGATGCTAGGCAAACCCCAAAAAGAGTTCTGTATGGGGAAAAAATACCCAAGTTGATGCAAAGGGCAAGGTGCTAGATGGGAAAGCCCTGGCCTGAAGTAGAAGTACATAGCGGCGTAGCTTAGAAGGACAGCCCCAGTTGGAAAAAGGGGCAGCCAAATGGAAGGCGGATGATGGACTACTGGCACTTGCCCTTCCATCACTCTCGTGAGACAGTTTAGGCACAGCAGACTGGAGCTGCGTTTTTGGCAGAGGTGGGAATCGAACCCACAACCTTTTGGACCAGGTTATCAACCATAGCCGCGCGCTCTACCAACTGAGCTATTCAAGCAGGCTCTTTTAGGACTGGGCCTCAGGTTGGTATTGACTTTATTAGGCAGAAGATTGACTTCCAGCCCTGCCGGTCAATGCAGAGGCACAAGAGGACAATGGGTTATTACAGTCATCCAGAACCAATAGCATAAGGTCTAGTTTCCTGTGGTGTAATGGTTAAAACGCAGGTTTCTGACCGTGGGGTCTTGAGTTCAAATCCCGGGTGGGTGACTTTTCAGGTTTCTTTATGGCTGTACAGAACCCTTTATTCTATGCAGATCTGCAATCTGCAATCAAGAGCGTACTCTACTTTCTTTTCGGCAGAATCGCACCAAAGCTGCACTCGCTAGTCAGCTTCTCAAATGCCTGTTTTTGTTAAGCTTGGCACAGAACACTGTCCTCATTAATCAATTTGCCAAGGTCAACTTCAGGCTGATGCTAGGCAAACCCCAAAAAGAGTTCTGTATGGGGAAAAAATACCCAAGTTGATGCAAAGGGCAAGGTGCTAGATGGGAAAGCCCTGGCCTGAAGTAGAAGTACATAGCGGCGTAGCTTAGAAGGACAGCCCCAGTTGGAAAAAGGGGCAGCCAAATGGAAGGCGGATGATGGACTACTGGCACTTGCCCTTCCATCACTCTCGTGAGACAGTTTAGGCACAGCAGACTGGAGCTGCGTTTTTGGCAGAGGTGGGAATCGAACCCACAACCTTTTGGACCAGGTTATCAACCATAGCCGCGCGCTCTACCAACTGAGCTATTCAAGCAGGCTCTTTTAGGACTGGGCCTCAGGTTGGTATTGACTTTATTAGGCAGAAGATTGACTTCCAGCCCTGCCGGTCAATGCAGAGGCACAAGAGGACAATGGGTTATTACAGTCATCCAGAACCAATAGCATAAGGTCTAGTTTCCTGTGGTGTAATGGTTAAAACGCAGGTTTCTGACCGTGGGGTCTTGAGTTCAAATCCCGGGTGGGTGACTTTTCAGGTTTCTTTATGGCTGTACAGAACCCTTTATTCTATGCAGATCTGCAATCTGCAATCAAGAGCGTACTCTACTTTCTTTTCGGCAGAATCGCACCAAAGCTGCACTCGCTAGTCAGCTTCTCAAATGCCTGTTTTTGTTAAGCTTGGCACAGAACACTGTCCTCATTAATCAATTTGCCAAGGTCAACTTCAGGCTGATGCTAGGCAAACCCCAAAAAGAGTTCTGTATGGGGAAAAAATACCCAAGTTGATGCAAAGGGCAAGGTGCTAGATGGGAAAGCCCTGGCCTGAAGTAGAAGTACATAGCGGCGTAGCTTAGAAGGACAGCCCCAGTTGGAAAAAGGGGCAGCCAAATGGAAGGCGGATGATGGACTACTGGCACTTGCCCTTCCATCACTCTCGTGAGACAGTTTAGGCACAGCAGACTGGAGCTGCGTTTTTGGCAGAGGTGGGAATCGAACCCACAACCTTTTGGACCAGGTTATCAACCATAGCCGCGCGCTCTACCAACTGAGCTATTCAAGCAGGCTCTTTTAGGACTGGGCCTCAGGTTGGTATTGACTTTATTAGGCAGAAGATTGACTTCCAGCCCTGCCGGTCAATGCAGAGGCACAAGAGGACAATGGGTTATTACAGTCATCCAGAACCAATAGCATAAGGTCTAGTTTCCTGTGGTGTAATGGTTAAAACGCAGGTTTCTGACCGTGGGGTCTTGAGTTCAAATCCCGGGTGGGTGACTTTTCAGGTTTCTTTATGGCTGTACAGAACCCTTTATTCTATGCAGATCTGCAATCTGCAATCAAGAGCGTACTCTACTTTCTTTTCGGCAGAATCGCACCAAAGCTGCACTCGCTAGTCAGCTTCTCAAATGCCTGTTTTTGTTAAGCTTGGCACAGAACACTGTCCTCATTAATCAATTTGCCAAGGTCAACTTCAGGCTGATGCTAGGCAAACCCCAAAAAGAGTTCTGTATGGGGAAAAAATACCCAAGTTGATGCAAAGGGCAAGGTGCTAGATGGGAAAGCCCTGGCCTGAAGTAGAAGTACATAGCGGCGTAGCTTAGAAGGACAGCCCCAGTTGGAAAAAGGGGCAGCCAAATGGAAGGCGGATGATGGACTACTGGCACTTGCCCTTCCATCACTCTCGTGAGACAGTTTAGGCACAGCAGACTGGAGCTGCGTTTTTGGCAGAGGTGGGAATCGAACCCACAACCTTTTGGACCAGGTTATCAACCATAGCCGCGCGCTCTACCAACTGAGCTATTCAAGCAGGCTCTTTTAGGACTGGGCCTCAGGTTGGTATTGACTTTATTAGGCAGAAGATTGACTTCCAGCCCTGCCGGTCAATGCAGAGGCACAAGAGGACAATGGGTTATTACAGTCATCCAGAACCAATAGCATAAGGTCTAGTTTCCTGTGGTGTAATGGTTAAAACGCAGGTTTCTGACCGTGGGGTCTTGAGTTCAAATCCCGGGTGGGTGACTTTTCAGGTTTCTTTATGGCTGTACAGAACCCTTTATTCTATGCAGATCTGCAATCTGCAATCAAGAGCGTACTCTACTTTCTTTTCGGCAGAATCGCACCAAAGCTGCACTCGCTAGTCAGCTTCTCAAATGCCTGTTTTTGTTAAGCTTGGCACAGAACACTGTCCTCATTAATCAATTTGCCAAGGTCAACTTCAGGCTGATGCTAGGCAAACCCCAAAAAGAGTTCTGTATGGGGAAAAAATACCCAAGTTGATGCAAAGGGCAAGGTGCTAGATGGGAAAGCCCTGGCCTGAAGTAGAAGTACATAGCGGCGTAGCTTAGAAGGACAGCCCCAGTTGGAAAAAGGGGCAGCCAAATGGAAGGCGGATGATGGACTACTGGCACTTGCCCTTCCATCACTCTCGTGAGACAGTTTAGGCACAGCAGACTGGAGCTGCGTTTTTGGCAGAGGTGGGAATCGAACCCACAACCTTTTGGACCAGGTTATCAACCATAGCCGCGCGCTCTACCAACTGAGCTATTCAAGCAGGCTCTTTTAGGACTGGGCCTCAGGTTGGTATTGACTTTATTAGGCAGAAGATTGACTTCCAGCCCTGCCGGTCAATGCAGAGGCACAAGAGGACAATGGGTTATTACAGTCATCCAGAACCAATAGCATAAGGTCTAGTTTCCTGTGGTGTAATGGTTAAAACGCAAGTTTCTGACCGTGGGGTCTTGAGTTCAAATCCCGGGTGGGTGACTTTTCAGGTTTCTTTATGGCTGTACAGAACCCTTTATTCTATGCAGATCTGCAATCTGCAATCAAGAGCGTACTCTACTTTCTTTTCGGCAGAATCGCACCAAAGCTGCACTCGCTAGTCAGCTTCTCAAATGCCTGTTTTTGTTAAGCTTGGCACAGAACACTGTCCTCATTAATCAATTTGCCAAGGTCAACTTCAGGCTGATGCTAGGCAAACCCCAAAAAGAGTTCTGTATGGGGAAAAAATACCCAAGTTGATGCAAAGGGCAAGGTGCTAGATGGGAAAGCCCTGGCCTGAAGTAGAAGTACATAGCGGCGTAGCTTAGAAGGACAGCCCCAGTTGGAAAAAGGGGCAGCCAAATGGAAGGCGGATGATGGACTACTGGCACTTGCCCTTCCATCACTCTCGTGAGACAGTTTAGGCACAGCAGACTGGAGCTGCGTTTTTGGCAGAGGTGGGAATCGAACCCACAACCTTTTGGACCAGGTTATCAACCATAGCCGCGCGCTCTACCAACTGAGCTATTCAAGCAGGCTCTTTTAGGACTGGGCCTCAGGTTGGTATTGACTTTATTAGGCAGAAGATTGACTTCCAGCCCTGCCGGTCAATGCAGAGGCACAAGAGGACAATGGGTTATTACAGTCATCCAGAACCAATAGCATAAGGTCTAGTTTCCTGTGGTGTAATGGTTAAAACGCAAGTTTCTGACCGTGGGGTCTTGAGTTCAAAACCCGGGTGGGTGACTTTTCAGGTTTCTTTATGGCTGTACAGAACCCTTTATTCTATGCAGATCTGCAATCTGCAATCAAGAGCGTACTCTACTTTCTTTTCGGCAGAATCGCACCAAAGCTGCACTCGCTAGTCAGCTTCTCAAATGCCTGTTTTTGTTAAGCTTGGCACAGAACACTGTCCTCATTAATCAATTTGCCAAGGTCAACTTCAGGCTGATGCTAGGCAAACCCCAAAAAGAGTTCTGTATGGGGAAAAAATACCCAAGTTGATGCAAAGGGCAAGGTGCTAGATGGGAAAGCCCTGGCCTGAAGTAGAAGTACATAGCGGCGTAGCTTAGAAGGACAGCCCCAGTTGGAAAAAGGGGCAGCCAAATGGAAGGCGGATGATGGACTACTGGCACTTGCCCTTCCATCACTCTCGTGAGACAGTTTAGGCACAGCAGACTGGAGCTGCGTTTTTGGCAGAGGTGGGAATCGAACCCACAACCTTTTGGACCAGGTTATCAACCATAGCCGCGCGCTCTACCAACTGAGCTATTCAAGCAGGCTCTTTTAGGACTGGGCCTCAGGTTGGTATTGACTTTATTAGGCAGAAGATTGACTTCCAGCCCTGCCGGTCAATGCAGAGGCACAAGAGGACAATGGGTTATTACAGTCATCCAGAACCAATAGCATAAGGTCTAGTTTCCTGTGGTGTAATGGTTAAAACGCAAGTTTCTGACCGTGGGGTCTTGAGTTCAAAACCCGGGTGGGTGACTTTTCAGGTTTCTTTATGGCTGTACAGAACCATTTATTCTATGCAGATCTGCAATCTGCAATCAAGAGCGTACTCTACTTTCTTTTCGGCAGAATCGCACCAAAGCTGCACTCGCTAGTCAGCTTCTCAAATGCCTGTTTTTGTTAAGCTTGGCACAGAACACTGTCCTCATTAATCAATTTGCCAAGGTCAACTTCAGGCTGATGCTAGGCAAACCCCAAAAAGAGTTCTGTATGGGGAAAAAATACCCAAGTTGATGCAAAGGGCAAGGTGCTAGATGGGAAAGCCCTGGCCTGAAGTAGAAGTACATAGCGGCGTAGCTTAGAAGGACAGCCCCAGTTGGAAAAAGGGGCAGCCAAATGGAAGGCGGATGATGGACTACTGGCACTTGCCCTTCCATCACTCTCGTGAGACAGTTTAGGCACAGCAGACTGGAGCTGCGTTTTTGGCAGAGGTGGGAATCGAACCCACAACCTTTTGGACCAGGTTATCAACCATAGCCGCGCGCTCTACCAACTGAGCTATTCAAGCAGGCTCTTTTAGGACTGGGCCTCAGGTTGGTATTGACTTTATTAGGCAGAAGATTGACTTCCAGCCCTGCCGGTCAATGCAGAGGCACAAGAGGACAATGGGTTATTACAGTCATCCAGAACCAATAGCATAAGGTCTAGTTTCCTGTGGTGTAATGGTTAAAACGCAAGTTTCTGACCGTGGGGTCTTGAGTTCAAAACCCGGGTGGGTGACTTTTCAGGTTTCTTTATGGCTGTACAGAACTATTTATTCTATGCAGATCTGCAATCTGCAATCAAGAGCGTACTCTACTTTCTTTTCGGCAGAATCGCACCAAAGCTGCACTCGCTAGTCAGCTTCTCAAATGCCTGTTTTTGTTAAGCTTGGCACAGAACACTGTCCTCATTAATCAATTTGCCAAGGTCAACTTCAGGCTGATGCTAGGCAAACCCCAAAAAGAGTTCTGTATGGGGAAAAAATACCCAAGTTGATGCAAAGGGCAAGGTGCTAGATGGGAAAGCCCTGGCCTGAAGTAGAAGTACATAGCGGCGTAGCTTAGAAGGACAGCCCCAGTTGGAAAAAGGGGCAGCCAAATGGAAGGCGGATGATGGACTACTGGCACTTGCCCTTCCATCACTCTCGTGAGACAGTTTAGGCACAGCAGACTGGAGCTGTGTTTTTGGCAGAGGTGGGAATCGAACCCACAACCTTTTGGACCAGGTTATCAACCATAGCCGCGCGCTCTACCAACTGAGCTATTCAAGCAGGCTCTTTTAGGACTGGGCCTCAGGTTGGTATTGACTTTATTAGGCAGAAGATTGACTTCCAGCCCTGCCGGTCAATGCAGAGGCACAAGAGGACAATGGGTTATTACAGTCATCCAGAACCAATAGCATAAGGTCTAGTTTCCTGTGGTGTAATGGTTAAAACGCAAGTTTCTGACCGTGGGGTCTTGAGTTCAAAACCCGGGTGGGTGACTTTTCAGGTTTCTTTATGGCTGTACAGAACTATTTATTCTATGCAGATCTGCAATCTGCAATCAAGAGCGTACTCTACTTTCTTTTCGGCAGAATCGCACCAAAGCTGCACTCGCTAGTCAGCTTCTCAAATGCCTGTTTTTGTTAAGCTTGGCACAGAACACTGTCCTCATTAATCAATTTGCCAAGGTCAACTTCAGGCTGATGCTAGGCAAACCCCAAAAAGAGTTCTGTATGGGGAAAAAATACCCAAGTTGATGCAAAGGGCAAGGTGCTAGATGGGAAAGCCCTGGCCTGAAGTAGAAGTACATAGCGGCGTAGCTTAGAAGGACAGCCCCAGTTGGAAAAAGGGGCAGCCAAATGGAAGGCGGATGATGGACTACTGGCACTTGCCCTTCCATCACTCTCGTGAGACAGTTTAGGCACAGCAGACTGGAGCTGTGTTTTTGGCAGAGGTGGGAATCGAACCCACAACCTTTTGGACCAGGTTATCAACCATAGCCGCGCGCTCTACCAACTGAGCTATTCAAGCAGGCTCTTTTAGGACTGGGCCTCAGGTTGGTATTGACTTTATTAGGCAGAAGATTGACTTCCAGCCCTGCCGGTCAATGCAGAGGCACAAGAGGACAATGGGTTATTACAGTCATCCAGAACCAATAGCATAAGGTCTAGTTTCCTGTGGTGTAATGGTTAAAACGCAAGTTTCTGACCGTGGGGTCTTGAGTTCAAAACCCGGGTGGGTGACTTTTCAGGTTTCTTTATGGCTGTACAGAACTATTTATTCTATGCAGATCTGCAATCTGCAATCAAGAGCGTACTCTACTTTCTTTTCGGCAGAATCGCACCAAAGCTGCACTCGCTAGTCAGCTTCTCAAATGCCTGTTTTTGTTAAGCTTGGCACAGAACACTGTCCTCATTAATCAATTTGCCAAGGTCAACTTCAGGCTGATGCTAGGCAAACCCCAAAAAGAGTTCTGTATGGGGAAAAAATACCCAAGTTGATGCAAAGGGCAAGGTGCTAGATGGGAAAGCCCTGGCCTGAAGTAGAAGTACATAGCGGCGTAGCTTAGAAGGACAGCCCCAGTTGGAAAAAGGGGCAGCCAAATGGAAGGCGGATGATGGACTACTGGCACTTGCCCTTCCATCACTCTCGTGAGACAGTTTAGGCACAGCAGACTGGAGCTGTGTTTTTGGCAGAGGTGGGAATCGAACCCACAACCTTTTGGACCAGGTTATCAACCATAGCCGCGCGCTCTACCAACTGAGCTATTCAAGCAGGCTCTTTTAGGACTGGGCCTCAGGTTGGTATTGACTTTATTAGGCAGAAGATTGACTTCCAGCCCTGCCGGTCAATGCAGAGGCACAAGAGGACAATGGGTTATTACAGTCATCCAGAACCAATAGCATAAGGTCTAGTTTCCTGTGGTGTAATGGTTAAAACGCAAGTTTCTGACCGTGGGGTCTTGAGTTCAAAACCCGGGTGGGTGACTTTTCAGGTTTCTTTATGGCTGTACAGAACTATTTATTCTATGCAGATCTGCAATCTGCAATCAAGAGCGTACTCTACTTTCTTTTCGGCAGAATCGCACCAAAGCTGCACTCGCTAGTCAGCTTCTCAAATGCCTGTTTTTGTTAAGCTTGGCACAGAACACTGTCCTCATTAATCAATTTGCCAAGGTCAACTTCAGGCTGATGCTAGGCAAACCCCAAAAAGAGTTCTGTATGGGGAAAAAATACCCAAGTTGATGCAAAGGGCAAGGTGCTAGATGGGAAAGCCCTGGCCTGAAGTAGAAGTACATAGCGGCGTAGCTTAGAAGGACAGCCCCAGTTGGAAAAAGGGGCAGCCAAATGGAAGGCGGATGATGGACTACTGGCACTTGCCCTTCCATCACTCTCGTGAGACAGTTTAGGCACAGCAGACTGGAGCTGTGTTTTTGGCAGAGGTGGGAATCGAACCCACAACCTTTTGGACCAGGTTATCAACCATAGCCGCGCGCTCTACCAACTGAGCTATTCAAGCAGGCTCTTTTAGGACTGGGCCTCAGGTTGGTATTGACTTTATTAGGCAGAAGATTGACTTCCAGCCCTGCCGGTCAATGCAGAGGCACAAGAGGACAATGGGTTATTACAGTCATCCAGAACCAATAGCATAAGGTCTAGTTTCCTGTGGTGTAATGGTTAAAACGCAAGTTTCTGACCGTGGGGTCTTGAGTTCAAAACCCGGGTGGGTGACTTTTCAGGTTTCTTTATGGCTGTACAGAACTATTTATTCTATGCAGATCTGCAATCTGCAATCAAGAGCGTACTCTACTTTCTTTTCGGCAGAATCGCACCAAAGCTGCACTCGCTAGTCAGCTTCTCAAATGCCTGTTTTTGTTAAGCTTGGCACAGAACACTGTCCTCATTAATCAATTTGCCAAGGTCAACTTCAGGCTGATGCTAGGCAAACCCCAAAAAGAGTTCTGTATGGGGAAAAAATACCCAAGTTGATGCAAAGGGCAAGGTGCTAGATGGGAAAGCCCTGGCCTGAAGTAGAAGTACATAGCGGCGTAGCTTAGAAGGACAGCCCCAGTTGGAAAAAGGGGCAGCCAAATGGAAGGCGGATGATGGACTACTGGCACTTGCCCTTCCATCACTCTCGTGAGACAGTTTAGGCACAGCAGACTGGAGCTGTGTTTTTGGCAGAGGTGGGAATCGAACCCACAACCTTTTGGACCAGGTTATCAACCATAGCCGCGCGCTCTACCAACTGAGCTATTCAAGCAGGCTCTTTTAGGACTGGGCCTCAGGTTGGTATTGACTTTATTAGGCAGAAGATTGACTTCCAGCCCTGCCGGTCAATGCAGAGGCACAAGAGGACAATGGGTTATTACAGTCATCCAGAACCAATAGCATAAGGTCTAGTTTCCTGTGGTGTAATGGTTAAAACGCAAGTTTCTGACCGTGGGGTCTTGAGTTCAAAACCCGGGTGGGTGACTTTTCAGGTTTCTTTATGGCTGTACAGAACTATTTATTCTATGCAGATCTGCAATCTGCAATCAAGAGCGTACTCTACTTTCTTTTCGGCAGAATCGCACCAAAGCTGCACTCGCTAGTCAGCTTCTCAAATGCCTGTTTTTGTTAAGCTTGG
>R=1471/#Retro/forward
TACGGAACGCATTTTAGGACATCCTTCAGCGAAATACCTGTCCTGCATGCAATGTCCTATGCCTTCAGAATGGCGCATCGGTTGCTTTTGCCGTCACCCATCGTCCTAATCTACAATCACACCTCCATCCTCTACCCTCCCTCCTCAGCCCTCCGTACTCCGCCCTCCGTCCTCAGCCCTCTGCCCTCAGCCCTCCGCCCTCAGTCCTCCGCCCTCCGCCCTCAGCCCTCTGCCCTCAGTCCTCTTCCTTCCACCCTCTTCCCTCCTCCCTCACTGCTCAGCACTCCCCCCTCAGATCTCTCTTTTCAGCCGACAGTCTTATCCATAAGTTTCTAAAGTGGTGAGCGAGGGCGGAAGGAAGAGGACTGAAGGAAGAGGACTGAGGGCGGAAGGCAGAGGACTGAGGGCGGAAGGCAGAGGACTGAGGGCGGAGGACGGAGGGCTGAGGGCAGAGGACTGAGGTCAGAAGTCTGAGGGCAGAGGGGTGAGGGTGGAGTTCGGATGACTGACGGCGGAGAAGGGAGGGTAGACGACGGAGGTGTAACTGCAGATTTGGACGATGAGTGACAGTAAAAGAAACCGATGCACCATTCCGAAGGTATAGGACATCGCATGCAAGACAGGTATTTAGCAGCAGGATGTCCTAAAATGCATTCCGTA
>R=1473/#SINE/forward
TGTAACCCTATCTTGGCCACCACCTGTATTATAGGATATACATCATTAATATCTTACCATACACAGGTCCTGAATCCCCTTTGCTAAATGAAAGGGTACTGGGAATTTCTCTCAATGGCAGTGCCTCCACCTAGTGGGATCCAGGGATGCACCTACGGGTGGCCCCACTAGGAAAAAATAATTAAACACACTAATGCAGTAAAAAAAATAAAAATTAATATAAATGGAAAA
>R=1474/#unclear/forward
CATCAGCTTATGCATACTTTGTACAAACCATGTAACCAAAAGTGTCTCTTTTTGCCAAATTCAGATAAGTTCTCTTTAATCCAATTGTTCCTTAAAGTTGTATAATGATAGTGCTGGGTTAATTTGTTTAGTTCAGTATATGATATAAGCCACACACCCATGCACCAGACTGATTTTAATTGCAACACATGGATGAGCTGCATTTTTTGTTTTTGTATATTCTATAAAGGAAAGTGGCTTTCCCTTTAATGCTTGCTCTCCCAACCCCCGCCCCTCTAAACACAGTCCTACAGATTACTTAAAAGCCCATAATGCTGAATGTTTCTTTGGAAGAGGTCATGCCAAATAAAGAGAGAAGCAGGTATGGTCTTTCTCCTCCCAAAGAAAATACCCTTTTTCACTTAGGTAGGACTGATGCATGGACACTGCCTTGGCGGGGCGCATCAGCTTATGCATACTTTGTACAAACCATGTAACCAAAAGTGTCTCTTTTTGCCAAATTCAGATAAGTTCTCTTTAATCCAATTGTTCCTTAAAGTTGTATAATGATAGTGCTGGGTTAATTTGTTTAGTTCAGTATATGATATAAGCCACACACCCATGCACCAGACTGATTTTAATTGCAACACATGGATGAGCTGCATTTTTTGTTTTTGTATATATATATATATATATATATATATATATATATATATATATATATATATATATATATATATATATATATATATATATATATATATATATATAT
>R=1475/#LTR/forward
CTCTAGTGGATAGGAAATAGATGATTCATATGGCAGTGAGCTAGTTTCTATCCCTAGAAAGGACCTAATGCCTCTAGTGGTGAGGTACCAGGAAAGTATAGGAATTAGTCCAGTCTATAATGACAAAGCTAAATGCCATCCAGTACAAGGACCTTCAAAGTAAGGTCCCAAATAAGGATAGACTCTAGTCTGTTCTAATAGAGCTAGCTATTTCTCATCCTTATAAAGGCCCTCACAATATATTAACCTTATGGTATGTTAAATAGATAGAAAACTATTTGCAACTAATTAAAGGACAGATATTTGACATTTTTAGTGATAACAAGTTATTATCCATACTTTATATGGACCATATCCAACAGTCCATGTACCACCGGTTTACGGCTATTACCTATCAGGTCCAGTAAAGGGATAGAAACTAGTCAGTTCATATAAGAACAAGCTAATTCCTATCCTGTCTAAGGACCTTCTCTAACAGTACAGGAACCATCTGTATTAGGCAAATACCTGACAGGTCCAGTAAAGGGATAGAAACTAGTCAGTTCATATGTGAACAAGCTAATTCCTATCCTGTCTAAGGACCTTCTCTAACAGTACAGGAACCATCTGTATTAGGCAAATACCTGACAGGTCCAGTAAAGGGATAGAAACTAGTCAGTTCATATATGAACAATCTAATTCCCATCCTGTCTAAGGACCTTCTCTAACAGTACAGGGACCATCTGTATTAGGCAAAAACCTGACAGGTCCAGTAAAGGGATAGAAACTAG
>R=1477/#LTR/forward
AGTAATTAGGAGTGCTCTCCCCCCTTATATACACCTGTGTAGGTTTCAGGTGCTAAACTGGAAGACCCTTGCCTGCTTTTTGGGTCAACTGTTACATCCAGAAGAAGAAATCCAGTAGCACACTGGAATTGATGCAAAATCCTTAGTGATTTATTTAGCCCATATATAAACAAAAAAGGGCAACGTTTCGGGCCCAACTGGACCCTTTATCAAGCCT
>R=1478/#unclear/forward
CAAGCTTTGTTACAGAGAGAAGCATTCTGGACATATAAACTGAACTGTGTTCATCCAAAGGGTCTAAATACCTCATTATCGTTGAGCTGTTACCTGTGAGTGAATGAGCCCCCCGTATAGTCAACATATTTTGGGCAATTTTGTAAGGAATCATTTCCCTTCCTATGAAGTGTGGCCTGATGTTCCATGTATTTAGTACGTATTCTGACTGTCTCTTTTTTTGCCTCGGATTTAGATTAGAGCCCCTAAAAGTATTTGAATAGAATGGGAATAGTTCCCACGATCTTTTCTTCTTTTTTTGATTGTACGAATAGTATCTAACTTTAAGGGAGCTCATATACAATTTGAGGCATTTGTAATTGTTTTTAAACATATAACTTTTAGCCATTACATACTGAGTATTGTAGACACTTCGTTACCTTCAAAGCACAGACATAATTTTATTGAACATATAGTTCATGCACATATTTAATGTTTTATGCATTCATATAAAATATTTGGTACACATGATATTTCACTAAGTAACATTTTGAATATACTATTGGCATTTGTCGGTCTTTTTTAAATATTTCATTTTATAAATGATTTTTAAAAATTTTTTTGAAGATGCACAGCAGTCACTAATTGCTATTGATGTCACTTCCTTTTGTTGGGTATTTATGGGAATTTGGAATATGAGCATGGTTGCCATGAGGAAGGTCCCTGCGTGGACCGAAACGTCACGTCGGCTATTCATGCAATATTTGAATACACTTTGCTTTGATACACAGAAATCCTGGTGTTGCTGGTCTTTTTTGAAGTATATATATATATAACTATGTATATAGGTAACAAGATATAAGCAGAGTGCTGTCCAAATGAAGATATATATATATATATATATATATATATATATATATATATATATATATATATATATA
>R=1479/#Retro/forward
CTATGGGAGATAGCCTTCCCGTAATTCAGAGCTTTCTGGATAATGGGTTTCCAGATAATGGATCCCATACCTGTA
>R=148/#DNA/forward
TTAAAGGGGACCTGTCACCCTAAGAAATAATTCCAAATTCTATTTTATCATGTTAGTTAAGCAAAATAAACTTTACTTACACTATATAAATTATTTAAATTTTGTTTCTTTCAGTCTTGGAATTCACAATCACAGCAAGCAGGCAGGTGCCATTTTGTGGACACTGTTATTAAGGCAAGCTTTGCATCATCCCAAAATCTTGTTTATGCACCAGAATGGGGGACCTGATGCCCATGCCCATGCACTACATAAATAATTAGAGGGAGGAGGGAGGGGGGAAGTGAGGAGTGCAGTGACATATAGGAAGTGCAGAATGGAAAGTGAAAGTAATTGCCTGCCCCACCTCTATGCCTAAGGCATAGAGGAGGGGCAGGTAATATATGATTGACAGCTGAGATATTTAAATACGTTTATAACAGGTATGGATGTTTTAATAAAAAAAATAATTTGGGTTTCATGTTTAATTTGAAAAGGACTTTCATTATACAGCTTTTTATGTGTGGGTGACAGGTCCACTTTAA
>R=1480/#LINE/forward
AGAGAGTTGAATTCAAACACATTCTCTTTATTTGTCACGGCCTTCAGTAGAACAGCAGCACATTCACAGGGCTCAATCTCCCAGCCTTTTGCATAACATTGCCCGTAACAGCACACTGCCAGGGGGGACACACGCTCACAGGCACCCCTCTTGGGCCCTGGCCGGCTCTATCCGGATCTAGCCTTTCCTCTTAAACCCTGGCTGGCGGGATTCCCGCTGGGAACACTATGCCCACTCACTCCTAGTTGGGGCCATAGCTGCCCATGCTAGTTACCTCTCTAACTTACACTTCCTAGAGCGTACTATTACACCACTAGGCCTCACACTACCTAGGCTCAGTACCTCTTCCAGGAGATGACTCTACTGCTGCAGTGCCCTCTGCTCATCTTTCTTCCCATGACGCATCTCTAATATCACTTCCTGAAACCTTCCCTTTTATAACTTACTATTCTCCACCCACTGGGGACTTTCCCTTACAACTGTTATCCTCTAGCTCCCCCTAGTGGCCAACCTAAATATATGTATTAACCATTACTTAAACATTTATATTAAACCATTAACATTTTACCCTATTACA
>R=1481/#LINE/forward
AACTTAATTTTACGGTTTATGGCGGCTACAAAGAAGGCCCTATTTCTGTTCTGGATTTCAGAGTCTACCCCATCCTTAAAAGAAATTTTAGTATATCTAAACCAGTTATGCTGGCAAGAGGCCATAAAAATTAAATTTGAAGAACCACACATTAAAACTACGTTTTCTAATAATTGGTCTCTTTATTTTGATCAAATAGACTCTAAACACAAATCTAATATTCAAGAGCTATTACTGATTTAACTATCCTAATGTCTGGGCAACATAATTAATTAAATTTAAAAAATTTTTGTGTTTCTGTAACTCCACCATGCGAGGTATAGGTTTGTTTTAGTTATGTGTTGCTTTTGTTAGTTTATATAGTATATCTGTATACTAAATTTTATTTTTTATTTTTTATGTACTCTTATTTGAGGCAATTATTATCCTTATATTTACATAATTGTTTTATTCTTTTGTATTGTAAACAGCAAGGTATATGCATTTATGTAGTTTAATCATACTCAATTTACTCTGTTAAAAAGTAAATCTTTTATGTTTTGGAAAACCCAATAAAAAT
>R=1482/#SINE/forward
GAATGTAATTAAAAATCACAAGCGTTATTTAAAATGGCGTTTTTGCGAATGTTTAGCACTGCTCGCAATGTAAAAT
>R=1484/#LINE/reverse complemented
TGTAGGGGTCTGGTAAATTAGCCACCCCTAATAATATTGGCAGGCAAATCCTCAGTGTTATAGATGCCTAAATGGGTCCTAATGGGGGACCTATTTCATTATTCTGCCTTAAGCTATGCCCCTGTTGTTCTCACAGTGTACAGTAGATGGCACTGTGCTATAGTATAAAGGTCTAGGTAACCATGCGCTCTGGGTCCATTGCTTTAGCCCTTACCAAGCAGGCAGGAAGGGAATGGGTAGTGGAACCTAGGTACATTAGGCCTAGTAAAGGATAAGCTATACTCTTTAATAGGTCACTCTAGGAGTGATAGATAGGTTATTTAGTTGAGCAGCTCAAGGCTCCGACGAGGAGAGTCAGAGGGATTAAGATCCTGGGTACTAATTGCCCAGAAGTAGGGACTAAGTGCATAGACTTAGGGATGTAGAGATTCCCCTGGGTTCCACTTAGGGAAAAGGCTGAAAGCTGGGTGTACCTTCATTTGCTGCTGTACATGTTCTGTTGCCTGTAGGGACTAAGCTGATCATTGGTGCTTGTGAGTATATGCTATCCTCTGTGCTCTATGTTCTTTATGATTTCTATGT
>R=1485/#DNA/forward
AAATTTGCGAAACGGCGAAAAATTTGCGAAACGCATTGAAGTCAATGGGCGTCAAAATAATTTTGATGCGCAACAATTTTGACGCGAGCAACAATTTTTATACGCGCGACTATTTTGTCCAAATGCATTAAAGTCAATGGGCGTCCGAATAATTTTGATGCGCGACAATTTTTATG
>R=1486/#DNA/reverse complemented
CCATTTTTTAGTGCTAAATCCTGCCTCTAGATGGTGCTAGAGTGCAATGGTTTTAGTACATTGCTTCCAATGGACTAAAGACATTGCACTCTAGCACCATCTAGAGGCAGG
>R=1487/#DNA/forward
GAAGAAAGTCTAGAAGAAGAAAGTCTAGAAGAAGAAAGTCTAGAAGAACAAAATTTAGAAGAGGAAGAAGAAAGCAGTAATGATAATCTGTTTCCATTTCTTGAGGTATGGCTTTTTGCTAAATATATTTTAAAGCCTTCTTTGTAGAGCTCAATTAATTATCTCACATTTACTTAACAGAATCAATCATGTGATCAATAATCTTCTATCTCTTTTCCAGGAGCAACCTGAGGAGCCTGGCACAGAGATCAGCCAGGGTAATGCCTCAGAGGAAGAAGAAAATCTAGAAGAACAAGAGGAAGAAGAAAACAATAGTGATGACATGCTTATATCTAGTGGGGAAGAAGAAAGCATTTGTGATGATCTGTTTCCATCACTTGAGGTATGATTTACTATCAAGGACATTAAGACATTTTGTGCATTGAACTGATTGATTTATTGGGACATGTTTAGCGTAACGTTTATTTAGTATGGCTTTGTTTAGGCCCACTAATGTCTGGGAACCTAAAAACCAAACTGCAGTTTAAATCACCAGTCCAGCTCTCATGCTAAAACACTTTAAGAACTATATATTTTTGGAGTGTCCACATAAACTGCAGTGCCCAGAGGGAAGCCATCAATGCTTATCACTACAACACCATGCTGCACACATTACATGGGGAAACCCACAAATGGGTCATTTTTTTTCTTTGCAGCTCTGGAATACATTGAAAACTTTGAAAATACATTTTACTTTTATTAAAGTTGTCTTTGAGTTTGAAATCTTGTTATATCTCTCTCTTACCCAGGGGAAACCAGAGCAGAATGTAGAAATTGCCACAGACAACTGCCGCGTAATTGAATAATGGGAATTATAAAAAACATTTACCTTGTCATAAATGCATGTTTTTGCACCTTCTCTATAAATCAGAATTGATCTGAAATGATCTTTGTCATTCACTCTCTCTCTTAAGCATCATCAACCAGATAATCACAGTATTGATGCTTGAGAGGAAAACATACGGTAGAGATGAGCGAATTTTTGACGCCCATAGACTTTAATATATTTTGGCCAATTTCCACTGCCGGCAATTTTTGGCAAAGTGAAATGGGTCAAATTCGCCCACCCCTACAAACAAGATATTCACATAACACATTACCAACTTTATTTTCCAATACTGTGTCACATTGCCATATGCAATAGATATTAGTATAGCAACAAATGGATTAATTGTATGTTTTTATTCTTAAACAGAAACAACTTGAGGAAATCATTGCCCATGACAATTGCCAGGAAGATCCTGAGACAAATATTGGCCATTTCCAGGAGCAACCTGAGGAGCCTGGCACAGAGATCAGCCAGGGTAATGCCTCAGAGGAAGAAGAAAATCTAGAAGAACAAGAGGAAGAAGAAAACAATAGTGATGACATGCTTATATCTAGTGGGGAAGAAGAAAGCATTAGTGATGATCTGTTTCCATCACTTGAGGTATGATTTTCTATCAAGGACATTAAGACATTTTGTGCATTGAACTGATTGATTTATTGGGACATGTTTAGCATAAAGTTTATTTAGTATGGCTTTGTTTAGGCCCACTAATGTCTGGGAACCTAAAAACCAAACTGCAGTTTAAATCACCAGTCCAGCTCATGCTAAAACACTTTAAGAACTATATATTTTTGGAGTGTCCACATAAACTGCAGTGCCCAGAGGGAAGCCATCAATGCTTATCACTACAACACCATGCTGCACACATTACATGGGGAAACCCACAAATGGGTAATTTTTTTTATTTCTAGCTCTGGAATACATTGTAAAATTTTAAAAGACGTTTTATTTTTATTTAAGTTGTTTTTGAGATATAACTCCTGTTATATATAACTTATACACAGGAGAAACCAGAGCAGAATGTAGAAATTGCCACAGACAACTGCCGCGTAATTGAATAATGGGAATTATAAAAAACATTTACCTTGTCATAAATGCATGTTTTTGCACCTTCTCTATAAATCAGAATTGATCTGAAATGATCTTTGTCATTCACTCTCTCTCTTAAGCATCACCAACCAGATAATCACAGTATTGATGCTTGAGAGGAAAACATACGGTAGAGATGAGCGAATTTTTGACGCCCATAGACTTTAATATATTTTGGCCAATTTCCACTGCCGGCAATTTTTGGCAAAGTGAAATGGGTCAAATTCGCCCATCCCTACAATCAAGATATTCACATAACACATTACCAACTTTATTTTCCAATACTGTGTCACATTGCCATATGCAATAGATATTAGTATAGCAACAAATGGATTAATTGTATGTTTTTATTCTTAAACAGAAACAACTTGAGGAAATCATTGCCCATGACATCTGCCAGGAGGAACCTGAGACAAATATTGGCCATTTCCAGGAGCAACCTGAGGAGCCTGGCACAGAGATCAGCCAGGGTAATGCCTCAGAGGAAGAAGAAAATCTAGAAGAACAAGCAGAAAAAGAAAACAATAGTGATGACATGGTTATATGTAGTGATGAAGAAGAAAGCATTATTGATTATCTGTTTCCATCACTTGAGGTATGATTTGCTATCAAGGACATTAAGACATTTTGTGCATTGAACTTATTGATTTATTGGGACATGTTTAGAATAAAGTTTATTTAGTATGGCTTTGTTTAGGCCCACTAATGTCTGGGAACCTAAAAACCAAACTGCAGTTTAAATCACCAGTCCAGCTCATGGTAAAACACTTTAAGAACTATATATTTTTGGAGTATCCACATAAACTGCAGTGCCCAGAGGGAAGCCATCAATGCTTATCACTACAACATCATGCTGCACACATTACATGGGACATTGTAGGGATGAGCAAATTTTTGAAGCCCTAGACTTTTATGCATTTTGGCAAATTTTCACTGACGGTGAATTTTT
>R=1489/#DNA/forward
CCAGGGGTGTAACTACAGAGGAAGCAGACCCTGCGGCTGCAGGGGGGCCCAGGAGGTATAGGGGCCCCATGAGGCCCTAATTCATATACAATTTCAATAAATATTGGTAAAACAGGTCAACCTCTGGATATTTTGGGGGCCCTAAAATTAATTTGCTGTGGGGCCCAGTAACATCTAGTTACGCCACTG
>R=149/#DNA/forward
TAGGGATGTAGCGAACTGTTCGCCGGCGAACTAGTTCGCGCGAACTTCGACTGTTCGCGTCCGCCGCAAGTTCGCGAACGTCGCGCGACGTTCGCCAATAGGCGTTCGCGTCAAAATCGTTCGACCATTCGACCATTCGATCGCTAAAATCGAACGATTTTCGTTCGATTCGAACGAAAATCGTTCGATCGAACGATTAAAATCCTTCGATCGTTCGAATCGAACGATTTTCGGATGTTCGAAGTTCGCGAACAGTTCGCGAACTGTTCGCATTTTTTGCCGGTGTTCGCGAACGGCGTTCGCGAACACATCGTCGGCGGTTCGCTACATCCCTA
>R=1491/#DNA/reverse complemented/ORFs: 0..1346:+3
TACAACTTATTCTTTACAATAACTATTTTTTATTTCGGGACCAATTCTATATCCAAATCAGAGGGACAGCGATGGGGTCAAATGTGGCCCCCTCGTACGCCAATATATACATGAACCAATTTGAAGAGAACTATATTTACACTAATACCCAGTACCGTGAACACTGTCTCCGATGGCTCCGGTACATCGATGACGTGTTCATGGTATGGGCGGGTCCTCGGTCATCCTTGGACAATTTCTTTGAGTCCATTAATTCATGTTCACCTTTCATTAAATTTACTATACATGTCAGTGAGAGTGATATACCCTATTTGGACACTAGGGTGTATATGATGTCTGGCTGTTTATTGACGGATTTATATACAAAGCCCACGGACAAAAATACCTTACTCCATTTCAATTCGTTTCACCCGATTCAAGTAAAAAAATCACTTCCTAAAGCACAATTTTCACGTGTGAAACGAATTGTAAGTGATCAGGGGGTTTGCCTACGCAGATTGGATGAGATGCAATCTAAATTTTCTGATAGAGGTTATCCTGCCCCTTTATTGGTCCAACAGCGCTCTGAAGTTGAACTCTCTAGCCGAGAGAATTTGTTACAGGGACGCCCACGTAAATCAATGGATCGCATACCGTTTGTCACTACATATAACAGTATTAGCCCACAGATAACTAACATTTTACGTAAACACTGGCGGGTATTAAGAGACGGGTTTCCAAATATCCCGAGCTTTCATTCTCCCCCGATGATGTCGTATAAAAAGGGTCGTACTATTGGGTCATCCTTGGTGCAATCTGATATTGGTGGTAAAAAGGATATCCAGTTGCTACTACATTCTAAAAGACATGGAACTTTTCCTTGTTTGGGTTGCAACTGTTGCACGAATTGCCTTAAAGGCCCACATGTATACCACCCTCGTAAAGGTACCCCTATTAATATTAATGGATATTATACCTGCCTCACTGTGTTTGCTGTATATGTAATAAAATGCCCATGCGGTTTATTATATGTAGGACAGACCACTCGCCAGGTCAGAGATAGAATTAGAGAGCACAAATCTGCTATAAAAACAAAAAAAGTTGATCAAGCTGTTGCGGGCCATTTTGTAGAGATGGGACATGGGATACACCAGCTTAAATTTCAAGTGGTGGACCATGTCCCCCCATTACGTCGTGGGGGTGACAGAGCGAAAAGGCTACTCAAGAAGGAAGCCTTTTGGATTCGTCGCCTTGAAACCCTCACGCCTAATGGCCTAAATAGAGAGTATGAGTTACATACTATTTTTTTAAAAAAGATATTCAGTTGGTTTTTATATTTTTTTTTATTGTTGTGTTTTTACAGGTAATTGACTCCAGCACATACTATTGAAGAAAAGTGGAAAGGTTTTTTGCCAAGTGGCTACATTTAAAATGGATACAAGTATGCTTTATATTATATACAAATTGCTGTTACTTTGTTGCTACTTTGTCAATAGATGGCGCTGTTTTTACTTGCTTAAAATGAAATCTTTGTGACCAGGTGTGTTAGCTTGATAAAGAGCCAGAGATGGCTTGAAACGTTGCTACTATTGGTCTGTGCCATGTTTGAATAAAGGCCTTTTTATTATATTAAGAAGGTGCTGTTCTTGTCTATATTGAATTTTCTACGGTGTGGGGTGGCCACCATTGAACGTGCACCAGAAACAGTGGAGGAGTTGTGTGCTGACACAGAATCACTAATTGAA
>R=1492/#LINE/forward
TATATATATATATATATATATATATATATATATATATATATATATATATATCACTATAAGTATGTTATTAATATTTGTTTTTAGTTAATGATGTGGTTCGTTGTTTTTACATAGAAGTGAATTTAAATATAAAGTTAGAAGGCATTATGTGGATAAAAATAACATTAATATAAGAATATGCAGACTAGCGAACAAATGTCTGTAGTATATAAAGTTTAATTTGATGTTATGCTACATGAAATGCATGTGTATATGTCATGTGCAATGTTTGGTGGTATTGAAAACCGATGTTATTGCCATATCTTATCATGTGTGAATGTGAGTGAATGGTGTATTGTTGTATGTCCCCTGCCCATTGGCATAATACACCGAGAGAGCCACAGGTCCGAAGAGGATTTGCCACAACTTGCGAAGAGGATTTGCCACGACAGTAATTATGTTTGTTTTCATAGAATATCCAAAAGTATGTTTGTCACTCTATCACACAATAAAAAAAAGTGGGGAATGTAGTACTGAATTTTGGATATTCAACAATAAGCCCATACACGCAATGGGTTAACAGATATTTGCCTTTCCATCAATGGCAACTGTGAAGGTGCAAGCCTGGACAACAGTCATCCTGCCATAAAACAATCCTTGTAGCTACAGTAATGTCCATATCAAAGAGATGCAAATAACTGGACATACTGGTGTGGGTGCAGGGATAGCAAGAGTTCCCAAGGGAATGACACTCTGCTGGATCAACAAAGGGACACCTGGAGCATTGGGTTATGGGATTTCTTTCACAGTGCATCCTAACTTGATTTCAGTCCCTTGTCTATCTAAGAAGAGATGAACCATCTTCAAGAACAGCTAACATCGACCTGATTGGCTGGGACTGTCTTTTGGGTGTGGCTGTTTTGGGAAAAGGGTAGTATGTTTGTTTGAATGGTCTTCCTTATGTGTATATAAAGAGCATTGTAAATACTTTGTTAGTTAGTCACTTTCCACTCCCTTCCATTGCATCCTTCCCTATCCCTTTCTACCTCCCTCCATGTTAGTTAGTTCCCTTTTTATGTTATACCTTTTAGTTCCTTTGTAAATAAATACCACTTATTTAAAGATCAGTCTGTCTCAAGTCATTAGCCTGGCACCCCAAAATAGAGCAGATCCAACA
>R=1493/#LTR/forward
[truncated: 17,675,579 more chars]
